# Supplementary material for: Expression Signatures of Metastatic Capacity in a Genetic Mouse Model of Lung Adenocarcinoma
Source: PLoS One. 2009 Apr 30;4(4):e5401. doi: 10.1371/journal.pone.0005401 (PMC2671160; doi:10.1371/journal.pone.0005401)
Supplement: Figure S1 — Excel spreadsheet with entire list of genes. (0.74 MB XLS) [file pone.0005401.s001.xls]

## Sheet: up p53 mut met v p53 mut tumor
									Bhattacharjee lung Cox analysis				cell cycle
probe set	Alignments	Gene Title	Gene Symbol	Entrez Gene	Entrez Gene (human ortholog)	paired t-test met v primary	relative difference met-primary (log2)		p-value	direction	Cox beta		whitfield	GO
1426278_at	chr12:103843216-103844562 (-) // 82.13 // qE	interferon, alpha-inducible protein 27	Ifi27	76933	3429	0.00833194	2.03481		0.209697	DOWN_poor _prog	-0.234623		no	no
1418588_at	chr13:25259503-25277547 (-) // 99.15 // qA3.1	neurensin 1	Nrsn1	22360	140767	0.00674162	2.0157		not rep	not rep	not rep		no	no
1423439_at	chr2:172796014-172802209 (+) // 94.41 // qH3	phosphoenolpyruvate carboxykinase 1, cytosolic	Pck1	18534	5105	0.00559676	2.00841		0.378738	DOWN_poor _prog	-0.298307		no	no
1436504_x_at	chr9:45994150-45994453 (+) // 70.95 // qA5.2	apolipoprotein A-IV	Apoa4	11808	337	0.00993851	1.89959		0.826384	DOWN_poor _prog	-0.156994		no	no
1448226_at	chr12:25297362-25303225 (+) // 95.17 // qA1.3	ribonucleotide reductase M2	Rrm2	20135	6241	0.00207611	1.85644		0.382675	UP_poor_prognosis	0.338413		yes	no
1419836_at	---	---	---	---	---	0.00384628	1.84922		not rep	not rep	not rep		no	no
1427465_at	chr1:174110797-174121494 (-) // 98.74 // qH3	ATPase, Na+/K+ transporting, alpha 2 polypeptide	Atp1a2	98660	477	0.0046146	1.80166		0.0105362	DOWN_poor _prog	-1.40521		no	no
1419943_s_at	chr14:7203517-7204091 (+) // 92.82 // qA1 /// chr4:118439886-118440472 (-) // 93.66 // qD2.1 /// chr7:41878936-41879526 (-) // 95.66 // qB3 /// chr13:101879825-101881535 (-) // 96.66 // qD1	cyclin B1	Ccnb1	268697	891	0.00711708	1.7183		0.00712272	UP_poor_prognosis	1.3156		yes	yes
1449672_s_at	chr7:126281256-126281870 (+) // 99.51 // qF3	Tu translation elongation factor, mitochondrial /// similar to Tu translation elongation factor, mitochondrial	Tufm /// LOC669832	233870 /// 669832	---	0.00715965	1.71128		not rep	not rep	not rep		no	no
1458846_at	chr18:10240963-10241750 (-) // 85.77 // qA1	---	---	---	---	0.00872498	1.70758		not rep	not rep	not rep		no	no
1448113_at	chr4:133740420-133745908 (+) // 93.81 // qD3 /// chr4:69411555-69412602 (-) // 94.28 // qC2	stathmin 1 /// similar to Stathmin (Phosphoprotein p19) (pp19) (Oncoprotein 18) (Op18) (Leukemia-associated phosphoprotein p18) (pp17) (Prosolin) (Metablastin) (Pr22 protein) (Leukemia-associated gene protein)	Stmn1 /// LOC639458	16765 /// 639458	---	0.00934586	1.69204		not rep	not rep	not rep		no	no
1460347_at	chr11:100019251-100023739 (-) // 97.98 // qD	keratin 14	Krt14	16664	3861	0.000385642	1.65017		0.596968	UP_poor_prognosis	0.215189		no	no
1438009_at	chr13:23577594-23578685 (-) // 94.24 // qA3.1	similar to histone 2a	MGC73635	665433	---	0.00216231	1.62848		not rep	not rep	not rep		no	no
1455439_a_at	chr15:78756988-78757720 (+) // 95.19 // qE1	lectin, galactose binding, soluble 1	Lgals1	16852	3956	0.005812	1.61925		0.0289696	UP_poor_prognosis	1.15079		no	no
1426817_at	chr7:135528128-135554677 (-) // 97.75 // qF3	antigen identified by monoclonal antibody Ki 67 /// similar to Antigen KI-67	Mki67 /// LOC638774	17345 /// 638774	---	0.00109477	1.61806		not rep	not rep	not rep		no	no
1431164_at	chr4:33312047-33347883 (+) // 96.44 // qA5	Ras-related GTP binding D	Rragd	52187	58528	0.0017475	1.61698		0.114826	UP_poor_prognosis	0.631971		no	no
1451367_at	chr5:138391159-138394434 (+) // 93.48 // qG2	COP9 (constitutive photomorphogenic) homolog, subunit 6 (Arabidopsis thaliana)	Cops6	26893	10980	0.00952371	1.61677		0.439265	UP_poor_prognosis	1.01976		no	no
1426920_x_at	chr8:131571775-131619668 (+) // 99.16 // qE2	integrin beta 1 (fibronectin receptor beta)	Itgb1	16412	3688	0.00912606	1.60722		0.0307613	UP_poor_prognosis	1.70951		no	no
1416301_a_at	chr11:44461550-44850619 (+) // 95.86 // qB1.1	early B-cell factor 1	Ebf1	13591	1879	0.00354293	1.60451		not rep	not rep	not rep		no	no
1423072_at	---	RIKEN cDNA 6720475J19 gene /// similar to putative retrovirus-related gag protein	6720475J19Rik /// LOC670480	670480 /// 68157	---	0.00424493	1.58495		not rep	not rep	not rep		no	no
1422006_at	chr17:78759455-78787630 (-) // 79.65 // qE3	eukaryotic translation initiation factor 2-alpha kinase 2	Eif2ak2	19106	5610	0.000500491	1.58462		0.34252	DOWN_poor _prog	-0.623791		no	no
1448314_at	chr10:68733658-68748292 (-) // 91.04 // qB5.3	cell division cycle 2 homolog A (S. pombe)	Cdc2a	12534	983	0.00124205	1.56422		0.0160283	UP_poor_prognosis	1.02569		no	yes
1420575_at	chr8:97041872-97043275 (+) // 93.27 // qC5	metallothionein 3	Mt3	17751	4504	0.00650599	1.54384		0.389068	DOWN_poor _prog	-0.755761		no	no
1419513_a_at	chr3:27288294-27344909 (-) // 99.8 // qA3	ect2 oncogene	Ect2	13605	1894	0.00588321	1.52551		not rep	not rep	not rep		no	no
1437313_x_at	chr4:145929892-145930374 (-) // 73.23 // qE1	high mobility group box 2 /// high mobility group box 2 /// high mobility group box 2	Hmgb2 /// LOC678110 /// LOC678341	678110 /// 678341 /// 97165	---	0.00223775	1.50399		not rep	not rep	not rep		no	no
1456566_x_at	chr19:4800924-4801377 (-) // 94.3 // qA	RNA binding motif protein 14	Rbm14	56275	10432	0.00536877	1.49689		0.256743	UP_poor_prognosis	1.64553		no	no
1423607_at	chr10:96995152-97002392 (+) // 97.96 // qC3	lumican	Lum	17022	4060	0.00390493	1.48549		0.149024	UP_poor_prognosis	0.595257		no	no
1416612_at	chr17:79615219-79623387 (-) // 99.75 // qE3	cytochrome P450, family 1, subfamily b, polypeptide 1	Cyp1b1	13078	1545	0.00919407	1.46794		0.652817	UP_poor_prognosis	0.18077		no	no
1424854_at	chr13:22048100-22048827 (-) // 97.72 // qA3.1	histone cluster 1, H4i	Hist1h4i	319158	8294	0.000383141	1.46157		0.387924	UP_poor_prognosis	0.259276		no	no
1420338_at	chr11:70160341-70168212 (-) // 98.85 // qB3	arachidonate 15-lipoxygenase	Alox15	11687	246	0.00346129	1.46114		0.753003	UP_poor_prognosis	0.153419		no	no
1429016_at	chr1:75079933-75082465 (-) // 88.57 // qC3	DNA segment, Chr 1, ERATO Doi 161, expressed /// galactosidase, beta 1-like	D1Ertd161e /// Glb1l	52231 /// 74577	---	0.000986192	1.45305		not rep	not rep	not rep		no	no
1448768_at	chr17:36618792-36631427 (-) // 93.34 // qB1	myelin oligodendrocyte glycoprotein	Mog	17441	4340	0.00540067	1.453		0.745222	DOWN_poor _prog	-0.173005		no	no
1452954_at	chr2:164461133-164464106 (+) // 98.2 // qH3	ubiquitin-conjugating enzyme E2C	Ube2c	68612	11065	0.00971459	1.44816		not rep	not rep	not rep		yes	yes
1438690_at	chr10:87396896-87397495 (+) // 35.4 // qC1 /// chr5:30391850-30401338 (-) // 81.22 // qB1	Thymidylate synthase	Tyms	22171	7298	0.00542137	1.43147		0.0447258	UP_poor_prognosis	1.86234		yes	no
1436979_x_at	chr19:4800924-4801287 (-) // 100.0 // qA	RNA binding motif protein 14	Rbm14	56275	10432	0.00177082	1.42937		0.256743	UP_poor_prognosis	1.64553		no	no
1417910_at	chr3:36756397-36763699 (-) // 99.13 // qB	cyclin A2	Ccna2	12428	890	0.000408535	1.42598		0.0260309	UP_poor_prognosis	1.63929		yes	yes
1427918_a_at	chr17:86871728-86908390 (+) // 92.64 // qE4	ras homolog gene family, member Q	Rhoq	104215	23433	0.00470616	1.42402		0.870307	UP_poor_prognosis	0.147191		no	no
1423774_a_at	chr7:80167980-80189831 (+) // 96.64 // qD2	protein regulator of cytokinesis 1	Prc1	233406	9055	0.00942332	1.42023		not rep	not rep	not rep		yes	yes
1419573_a_at	chr15:78753979-78757450 (+) // 87.46 // qE1	lectin, galactose binding, soluble 1	Lgals1	16852	3956	0.00816087	1.41587		0.0289696	UP_poor_prognosis	1.15079		no	no
1425256_a_at	chr9:50461836-50491677 (-) // 99.82 // qA5.3	DIX domain containing 1	Dixdc1	330938	85458	0.000799713	1.3985		0.330064	DOWN_poor _prog	-0.491251		no	no
1429569_a_at	chr11:108498713-108676701 (+) // 99.65 // qE1	coiled-coil domain containing 46	Ccdc46	76380	---	0.000388633	1.39204		not rep	not rep	not rep		no	no
1429171_a_at	chr5:45958179-45988372 (+) // 96.04 // qB3	on-SMC condensin I complex, subunit G	Ncapg	54392	64151	0.00325861	1.36503		not rep	not rep	not rep		no	no
1417457_at	chr4:122428051-122428642 (+) // 83.04 // qD2.2 /// chr13:51657796-51663222 (+) // 99.42 // qA5 /// chr15:75977534-75978125 (+) // 83.77 // qD3 /// chr1:8781591-8782152 (-) // 81.16 // qA1	CDC28 protein kinase regulatory subunit 2	Cks2	66197	1164	0.00166086	1.36282		0.29535	UP_poor_prognosis	0.388757		yes	yes
1424046_at	chr2:127492207-127523301 (-) // 95.41 // qF1	budding uninhibited by benzimidazoles 1 homolog (S. cerevisiae)	Bub1	12235	699	0.00448368	1.35996		0.835417	UP_poor_prognosis	0.0824333		yes	yes
1418383_at	chr18:63077977-63079174 (+) // 95.94 // qE1	adenomatosis polyposis coli down-regulated 1	Apcdd1	494504	147495	0.00226466	1.34789		not rep	not rep	not rep		no	no
1424278_a_at	chr11:117665408-117671833 (+) // 71.54 // qE2	baculoviral IAP repeat-containing 5	Birc5	11799	332	0.000193372	1.31337		0.053102	UP_poor_prognosis	1.29766		yes	yes
1426891_at	chr2:119455399-119462787 (-) // 97.67 // qE5	RNA polymerase II associated protein 1	Rpap1	68925	26015	0.00405931	1.31219		not rep	not rep	not rep		no	no
1423110_at	chr6:4455713-4491535 (+) // 96.96 // qA1	procollagen, type I, alpha 2	Col1a2	12843	1278	0.000829588	1.31038		0.0289413	UP_poor_prognosis	0.78761		no	no
1427320_at	chr6:30734821-30736958 (+) // 84.07 // qA3.3	coatomer protein complex, subunit gamma 2, antisense 2	Copg2as2	54158	---	0.00536015	1.30865		not rep	not rep	not rep		no	no
1423407_a_at	chr6:91198565-91238043 (+) // 92.61 // qD1	fibulin 2	Fbln2	14115	2199	0.00253242	1.2937		0.113844	UP_poor_prognosis	0.349993		no	no
1418705_at	chr7:15024466-15038490 (-) // 85.77 // qA1	cone-rod homeobox containing gene	Crx	12951	1406	0.00130659	1.29152		0.571085	UP_poor_prognosis	0.261871		no	no
1434437_x_at	chr12:25302965-25303224 (+) // 75.44 // qA1.3	ribonucleotide reductase M2	Rrm2	20135	6241	0.00277173	1.29003		0.382675	UP_poor_prognosis	0.338413		yes	no
1460309_at	chr4:53800804-53807985 (+) // 99.65 // qB2	T-cell acute lymphocytic leukemia 2	Tal2	21350	6887	0.00548965	1.27761		not rep	not rep	not rep		no	no
1452040_a_at	chr6:124795842-124799322 (+) // 99.43 // qF2	cell division cycle associated 3	Cdca3	14793	83461	0.000557532	1.26624		not rep	not rep	not rep		yes	no
1426021_a_at	chr5:107205319-107223657 (+) // 98.59 // qE5	cell division cycle 7 (S. cerevisiae)	Cdc7	12545	8317	0.00234742	1.26071		0.000970327	UP_poor_prognosis	2.77654		yes	yes
1454694_a_at	chr11:98809036-98811814 (-) // 96.66 // qD	topoisomerase (DNA) II alpha	Top2a	21973	7153	0.0032204	1.2567		0.00707143	UP_poor_prognosis	0.981183		yes	no
1416808_at	chr13:13229727-13304401 (+) // 96.72 // qA1	nidogen 1	Nid1	18073	4811	0.000349695	1.25086		0.236555	UP_poor_prognosis	0.368984		no	no
1422221_at	chr8:60214045-60216006 (+) // 91.47 // qB2	heart and neural crest derivatives expressed transcript 2	Hand2	15111	9464	0.00395354	1.24872		not rep	not rep	not rep		no	no
1449553_at	---	RIKEN cDNA 2610200G18 gene	2610200G18Rik	67149	---	0.00428192	1.24523		not rep	not rep	not rep		no	no
1424499_s_at	chr19:7561238-7602228 (+) // 98.47 // qA	RIKEN cDNA 5730596K20 gene	5730596K20Rik	109168	25923	0.00499722	1.23995		not rep	not rep	not rep		no	no
1416309_at	chr2:119310157-119342994 (+) // 88.5 // qE5	nucleolar and spindle associated protein 1	Nusap1	108907	51203	0.00498837	1.23117		not rep	not rep	not rep		yes	no
1455639_at	chr11:102217900-102218505 (-) // 97.42 // qD	Solute carrier family 25, member 39	Slc25a39	68066	51629	0.00311541	1.20541		not rep	not rep	not rep		no	no
1439436_x_at	---	inner centromere protein	Incenp	16319	3619	0.000359746	1.20262		not rep	not rep	not rep		no	yes
1450489_at	chr8:91918078-91934115 (-) // 99.71 // qC4	sal-like 1 (Drosophila)	Sall1	58198	6299	0.000933757	1.20197		0.975519	UP_poor_prognosis	0.0146913		no	no
1421546_a_at	chr15:99448558-99479634 (-) // 99.86 // qF1	Rac GTPase-activating protein 1	Racgap1	26934	29127	0.00410791	1.19584		not rep	not rep	not rep		no	yes
1430811_a_at	chr1:171334996-171368093 (-) // 99.49 // qH3	NUF2, NDC80 kinetochore complex component, homolog (S. cerevisiae)	Nuf2	66977	83540	0.00518097	1.17162		not rep	not rep	not rep		yes	yes
1447350_at	---	---	---	---	---	0.00355421	1.16617		not rep	not rep	not rep		no	no
1417458_s_at	chr4:122428051-122428642 (+) // 83.04 // qD2.2 /// chr13:51657796-51663222 (+) // 99.42 // qA5 /// chr15:75977534-75978125 (+) // 83.77 // qD3 /// chr1:8781591-8782152 (-) // 81.16 // qA1	CDC28 protein kinase regulatory subunit 2	Cks2	66197	1164	0.00434759	1.15925		0.29535	UP_poor_prognosis	0.388757		yes	yes
1449143_at	chr16:23517088-23529510 (+) // 84.93 // qB1	receptor transporter protein 4	Rtp4	67775	64108	0.00589283	1.14466		not rep	not rep	not rep		no	no
1417541_at	chr19:38996097-39033479 (+) // 99.84 // qC3	helicase, lymphoid specific	Hells	15201	3070	0.00895092	1.14325		not rep	not rep	not rep		yes	yes
1423135_at	chr9:43796679-43799574 (+) // 95.2 // qA5.1	thymus cell antigen 1, theta	Thy1	21838	7070	0.000189298	1.13882		0.170708	UP_poor_prognosis	0.278128		no	no
1427884_at	chr1:45256151-45294398 (+) // 99.45 // qC1.1	procollagen, type III, alpha 1	Col3a1	12825	1281	0.00192696	1.13675		0.0302511	UP_poor_prognosis	0.695566		no	no
1427817_at	---	hypothetical protein LOC641050	LOC641050	641050	---	0.00121373	1.13486		not rep	not rep	not rep		no	no
1427883_a_at	chr1:45256151-45294398 (+) // 99.45 // qC1.1	procollagen, type III, alpha 1	Col3a1	12825	1281	0.000362091	1.13031		0.0302511	UP_poor_prognosis	0.695566		no	no
1432179_x_at	chr18:74321847-74333116 (-) // 99.84 // qE2	RIKEN cDNA 2810433K01 gene	2810433K01Rik	66468	220134	0.00280935	1.12701		not rep	not rep	not rep		no	yes
1449689_at	chr10:7396277-7396862 (-) // 98.78 // qA1	expressed sequence C81600	C81600	97655	---	0.00700908	1.12292		not rep	not rep	not rep		no	no
1438161_s_at	chr16:23029283-23029639 (-) // 88.5 // qB1	replication factor C (activator 1) 4	Rfc4	106344	5984	0.00414544	1.09177		0.00554067	UP_poor_prognosis	1.63637		yes	no
1423977_at	chr1:155067573-155068909 (+) // 59.09 // qG3 /// chr16:64707482-64713116 (-) // 98.02 // qC1.3	RIKEN cDNA 4930453N24 gene /// predicted gene, EG667795 /// similar to CG13876-PA /// similar to CG13876-PA	4930453N24Rik /// EG667795 /// LOC670686 /// LOC676400	667795 /// 670686 /// 67609 /// 676400	---	0.000102367	1.0807		not rep	not rep	not rep		no	no
1444959_at	chr1:30786036-30786450 (+) // 45.64 // qA5	DNA segment, Chr 1, ERATO Doi 83, expressed	D1Ertd83e	52079	---	0.00298345	1.07655		not rep	not rep	not rep		no	no
1438118_x_at	chr2:13500427-13500667 (+) // 80.27 // qA1	vimentin	Vim	22352	7431	0.00273516	1.07463		0.284799	UP_poor_prognosis	0.835048		no	no
1450857_a_at	chr6:4455713-4491535 (+) // 96.96 // qA1	procollagen, type I, alpha 2	Col1a2	12843	1278	0.0029069	1.0596		0.0289413	UP_poor_prognosis	0.78761		no	no
1451389_at	chr2:105767547-105804388 (-) // 97.08 // qE3	DPH4 homolog (JJJ3, S. cerevisiae)	Dph4	99349	120526	0.00240495	1.05623		0.333637	DOWN_poor _prog	-0.484474		no	no
1417552_at	chr2:62301781-62374860 (-) // 99.05 // qC1.3	fibroblast activation protein	Fap	14089	2191	0.00241949	1.05461		0.0185765	UP_poor_prognosis	0.925418		no	no
1427631_x_at	chr4:61569838-61573643 (-) // 97.84 // qB3 /// chr4:61317679-61637164 (-) // 92.22 // qB3	major urinary protein 3	Mup3	17842	---	0.00701308	1.05152		not rep	not rep	not rep		no	no
1419153_at	chr9:65688242-65701272 (+) // 90.66 // qC	RIKEN cDNA 2810417H13 gene	2810417H13Rik	68026	9768	0.00364433	1.04229		0.016083	UP_poor_prognosis	0.787287		yes	no
1416168_at	chr11:75225963-75238819 (-) // 97.0 // qB5	serine (or cysteine) peptidase inhibitor, clade F, member 1	Serpinf1	20317	5176	0.00204218	1.03427		0.289298	UP_poor_prognosis	0.556183		no	no
1423847_at	chr6:125133625-125157318 (-) // 99.38 // qF3	non-SMC condensin I complex, subunit D2	Ncapd2	68298	9918	0.00347928	1.0285		0.0268421	UP_poor_prognosis	1.02623		yes	yes
1428333_at	chrX:131340200-131341855 (+) // 98.57 // qF1 /// chrX:131379747-131380482 (+) // 42.29 // qF1	RIKEN cDNA 2900062L11 gene	2900062L11Rik	76976	---	0.00977741	1.02255		not rep	not rep	not rep		no	no
1423115_at	chr2:32428972-32442815 (+) // 91.85 // qB	ST6 (alpha-N-acetyl-neuraminyl-2,3-beta-galactosyl-1,3)-N-acetylgalactosaminide alpha-2,6-sialyltransferase 6	St6galnac6	50935	30815	0.00371131	1.00818		not rep	not rep	not rep		no	no
1456380_x_at	chr3:121449711-121449975 (+) // 90.56 // qG1	calponin 3, acidic	Cnn3	71994	1266	0.00554337	1.00755		0.558834	UP_poor_prognosis	0.431061		no	no
1425062_at	chr3:87462314-87478576 (+) // 98.96 // qF1	Fc receptor-like 1	Fcrl1	229499	115350	0.00542097	1.0071		not rep	not rep	not rep		no	no
1452242_at	chr19:38120185-38139540 (+) // 92.45 // qC2	centrosomal protein 55	Cep55	74107	55165	0.000116866	1.00278		not rep	not rep	not rep		yes	yes
1424186_at	chr16:45013120-45047273 (+) // 95.02 // qB5	coiled-coil domain containing 80	Ccdc80	67896	151887	0.000299109	1.00108		not rep	not rep	not rep		no	no
1430848_a_at	chr10:41416938-41434336 (-) // 91.59 // qB2	RIKEN cDNA 2410017P07 gene	2410017P07Rik	103268	221017	0.00867408	0.999292		not rep	not rep	not rep		no	no
1420731_a_at	chr10:110324298-110343604 (+) // 90.17 // qD1	cysteine and glycine-rich protein 2	Csrp2	13008	1466	0.000824167	0.996934		0.244325	UP_poor_prognosis	0.444588		no	no
1439269_x_at	chr5:138394374-138394650 (-) // 95.7 // qG2	minichromosome maintenance deficient 7 (S. cerevisiae) /// similar to minichromosome maintenance protein 7	Mcm7 /// LOC433027	17220 /// 433027	---	0.00841766	0.994058		not rep	not rep	not rep		no	no
1417144_at	chr11:100936169-100942509 (+) // 97.02 // qD	tubulin, gamma 1	Tubg1	103733	7283	0.000382033	0.987588		0.0517387	UP_poor_prognosis	1.81471		no	no
1417090_at	chr2:105187681-105200495 (-) // 97.69 // qE3	reticulocalbin 1	Rcn1	19672	5954	0.00157306	0.984388		0.0151741	UP_poor_prognosis	1.95959		no	no
1429294_at	chr13:74378442-74403786 (-) // 98.19 // qC1	thyroid hormone receptor interactor 13	Trip13	69716	9319	0.006413	0.973828		0.0303885	UP_poor_prognosis	1.67101		yes	no
1420923_at	chrX:12228601-12328987 (+) // 98.53 // qA1.1	ubiquitin specific peptidase 9, X chromosome	Usp9x	22284	8239	0.00979145	0.972372		0.0719185	DOWN_poor _prog	-2.03295		no	no
1441115_at	---	DNA segment, Chr 18, ERATO Doi 232, expressed	D18Ertd232e	52492	---	0.000874905	0.968214		not rep	not rep	not rep		no	no
1449207_a_at	chr18:34749413-34757605 (+) // 97.4 // qB1	kinesin family member 20A	Kif20a	19348	10112	0.00314642	0.963824		not rep	not rep	not rep		no	no
1416514_a_at	chr5:143225503-143238323 (+) // 97.6 // qG2	fascin homolog 1, actin bundling protein (Strongylocentrotus purpuratus)	Fscn1	14086	6624	0.000325763	0.963437		0.0226286	UP_poor_prognosis	0.945118		no	no
1416698_a_at	chr3:89501398-89504310 (-) // 95.81 // qF1	CDC28 protein kinase 1b	Cks1b	54124	1163	0.00339604	0.96341		0.0995256	UP_poor_prognosis	1.01468		yes	yes
1437534_at	---	Predicted gene, EG668701	EG668701	668701	---	0.00315347	0.961129		not rep	not rep	not rep		no	no
1449490_at	chr6:115807799-115819340 (-) // 99.88 // qE3	methyl-CpG binding domain protein 4	Mbd4	17193	8930	0.00686319	0.960836		0.0155692	UP_poor_prognosis	2.30373		yes	no
1438852_x_at	chr1:130159141-130159461 (-) // 95.77 // qE4	minichromosome maintenance deficient 6 (MIS5 homolog, S. pombe) (S. cerevisiae)	Mcm6	17219	4175	0.00222763	0.955387		0.000388179	UP_poor_prognosis	2.77616		yes	yes
1455570_x_at	chr3:121449877-121450187 (+) // 84.64 // qG1	calponin 3, acidic	Cnn3	71994	1266	0.0045085	0.950062		0.558834	UP_poor_prognosis	0.431061		no	no
1434820_s_at	chr1:31109642-31109949 (+) // 82.23 // qA5 /// chr2:163417294-163417594 (+) // 90.06 // qH3	protein kinase inhibitor, gamma	Pkig	18769	11142	0.00039531	0.945041		0.885245	UP_poor_prognosis	0.0898125		no	no
1422535_at	chr4:11118911-11131926 (+) // 98.96 // qA1	cyclin E2	Ccne2	12448	9134	0.000279307	0.940759		0.151473	UP_poor_prognosis	0.538672		yes	yes
1455581_x_at	---	hypothetical protein 9530028C05	9530028C05	330256	---	0.00193542	0.938406		not rep	not rep	not rep		no	no
1439040_at	chr3:135162414-135172520 (+) // 98.82 // qG3	centromere protein E	Cenpe	229841	1062	0.00124965	0.93096		0.303859	UP_poor_prognosis	0.660802		yes	no
1426580_at	chr3:40896589-40913432 (+) // 97.45 // qB	polo-like kinase 4 (Drosophila)	Plk4	20873	10733	0.000164019	0.928148		0.474472	DOWN_poor _prog	-0.294851		no	no
1423071_x_at	---	predicted gene, EG270335 /// predicted gene, EG434328 /// hypothetical LOC544983 /// hypothetical LOC545175 /// hypothetical LOC619711 /// predicted gene, EG622782 /// hypothetical protein LOC623857 /// hypothetical LOC624831 /// predicted gene, EG665837 /// predicted gene, EG666017 /// predicted gene, EG666200 /// predicted gene, EG666464 /// predicted gene, EG668524 /// hypothetical protein LOC…	EG270335 /// EG434328 /// LOC544983 /// LOC545175 /// LOC619711 /// EG622782 /// LOC623857 /// LOC624831 /// EG665837 /// EG666017 /// EG666200 /// EG666464 /// EG668524 /// LOC670117 /// LOC670242	270335 /// 434328 /// 544983 /// 545175 /// 619711 /// 622782 /// 623857 /// 624831 /// 665837 /// 666017 /// 666200 /// 666464 /// 668524 /// 670117 /// 670242	---	0.00436581	0.917599		not rep	not rep	not rep		no	no
1437155_a_at	chr3:57546392-57547506 (-) // 61.13 // qD	WW domain containing transcription regulator 1	Wwtr1	97064	25937	0.000151156	0.906855		0.529447	UP_poor_prognosis	0.548109		no	no
1455834_x_at	chr5:33988355-33989052 (+) // 98.77 // qB2	transforming, acidic coiled-coil containing protein 3	Tacc3	21335	10460	0.00014861	0.903101		not rep	not rep	not rep		yes	no
1424516_at	---	RIKEN cDNA B230354K17 gene	B230354K17Rik	320063	---	0.00192441	0.887233		not rep	not rep	not rep		no	no
1417355_at	chr7:6308973-6334507 (-) // 98.73 // qA1	paternally expressed 3	Peg3	18616	5178	0.00602664	0.887126		0.582494	UP_poor_prognosis	0.191116		no	no
1424143_a_at	chr8:125454104-125459226 (+) // 96.11 // qE1	chromatin licensing and DNA replication factor 1	Cdt1	67177	81620	0.00898434	0.882893		0.203472	UP_poor_prognosis	1.16488		no	yes
1437208_at	chr10:58559434-58560240 (-) // 89.52 // qB4	septin 10	2007-09-10	103080	151011	0.000258596	0.878847		0.90627	UP_poor_prognosis	0.118845		no	yes
1448683_at	chr15:82617866-82622213 (-) // 96.32 // qE1	cytochrome P450, family 2, subfamily d, polypeptide 26	Cyp2d26	76279	1565	0.00426477	0.870264		0.0145327	DOWN_poor _prog	-3.98773		no	no
1427256_at	chr13:90129513-90216589 (-) // 99.15 // qC3	chondroitin sulfate proteoglycan 2	Cspg2	13003	1462	0.00649743	0.866684		0.0602726	UP_poor_prognosis	0.675374		no	no
1415878_at	chr7:102315526-102342886 (+) // 98.78 // qE3	ribonucleotide reductase M1	Rrm1	20133	6240	0.00906547	0.865156		0.111984	UP_poor_prognosis	1.53175		yes	no
1427229_at	chr13:97749515-97755623 (-) // 98.13 // qD1	3-hydroxy-3-methylglutaryl-Coenzyme A reductase	Hmgcr	15357	3156	0.00609811	0.862513		0.143813	UP_poor_prognosis	0.72647		yes	no
1430559_at	chr11:100238410-100257900 (-) // 98.79 // qD	5'-nucleotidase, cytosolic III-like	Nt5c3l	68106	115024	0.00852831	0.862153		not rep	not rep	not rep		no	no
1433893_s_at	chr11:78121364-78138649 (+) // 92.52 // qB5	sperm associated antigen 5	Spag5	54141	10615	0.00318022	0.861523		0.00743605	UP_poor_prognosis	1.09576		yes	yes
1416342_at	chr4:63446148-63533342 (-) // 99.32 // qC1	tenascin C	Tnc	21923	3371	0.00145749	0.86068		0.908249	DOWN_poor _prog	-0.0292476		no	no
1422571_at	chr17:14402088-14430832 (-) // 99.49 // qA2	thrombospondin 2	Thbs2	21826	7058	0.00555834	0.858585		0.0124312	UP_poor_prognosis	0.909131		no	no
1433543_at	chr9:22082407-22102656 (-) // 97.94 // qA3	anillin, actin binding protein (scraps homolog, Drosophila)	Anln	68743	54443	0.00848953	0.848032		not rep	not rep	not rep		yes	yes
1451538_at	chr11:112598279-112603374 (+) // 94.14 // qE2	SRY-box containing gene 9	Sox9	20682	6662	0.000813572	0.847758		0.15027	DOWN_poor _prog	-0.958503		no	no
1427848_at	chr6:41157309-41473463 (-) // 100.0 // qB1	T-cell receptor beta, variable 13	Tcrb-V13	269846	---	0.00428905	0.846736		not rep	not rep	not rep		no	no
1420024_s_at	chr18:35030113-35030655 (-) // 96.86 // qB1	eukaryotic translation termination factor 1	Etf1	225363	2107	0.00119809	0.844926		0.265489	UP_poor_prognosis	1.28049		no	no
1415849_s_at	chr4:133740420-133745908 (+) // 93.81 // qD3 /// chr4:69411555-69412602 (-) // 94.28 // qC2	stathmin 1	Stmn1	16765	3925	0.00199696	0.838814		0.0192524	UP_poor_prognosis	2.63533		no	no
1448635_at	chr4:52482190-52509403 (+) // 99.18 // qB2	structural maintenance of chromosomes 2	Smc2	14211	10592	0.00209679	0.836676		0.412325	UP_poor_prognosis	0.411461		no	yes
1450250_at	chr7:63323789-63637978 (+) // 98.01 // qC	OTU domain containing 7A	Otud7a	170711	161725	0.000500679	0.829836		not rep	not rep	not rep		no	no
1460403_at	chr7:11508960-11509896 (+) // 56.6 // qA1 /// chr4:82933135-82957023 (-) // 97.47 // qC3	PC4 and SFRS1 interacting protein 1	Psip1	101739	11168	0.000111592	0.828408		0.107772	UP_poor_prognosis	1.36355		no	no
1424950_at	chr11:112598279-112603374 (+) // 94.14 // qE2	SRY-box containing gene 9	Sox9	20682	6662	0.00659485	0.825773		0.15027	DOWN_poor _prog	-0.958503		no	no
1460227_at	chrX:20027222-20031692 (+) // 96.91 // qA1.3	tissue inhibitor of metalloproteinase 1	Timp1	21857	7076	0.00340217	0.824266		0.233418	UP_poor_prognosis	0.620336		yes	no
1429219_at	chr10:90512858-90528458 (+) // 80.63 // qC2	RIKEN cDNA 1200009F10 gene	1200009F10Rik	67454	121457	0.000550723	0.822748		not rep	not rep	not rep		no	no
1426612_at	chr9:64079586-64102806 (+) // 82.68 // qC	timeless interacting protein	Tipin	66131	54962	0.00240695	0.820693		not rep	not rep	not rep		yes	no
1421744_at	chr1:163232134-163254883 (+) // 85.24 // qH2.1	tumor necrosis factor (ligand) superfamily, member 4	Tnfsf4	22164	7292	0.00111514	0.820295		0.061063	UP_poor_prognosis	1.64202		no	no
1418462_at	chr3:36744187-36757274 (+) // 94.5 // qB	exosome component 9	Exosc9	50911	5393	0.00433866	0.820273		0.966371	UP_poor_prognosis	0.0502075		no	no
1425441_at	chr17:46848626-46850368 (+) // 85.28 // qC	---	---	---	---	0.00327527	0.8188		not rep	not rep	not rep		no	no
1423231_at	chr9:37294162-37302480 (-) // 96.26 // qA4	neurogranin	Nrgn	64011	4900	0.000716387	0.814443		0.736349	DOWN_poor _prog	-0.0550209		no	no
1450732_a_at	chr13:49353550-49397888 (+) // 98.5 // qA5	bicaudal D homolog 2 (Drosophila)	Bicd2	76895	23299	0.00504018	0.811864		0.471691	UP_poor_prognosis	0.65089		no	no
1423630_at	chr11:116461684-116470403 (-) // 92.72 // qE2	cytoglobin	Cygb	114886	114757	0.00246362	0.809984		not rep	not rep	not rep		no	no
1429295_s_at	chr13:74378442-74403786 (-) // 98.19 // qC1	thyroid hormone receptor interactor 13	Trip13	69716	9319	0.0019012	0.80613		0.0303885	UP_poor_prognosis	1.67101		yes	no
1452339_at	chr9:89991033-89997993 (+) // 99.4 // qE3.1	a disintegrin-like and metallopeptidase (reprolysin type) with thrombospondin type 1 motif, 7	Adamts7	108153	11173	0.00188309	0.804402		not rep	not rep	not rep		no	no
1451128_s_at	chr7:126818876-126833609 (-) // 98.83 // qF3	kinesin family member 22	Kif22	110033	3835	0.00418535	0.803662		0.102789	UP_poor_prognosis	0.637331		yes	no
1438076_at	chr15:34385095-34386517 (-) // 85.41 // qB3.1	ribosomal protein L30	Rpl30	19946	6156	0.000504685	0.803466		0.650036	UP_poor_prognosis	0.520915		no	no
1424528_at	chr5:31209692-31222061 (-) // 90.76 // qB1	cell growth regulator with EF hand domain 1	Cgref1	68567	10669	0.00745967	0.800015		0.477824	UP_poor_prognosis	0.2908		no	yes
1427424_at	chr15:100520900-100548270 (-) // 97.12 // qF1	UDP-N-acetyl-alpha-D-galactosamine:polypeptide N-acetylgalactosaminyltransferase 6	Galnt6	207839	11226	0.00420808	0.79957		not rep	not rep	not rep		no	no
1422263_at	chr12:105964221-105994121 (+) // 99.76 // qE	bradykinin receptor, beta 2	Bdkrb2	12062	624	0.00658969	0.79758		0.204002	UP_poor_prognosis	0.779749		no	no
1435856_x_at	chr10:75340488-75340650 (-) // 51.59 // qC1	SWI/SNF related, matrix associated, actin dependent regulator of chromatin, subfamily b, member 1	Smarcb1	20587	6598	0.00758874	0.795213		0.932493	DOWN_poor _prog	-0.056964		yes	yes
1416299_at	chr8:4735975-4779537 (-) // 93.61 // qA1.1	Shc SH2-domain binding protein 1	Shcbp1	20419	79801	0.00636983	0.794098		not rep	not rep	not rep		yes	no
1420043_s_at	chr18:9995427-9995926 (+) // 99.2 // qA1	THO complex 1	Thoc1	225160	9984	0.00734441	0.793289		0.0888188	UP_poor_prognosis	0.61381		no	no
1416433_at	chr4:132040414-132050822 (+) // 90.29 // qD2.3	replication protein A2	Rpa2	19891	6118	0.00783171	0.792514		0.0328335	DOWN_poor _prog	-3.39014		yes	no
1428310_at	chr3:127528735-127538089 (-) // 97.03 // qG2	La ribonucleoprotein domain family, member 7	Larp7	28036	---	0.000597849	0.790863		not rep	not rep	not rep		no	no
1416221_at	chr16:37696277-37755732 (+) // 94.21 // qB3	follistatin-like 1	Fstl1	14314	11167	0.00308362	0.787215		0.512523	DOWN_poor _prog	-0.275968		no	no
1420602_a_at	chrX:132461728-132466535 (-) // 99.94 // qF1	extraembryonic, spermatogenesis, homeobox 1	Esx1	13984	---	0.00179133	0.786332		not rep	not rep	not rep		no	no
1455494_at	chr11:94768713-94769136 (+) // 75.78 // qD	procollagen, type I, alpha 1	Col1a1	12842	1277	0.00374149	0.782973		0.196106	UP_poor_prognosis	0.329643		no	no
1416544_at	chr6:47459719-47524623 (-) // 98.61 // qB2.3	enhancer of zeste homolog 2 (Drosophila)	Ezh2	14056	2146	0.00585751	0.781389		0.02285	UP_poor_prognosis	1.25109		no	no
1417347_at	chr7:127782959-127784977 (-) // 99.76 // qF3	PYD and CARD domain containing	Pycard	66824	29108	0.00214064	0.77795		not rep	not rep	not rep		no	yes
1451608_a_at	chr6:29644223-29668568 (+) // 94.81 // qA3.3	tetraspanin 33	Tspan33	232670	340348	0.00599998	0.775034		not rep	not rep	not rep		no	no
1436349_at	chr2:84470059-84471520 (-) // 95.88 // qD	RIKEN cDNA 2700094K13 gene	2700094K13Rik	72657	---	0.00137142	0.773968		not rep	not rep	not rep		no	no
1427715_a_at	chr12:10396013-10416151 (+) // 99.2 // qA1.1	5'-nucleotidase, cytosolic IB	Nt5c1b	70881	57665	0.00481397	0.772642		not rep	not rep	not rep		no	no
1427977_x_at	chr4:143056055-143062262 (+) // 91.99 // qE1 /// chr12:88491807-88497947 (+) // 95.91 // qD2 /// chr12:88688850-88695057 (-) // 96.02 // qD2	oogenesin 1	Oog1	193322	391092	0.00246474	0.771346		not rep	not rep	not rep		no	no
1417125_at	chr1:7167632-7169680 (+) // 78.44 // qA1 /// chr2:154750751-154765873 (-) // 96.19 // qH1 /// chr16:46072333-46074389 (-) // 79.91 // qB5	S-adenosylhomocysteine hydrolase	Ahcy	269378	191	0.00737019	0.770449		0.186585	UP_poor_prognosis	1.11293		no	no
1434291_a_at	chr13:101208597-101214492 (+) // 97.25 // qD1	small EDRK-rich factor 1	Serf1	20365	---	0.00297059	0.766634		not rep	not rep	not rep		no	no
1428105_at	chr2:152539481-152586069 (+) // 81.12 // qH1	TPX2, microtubule-associated protein homolog (Xenopus laevis)	Tpx2	72119	22974	0.00620724	0.765466		0.00413873	UP_poor_prognosis	1.54892		yes	no
1423541_at	chr17:28258449-28266696 (+) // 99.92 // qA3.3	RIKEN cDNA 4930511I11 gene	4930511I11Rik	67645	221481	0.00489942	0.765115		not rep	not rep	not rep		no	no
1427568_a_at	chr3:68980416-69061674 (-) // 86.72 // qE1	intraflagellar transport 80 homolog (Chlamydomonas)	Ift80	68259	57560	0.00313965	0.762693		not rep	not rep	not rep		no	no
1438510_a_at	chr18:36892501-36892769 (-) // 88.51 // qB2	histidyl-tRNA synthetase	Hars	15115	3035	0.00165913	0.75793		0.382238	UP_poor_prognosis	0.414313		no	no
1456733_x_at	chr7:99219511-99219835 (-) // 98.46 // qE1	serine (or cysteine) peptidase inhibitor, clade H, member 1	Serpinh1	12406	871	0.000115085	0.756494		0.382553	UP_poor_prognosis	0.766384		no	no
1417719_at	chr8:60374845-60380059 (-) // 90.7 // qB2	sin3 associated polypeptide	Sap30	60406	8819	0.00419371	0.750788		0.0954865	UP_poor_prognosis	0.659243		yes	no
1438252_at	chr1:157540378-157540595 (-) // 65.62 // qG3	quiescin Q6	Qscn6	104009	5768	0.00825221	0.750642		0.790906	UP_poor_prognosis	0.182092		no	no
1448834_at	chr6:128328583-128341505 (+) // 96.09 // qF3	forkhead box M1	Foxm1	14235	2305	0.000252152	0.750427		0.00982093	UP_poor_prognosis	0.778742		yes	yes
1422390_at	chr6:57139435-57140338 (+) // 98.56 // qB3	vomeronasal 1 receptor, C5	V1rc5	113862	---	0.00756982	0.74963		not rep	not rep	not rep		no	no
1430701_a_at	chr4:48561180-48582679 (+) // 99.64 // qB1	RIKEN cDNA 5730528L13 gene	5730528L13Rik	66665	---	0.000101997	0.748153		not rep	not rep	not rep		no	no
1427020_at	chr14:64873503-64885311 (-) // 98.88 // qD1	scavenger receptor class A, member 3	Scara3	219151	51435	0.004549	0.746076		not rep	not rep	not rep		no	no
1438091_a_at	chr3:137803959-137804307 (+) // 97.42 // qG3 /// chr12:84509955-84510303 (-) // 95.13 // qD1	H2A histone family, member Z /// similar to H2A histone family, member Z /// similar to H2A histone family, member Z	H2afz /// LOC631864 /// LOC675899	51788 /// 631864 /// 675899	---	0.00774759	0.745035		not rep	not rep	not rep		no	no
1423347_at	chr12:59876729-59930028 (-) // 89.53 // qC1	SEC23A (S. cerevisiae)	Sec23a	20334	10484	0.00458395	0.743736		0.00209702	UP_poor_prognosis	2.07443		no	no
1423846_x_at	chr12:4799190-4800493 (+) // 74.46 // qA1.1 /// chr2:151150307-151151833 (+) // 88.26 // qG3 /// chr9:90894963-90896496 (+) // 88.31 // qE3.2 /// chr15:98862126-98866000 (+) // 75.51 // qF1 /// chr18:82472800-82474393 (+) // 92.13 // qE3 /// chr9:31684839-31686454 (-) // 93.66 // qA4 /// chr13:113714452-113716052 (-) // 93.19 // qD2.2 /// chr15:98759460-98762458 (-) // 93.72 // qF1 /// chr15:9877…	tubulin, alpha 2	Tuba2	22143	7278	0.000181907	0.741464		0.0595971	UP_poor_prognosis	1.6334		yes	no
1438251_x_at	chr7:130776602-130776805 (+) // 64.54 // qF3	HtrA serine peptidase 1	Htra1	56213	5654	0.00899122	0.73904		0.684578	UP_poor_prognosis	0.205825		no	no
1460038_at	chr4:124161413-124162959 (+) // 99.17 // qD2.2	POU domain, class 3, transcription factor 1	Pou3f1	18991	5453	0.00116729	0.737774		0.265401	DOWN_poor _prog	-0.486259		no	no
1437711_x_at	chrX:98926740-98926985 (-) // 75.24 // qD	ornithine decarboxylase, structural 1 /// similar to Ornithine decarboxylase (ODC) /// similar to Ornithine decarboxylase (ODC) /// similar to Ornithine decarboxylase (ODC) /// hypothetical protein LOC671973 /// similar to Ornithine decarboxylase (ODC)	Odc1 /// LOC666231 /// LOC668343 /// LOC670279 /// LOC671973 /// LOC673302	18263 /// 666231 /// 668343 /// 670279 /// 671973 /// 673302	---	0.00899474	0.734652		not rep	not rep	not rep		no	no
1420349_at	chr3:151737649-151775016 (-) // 90.46 // qH3	prostaglandin F receptor	Ptgfr	19220	5737	4.88093e-05	0.734489		0.783979	UP_poor_prognosis	0.113425		no	no
1425959_x_at	chr6:129937852-130272143 (-) // 91.5 // qF3	killer cell lectin-like receptor, subfamily A, member 1 /// killer cell lectin-like receptor subfamily A, member 12 /// killer cell lectin-like receptor subfamily A, member 13 /// killer cell lectin-like receptor, subfamily A, member 4 /// killer cell lectin-like receptor, subfamily A, member 15 /// killer cell lectin-like receptor, subfamily A, member 16 /// killer cell lectin-like receptor subf…	Klra1 /// Klra12 /// Klra13 /// Klra4 /// Klra15 /// Klra16 /// Klra23 /// Klra20 /// Klra22 /// Klra18 /// LOC634585 /// LOC635513 /// LOC640058 /// Klra33 /// LOC667764 /// LOC673407	16627 /// 16630 /// 16631 /// 16635 /// 27423 /// 27424 /// 634585 /// 635513 /// 640058 /// 654450 /// 667764 /// 673407 /// 79410 /// 93967 /// 93969 /// 93970	---	0.000348561	0.732612		not rep	not rep	not rep		no	no
1416740_at	chr2:27708418-27860732 (+) // 99.66 // qA3	procollagen, type V, alpha 1	Col5a1	12831	1289	0.00130989	0.730374		not rep	not rep	not rep		no	no
1448706_at	chr13:24839144-24849618 (+) // 96.31 // qA3.1	Traf and Tnf receptor associated protein	Ttrap	56196	51567	7.92724e-05	0.728225		0.742612	UP_poor_prognosis	0.220709		no	no
1434479_at	chr2:27860496-27861523 (+) // 92.05 // qA3	Procollagen, type V, alpha 1	Col5a1	12831	1289	0.00454845	0.727188		not rep	not rep	not rep		no	no
1418407_at	chr7:81087250-81208046 (+) // 99.51 // qD3	phosphodiesterase 8A	Pde8a	18584	5151	0.000742431	0.720728		0.196042	DOWN_poor _prog	-0.782725		no	no
1427105_at	chr8:119812085-119827481 (+) // 93.43 // qE1	RIKEN cDNA 2610510J17 gene	2610510J17Rik	72155	55839	0.00296587	0.720312		not rep	not rep	not rep		no	no
1423352_at	chr1:17712302-17751558 (+) // 99.15 // qA3	cysteine-rich secretory protein LCCL domain containing 1	Crispld1	83691	83690	0.00377474	0.720074		not rep	not rep	not rep		no	no
1437543_at	chr3:152160806-152162735 (+) // 84.79 // qH3	far upstream element (FUSE) binding protein 1	Fubp1	51886	8880	0.00868715	0.716751		0.0295308	UP_poor_prognosis	2.38031		no	no
1420965_a_at	chr13:98341805-98353739 (+) // 99.68 // qD1	ectodermal-neural cortex 1	Enc1	13803	8507	0.00667786	0.715269		0.845347	DOWN_poor _prog	-0.12445		no	no
1417095_a_at	chr2:3406110-3430064 (-) // 99.66 // qA1	heat shock protein 14	Hspa14	50497	51182	0.0071825	0.714736		not rep	not rep	not rep		no	no
1416858_a_at	chr12:65981032-65992552 (-) // 93.92 // qC1	FK506 binding protein 3	Fkbp3	30795	2287	0.00916636	0.714401		not rep	not rep	not rep		no	no
1421534_at	chr6:50129746-50132153 (-) // 99.83 // qB2.3	deafness, autosomal dominant 5 homolog (human)	Dfna5h	54722	1687	0.00720971	0.714289		0.00448863	UP_poor_prognosis	1.22564		no	no
1438459_x_at	chr4:126528463-126539290 (+) // 93.81 // qD2.2	splicing factor proline/glutamine rich (polypyrimidine tract binding protein associated)	Sfpq	71514	6421	0.00665996	0.707663		0.169754	DOWN_poor _prog	-0.438003		yes	no
1418884_x_at	chr12:4799190-4800493 (+) // 68.8 // qA1.1 /// chr2:151150395-151151750 (+) // 71.85 // qG3 /// chr9:90895051-90896405 (+) // 71.58 // qE3.2 /// chr15:98862126-98866000 (+) // 69.78 // qF1 /// chr18:82472888-82474244 (+) // 71.2 // qE3 /// chr9:31685010-31686366 (-) // 72.17 // qA4 /// chr13:113714614-113715964 (-) // 71.96 // qD2.2 /// chr15:98777870-98781724 (-) // 97.28 // qF1 /// chr15:987596…	tubulin, alpha 1	Tuba1	22142	7277	5.92433e-05	0.70695		0.019161	UP_poor_prognosis	1.58985		no	no
1419559_at	chr17:32643470-32655505 (-) // 99.46 // qB1	cytochrome P450, family 4, subfamily f, polypeptide 14	Cyp4f14	64385	---	0.000946294	0.70559		not rep	not rep	not rep		no	no
1418863_at	chr14:62153031-62199381 (-) // 99.36 // qD1	GATA binding protein 4	Gata4	14463	2626	0.000613402	0.705459		0.118786	DOWN_poor _prog	-1.9174		no	no
1453089_at	chr1:89301427-89306652 (+) // 98.59 // qD	RIKEN cDNA 3110079O15 gene	3110079O15Rik	73234	389084	0.00110542	0.704309		not rep	not rep	not rep		no	no
1428529_at	chr9:88318944-88320521 (-) // 71.07 // qE3.1	RIKEN cDNA 2810026P18 gene	2810026P18Rik	72655	---	0.00445704	0.704204		not rep	not rep	not rep		no	no
1419867_a_at	chr18:36764297-36768935 (+) // 95.69 // qB2	ankyrin repeat and KH domain containing 1	Ankhd1	108857	54882	0.00220448	0.703444		not rep	not rep	not rep		no	no
1435122_x_at	chr9:20657618-20658332 (-) // 94.87 // qA3	DNA methyltransferase (cytosine-5) 1	Dnmt1	13433	1786	0.00373317	0.700213		0.732188	UP_poor_prognosis	0.342163		no	no
1424511_at	chr2:172047394-172060237 (-) // 88.7 // qH3	aurora kinase A	Aurka	20878	6790	0.00746506	0.699819		0.108586	UP_poor_prognosis	0.824342		no	yes
1438982_s_at	chr17:23504538-23504817 (-) // 98.21 // qA3.3	RIKEN cDNA 2810417J12 gene	2810417J12Rik	76917	114984	0.00832317	0.699412		not rep	not rep	not rep		no	no
1434147_at	chr18:38084730-38085152 (+) // 97.45 // qB3	RIKEN cDNA 4631403P03 gene	4631403P03Rik	225392	---	0.00935295	0.698248		not rep	not rep	not rep		no	no
1435627_x_at	chr4:129017917-129018279 (+) // 72.85 // qD2.2	MARCKS-like 1 /// similar to MARCKS-related protein (MARCKS-like protein 1) (Macrophage myristoylated alanine-rich C kinase substrate) (Mac-MARCKS) (MacMARCKS) (Brain protein F52)	Marcksl1 /// LOC673071	17357 /// 673071	---	0.00237841	0.696253		not rep	not rep	not rep		no	no
1434695_at	chr1:193238078-193238837 (-) // 86.27 // qH6	denticleless homolog (Drosophila)	Dtl	76843	51514	0.00562945	0.691175		not rep	not rep	not rep		yes	no
1451638_s_at	chr3:19324263-19355230 (-) // 99.46 // qA2	armadillo repeat containing 1 /// similar to armadillo repeat-containing protein	Armc1 /// LOC634390	634390 /// 74252	---	0.00371447	0.690589		not rep	not rep	not rep		no	no
1425815_a_at	chr11:40544802-40576835 (-) // 71.45 // qA5	hyaluronan mediated motility receptor (RHAMM)	Hmmr	15366	3161	0.00232785	0.690087		0.0611221	UP_poor_prognosis	1.15219		yes	no
1452640_at	chrX:119698642-119719435 (+) // 83.41 // qE3 /// chrX:121669199-121670227 (-) // 79.78 // qE3	RIKEN cDNA 3110007F17 gene /// predicted gene, EG546368 /// predicted gene, EG625591	3110007F17Rik /// EG546368 /// EG625591	546368 /// 625591 /// 73061	---	0.00477861	0.681719		not rep	not rep	not rep		no	no
1422016_a_at	chr13:101859942-101876156 (-) // 100.0 // qD1	centromere protein H	Cenph	26886	64946	0.00165928	0.678037		not rep	not rep	not rep		no	no
1420445_at	chr15:79078268-79082016 (-) // 95.05 // qE1	solute carrier family 16 (monocarboxylic acid transporters), member 8	Slc16a8	57274	23539	0.00226376	0.677116		not rep	not rep	not rep		no	no
1428027_at	chr16:84595623-84597833 (+) // 87.46 // qC3.3	BIC noncoding mRNA, complete sequence	---	---	---	0.00651765	0.675807		not rep	not rep	not rep		no	no
1425127_at	chr3:98840168-98853637 (-) // 90.04 // qF2.2	hydroxy-delta-5-steroid dehydrogenase, 3 beta- and steroid delta-isomerase 2	Hsd3b2	15493	3284	0.000822525	0.675585		0.791727	UP_poor_prognosis	0.121729		no	no
1420498_a_at	chr15:6333815-6386813 (+) // 98.91 // qA1	disabled homolog 2 (Drosophila)	Dab2	13132	1601	0.00267425	0.67508		0.987168	UP_poor_prognosis	0.00959645		no	no
1423416_at	chr9:109977205-110084463 (+) // 98.19 // qF2	SWI/SNF related, matrix associated, actin dependent regulator of chromatin, subfamily c, member 1	Smarcc1	20588	6599	0.00119736	0.674083		0.413724	UP_poor_prognosis	0.72124		no	no
1434514_at	chr3:107453040-107459015 (-) // 99.95 // qF2.3	RNA binding motif protein 15	Rbm15	229700	64783	0.00773605	0.669024		not rep	not rep	not rep		no	no
1419470_at	chr3:32775074-32808084 (-) // 95.77 // qA3	guanine nucleotide binding protein, beta 4	Gnb4	14696	59345	0.001265	0.669014		not rep	not rep	not rep		no	no
1421019_at	chr10:43213535-43229402 (-) // 98.13 // qB2	RIKEN cDNA 1700021F05 gene	1700021F05Rik	67851	51250	0.000405114	0.660085		not rep	not rep	not rep		no	no
1426578_s_at	chr3:90573890-90576901 (-) // 85.51 // qF1	SNAP-associated protein	Snapap	20615	23557	0.000322657	0.659821		not rep	not rep	not rep		no	no
1420608_at	chr2:35938088-35958713 (-) // 98.11 // qB	RNA binding motif protein 18	Rbm18	67889	92400	0.00489155	0.658725		not rep	not rep	not rep		no	no
1421190_at	chr7:57459103-57695204 (+) // 98.41 // qB5	gamma-aminobutyric acid (GABA-A) receptor, subunit beta 3	Gabrb3	14402	2562	0.00439371	0.658004		0.101423	UP_poor_prognosis	0.651303		no	no
1425878_at	chr19:4135794-4139608 (-) // 99.91 // qA	calcium binding protein 4	Cabp4	73660	57010	0.00195712	0.657416		not rep	not rep	not rep		no	no
1451287_s_at	chr2:31772270-31795450 (+) // 98.81 // qB	RIKEN cDNA 2810003C17 gene	2810003C17Rik	108897	83543	0.00277958	0.65662		not rep	not rep	not rep		no	no
1423488_at	chr11:90065571-90094679 (+) // 95.22 // qC	monocyte to macrophage differentiation-associated	Mmd	67468	23531	0.000182908	0.653497		0.225633	UP_poor_prognosis	0.486858		no	no
1437806_x_at	chr2:90664315-90666223 (+) // 84.09 // qE1	mitochondrial carrier homolog 2 (C. elegans)	Mtch2	56428	23788	0.000199547	0.651976		not rep	not rep	not rep		no	no
1417104_at	chr7:45786068-45789336 (-) // 78.85 // qB3	epithelial membrane protein 3	Emp3	13732	2014	0.000214072	0.650954		0.323129	UP_poor_prognosis	0.497971		no	no
1429207_at	chr19:8952546-8955814 (-) // 95.5 // qA	RIKEN cDNA 5730408K05 gene	5730408K05Rik	67531	---	0.00463393	0.647795		not rep	not rep	not rep		no	no
1450080_at	chrX:49802546-49803754 (+) // 97.4 // qA5	CAAX box 1 homolog C (human)	Cxx1c	72865	441518	0.00880934	0.645118		not rep	not rep	not rep		no	no
1449708_s_at	chr9:36459138-36459653 (-) // 89.52 // qA4	checkpoint kinase 1 homolog (S. pombe)	Chek1	12649	1111	0.000727687	0.644999		0.921548	UP_poor_prognosis	0.0542721		no	yes
1448205_at	chr14:7202621-7204467 (+) // 73.86 // qA1 /// chr4:118439886-118441381 (-) // 59.99 // qD2.1 /// chr7:41878936-41880435 (-) // 60.6 // qB3 /// chr13:101878903-101886756 (-) // 98.69 // qD1	cyclin B1, related sequence 1 /// cyclin B1	Ccnb1-rs1 /// Ccnb1	12429 /// 268697	---	0.00138989	0.643814		not rep	not rep	not rep		no	no
1449171_at	chr9:83632272-83669107 (+) // 99.08 // qE2	Ttk protein kinase	Ttk	22137	7272	0.000944391	0.643745		0.0866624	UP_poor_prognosis	0.731954		yes	no
1423682_a_at	chr12:113268036-113277197 (-) // 96.59 // qF1	cell division cycle associated 4	Cdca4	71963	55038	0.00115215	0.639827		not rep	not rep	not rep		no	no
1427312_at	chr13:94141465-94164274 (-) // 94.82 // qC3	cardiomyopathy associated 5	Cmya5	76469	202333	0.00253619	0.636254		not rep	not rep	not rep		no	no
1424258_at	chr18:31932134-31939715 (+) // 95.53 // qB1	polymerase (RNA) II (DNA directed) polypeptide D	Polr2d	69241	5433	0.00177043	0.634511		0.274386	UP_poor_prognosis	0.65081		no	no
1426143_at	chr10:32772976-32923408 (+) // 99.72 // qA4	triadin	Trdn	76757	10345	0.00340246	0.634296		not rep	not rep	not rep		no	no
1425297_at	---	cDNA sequence BC012278	BC012278	235956	7678	0.00239063	0.634069		0.436953	DOWN_poor _prog	-0.325063		no	no
1452279_at	chrX:20082490-20088494 (-) // 97.9 // qA1.3	complement factor properdin	Cfp	18636	5199	0.00844616	0.633187		0.713401	DOWN_poor _prog	-0.144802		no	no
1448780_at	chr18:58004046-58072178 (+) // 96.63 // qD3	solute carrier family 12, member 2	Slc12a2	20496	6558	0.00684915	0.632627		0.275817	UP_poor_prognosis	0.813432		no	no
1456471_x_at	chr3:65702951-65703246 (+) // 92.72 // qE1 /// chr7:136650690-136650989 (+) // 96.03 // qF3 /// chr14:94304327-94304626 (+) // 91.39 // qE2.1 /// chr18:37047824-37048123 (+) // 94.04 // qB2 /// chr19:44905122-44905618 (+) // 91.06 // qC3 /// chr3:98398575-98398862 (-) // 92.38 // qF2.2 /// chr8:78607533-78607832 (-) // 95.03 // qC1 /// chr8:13745718-13746018 (-) // 92.38 // qA1.1	3-phosphoglycerate dehydrogenase /// similar to 3-phosphoglycerate dehydrogenase /// similar to 3-phosphoglycerate dehydrogenase /// similar to 3-phosphoglycerate dehydrogenase /// similar to 3-phosphoglycerate dehydrogenase /// similar to 3-phosphoglycerate dehydrogenase /// similar to 3-phosphoglycerate dehydrogenase /// similar to 3-phosphoglycerate dehydrogenase /// similar to 3-phosphoglycer…	Phgdh /// LOC382931 /// LOC384524 /// LOC385344 /// LOC547171 /// LOC627427 /// LOC666422 /// LOC666875 /// LOC668771 /// LOC669671 /// LOC669985 /// LOC670155 /// LOC670187 /// LOC671102 /// LOC671972 /// LOC673015 /// LOC675010	236539 /// 382931 /// 384524 /// 385344 /// 547171 /// 627427 /// 666422 /// 666875 /// 668771 /// 669671 /// 669985 /// 670155 /// 670187 /// 671102 /// 671972 /// 673015 /// 675010	---	0.000814029	0.627311		not rep	not rep	not rep		no	no
1449200_at	chr15:8056485-8107074 (+) // 98.7 // qA1	nucleoporin 155	Nup155	170762	9631	0.000749312	0.627106		0.0114308	UP_poor_prognosis	0.71955		no	no
1451734_a_at	chr13:55483047-55497688 (-) // 99.58 // qB1	drebrin 1	Dbn1	56320	1627	0.00900726	0.626588		0.00644035	UP_poor_prognosis	2.3922		no	no
1421525_a_at	chr13:101312181-101346512 (-) // 93.81 // qD1	baculoviral IAP repeat-containing 1e	Birc1e	17951	---	0.00344372	0.625506		not rep	not rep	not rep		no	no
1425514_at	chr13:102781913-102868422 (-) // 98.2 // qD1	phosphatidylinositol 3-kinase, regulatory subunit, polypeptide 1 (p85 alpha)	Pik3r1	18708	5295	0.000936375	0.622773		0.51589	UP_poor_prognosis	0.649058		no	no
1427286_at	chr11:118307293-118577131 (-) // 97.56 // qE2	DNA segment, Chr 11, Brigham & Women's Genetics 0517 expressed	D11Bwg0517e	52897	---	0.00267815	0.621431		not rep	not rep	not rep		no	no
1428013_at	chr15:12765919-12769368 (-) // 77.68 // qA1	RIKEN cDNA 6030458C11 gene	6030458C11Rik	77877	55322	0.00243675	0.621233		0.428991	UP_poor_prognosis	0.423537		no	no
1450766_at	chr6:136918718-136927681 (+) // 99.82 // qG1	phosphodiesterase 6H, cGMP-specific, cone, gamma	Pde6h	78600	5149	0.00454926	0.619899		0.868797	DOWN_poor _prog	-0.0851934		no	no
1437309_a_at	chr11:75116543-75116814 (-) // 82.41 // qB5	replication protein A1	Rpa1	68275	6117	0.00598633	0.619756		0.352273	UP_poor_prognosis	0.44091		no	no
1448392_at	chr11:55237922-55263353 (-) // 95.63 // qB1.3	secreted acidic cysteine rich glycoprotein	Sparc	20692	6678	0.00183288	0.61877		0.12424	UP_poor_prognosis	0.729999		no	no
1424382_at	chr7:44950955-44960205 (-) // 88.16 // qB3	reticulocalbin 3, EF-hand calcium binding domain	Rcn3	52377	57333	0.00133405	0.616682		not rep	not rep	not rep		no	no
1424817_at	chr2:130862478-130868180 (-) // 98.87 // qF1	sperm flagellar 1	Spef1	70997	---	0.00361361	0.616134		not rep	not rep	not rep		no	no
1421144_at	chr14:51032869-51082881 (+) // 93.61 // qC1	retinitis pigmentosa GTPase regulator interacting protein 1	Rpgrip1	77945	57096	0.00749017	0.61613		0.844451	DOWN_poor _prog	-0.172779		no	no
1422778_at	chr13:101751898-101756315 (+) // 92.29 // qD1 /// chr19:3821527-3822383 (-) // 65.73 // qA	TAF9 RNA polymerase II, TATA box binding protein (TBP)-associated factor	Taf9	108143	6880	0.00464466	0.614544		0.0345772	UP_poor_prognosis	3.05713		no	no
1419397_at	chrX:89557460-89884874 (-) // 100.0 // qC3	polymerase (DNA directed), alpha 1	Pola1	18968	5422	0.00225151	0.613573		0.967311	DOWN_poor _prog	-0.0481454		yes	no
1415971_at	chr10:36822652-36828342 (-) // 91.72 // qB1	myristoylated alanine rich protein kinase C substrate	Marcks	17118	4082	0.00391461	0.610156		0.0562562	UP_poor_prognosis	1.23422		no	no
1451474_a_at	chr13:117974191-117998615 (-) // 97.81 // qD2.3	poly (ADP-ribose) polymerase family, member 8	Parp8	52552	79668	0.00398087	0.607843		not rep	not rep	not rep		no	no
1416313_at	chr3:95303869-95314872 (-) // 87.47 // qF2.1	myeloid/lymphoid or mixed-lineage leukemia (trithorax homolog, Drosophila); translocated to, 11	Mllt11	56772	10962	0.00984547	0.607588		0.0173594	UP_poor_prognosis	0.458136		no	no
1417598_a_at	chr3:34211644-34260894 (+) // 99.23 // qA3 /// chr10:40255074-40256070 (-) // 45.96 // qB1	fragile X mental retardation gene 1, autosomal homolog	Fxr1h	14359	---	0.000119915	0.606922		not rep	not rep	not rep		no	no
1448712_at	chrX:109158118-109302459 (-) // 96.81 // qE1	choroidermia	Chm	12662	1121	0.00863882	0.605868		0.237038	DOWN_poor _prog	-0.70396		no	no
1436884_x_at	chr10:52029309-52029802 (-) // 80.08 // qB3	Ewing sarcoma breakpoint region 1	Ewsr1	14030	2130	0.00610307	0.603721		0.961394	UP_poor_prognosis	0.0275643		no	no
1449277_at	chr4:42340848-42653474 (+) // 93.5 // qA5 /// chr4:42033455-42302097 (+) // 69.64 // qA5 /// chr4:42776249-42778278 (-) // 73.13 // qA5 /// chr4:41980294-41982303 (-) // 69.54 // qA5 /// chr4:42238442-42240474 (-) // 72.45 // qA5 /// chr4:42589811-42591843 (-) // 72.45 // qA5	chemokine (C-C motif) ligand 19	Ccl19	24047	6363	0.000647723	0.602294		0.587545	DOWN_poor _prog	-0.112538		no	no
1452987_at	chr9:15057586-15067390 (+) // 95.95 // qA2	Josephin domain containing 3	Josd3	75316	79101	0.000627863	0.600741		not rep	not rep	not rep		no	no
1423562_at	chr17:34238377-34241383 (+) // 95.44 // qB1	proline-rich transmembrane protein 1	Prrt1	260297	80863	0.00158293	0.600586		not rep	not rep	not rep		no	no
1452247_at	chr3:34238560-34261536 (+) // 99.87 // qA3	fragile X mental retardation gene 1, autosomal homolog	Fxr1h	14359	---	2.86933e-05	0.600137		not rep	not rep	not rep		no	no
1417058_a_at	chr3:89331920-89335650 (+) // 95.24 // qF1	keratinocyte associated protein 2	Krtcap2	66059	200185	9.90959e-05	0.599754		not rep	not rep	not rep		no	no
1456636_at	chr6:72367578-72368780 (+) // 95.47 // qC1	RIKEN cDNA 4930414L22 gene	4930414L22Rik	78108	---	0.00773123	0.599489		not rep	not rep	not rep		no	no
1416258_at	chr8:129361763-129362932 (-) // 74.11 // qE2 /// chr11:117631612-117642182 (-) // 94.15 // qE2	thymidine kinase 1	Tk1	21877	7083	0.00898739	0.596933		0.00455342	UP_poor_prognosis	1.11582		no	no
1453724_a_at	chr11:75231664-75238747 (-) // 95.25 // qB5	serine (or cysteine) peptidase inhibitor, clade F, member 1	Serpinf1	20317	5176	0.000244767	0.593319		0.289298	UP_poor_prognosis	0.556183		no	no
1427161_at	chr1:191341894-191360861 (-) // 99.75 // qH6	centromere protein F	Cenpf	108000	1063	0.00866881	0.589513		0.203615	UP_poor_prognosis	0.426283		yes	no
1449072_a_at	chr14:56503705-56520195 (-) // 89.78 // qC3	N-6 adenine-specific DNA methyltransferase 2 (putative)	N6amt2	68043	221143	0.000525829	0.588973		not rep	not rep	not rep		no	no
1450598_at	chr6:89987391-89988324 (+) // 99.57 // qD1 /// chr6:90001452-90002345 (-) // 93.14 // qD1	vomeronasal 1 receptor, A4	V1ra4	113846	---	0.000552825	0.588314		not rep	not rep	not rep		no	no
1425886_at	chr1:74814715-74818626 (-) // 99.93 // qC3	FEV (ETS oncogene family)	Fev	260298	54738	4.28456e-07	0.587426		0.154415	DOWN_poor _prog	-1.24778		no	no
1436707_x_at	chr2:126795252-126795563 (-) // 91.04 // qF1	non-SMC condensin I complex, subunit H	Ncaph	215387	23397	7.39784e-05	0.587245		0.309661	UP_poor_prognosis	0.469898		yes	yes
1420047_at	chr15:76181133-76181627 (-) // 97.18 // qD3	MAF1 homolog (S. cerevisiae)	Maf1	68877	84232	0.00615981	0.586616		not rep	not rep	not rep		no	no
1420138_at	chr10:76493771-76494148 (+) // 98.43 // qC1	solute carrier family 19 (sodium/hydrogen exchanger), member 1	Slc19a1	20509	6573	0.000551208	0.582818		0.327209	UP_poor_prognosis	1.17132		no	no
1417045_at	chr6:120858470-120882453 (-) // 99.63 // qF1	BH3 interacting domain death agonist	Bid	12122	637	4.02496e-07	0.579404		0.216743	UP_poor_prognosis	0.524347		no	no
1427707_a_at	chr4:114539271-114541128 (+) // 77.17 // qD1	---	---	---	---	0.000471404	0.572027		not rep	not rep	not rep		no	no
1449217_at	chr4:32944125-32981884 (+) // 99.76 // qA5	caspase 8 associated protein 2	Casp8ap2	26885	9994	0.00469172	0.571352		not rep	not rep	not rep		yes	no
1428096_at	chr13:107914824-107956687 (-) // 96.1 // qD2.1	importin 11	Ipo11	76582	51194	0.000411725	0.569617		not rep	not rep	not rep		no	no
1417282_at	chr4:154494455-154497184 (-) // 97.67 // qE2	matrix metallopeptidase 23	Mmp23	26561	8510	0.00670109	0.568583		not rep	not rep	not rep		no	no
1448592_at	chr9:114223833-114239373 (-) // 96.12 // qF3	cartilage associated protein	Crtap	56693	10491	0.00392401	0.568425		0.351027	UP_poor_prognosis	0.510501		no	no
1416589_at	chr11:55237922-55263353 (-) // 95.63 // qB1.3	secreted acidic cysteine rich glycoprotein	Sparc	20692	6678	0.00129615	0.567232		0.12424	UP_poor_prognosis	0.729999		no	no
1422460_at	chr6:66464980-66470686 (+) // 99.24 // qC1	MAD2 (mitotic arrest deficient, homolog)-like 1 (yeast)	Mad2l1	56150	4085	0.00396941	0.566428		0.0242077	UP_poor_prognosis	0.927248		yes	yes
1435855_x_at	chr19:40603572-40606846 (-) // 83.79 // qC3	aldehyde dehydrogenase 18 family, member A1	Aldh18a1	56454	5832	0.00747382	0.566039		not rep	not rep	not rep		no	no
1427337_at	chr10:21066736-21086000 (+) // 96.87 // qA3	aldehyde dehydrogenase 8 family, member A1	Aldh8a1	237320	64577	0.00448346	0.565553		not rep	not rep	not rep		no	no
1453107_s_at	chr6:128341064-128341687 (+) // 40.8 // qF3 /// chr10:28719488-28720272 (+) // 50.49 // qA4 /// chr5:117544112-117548625 (-) // 51.02 // qF /// chr19:16333912-16334654 (-) // 48.07 // qA	forkhead box M1 /// phosphatidylethanolamine binding protein 1 /// RIKEN cDNA 4933413G19 gene	Foxm1 /// Pebp1 /// 4933413G19Rik	14235 /// 23980 /// 71149	---	0.00158702	0.565405		not rep	not rep	not rep		no	no
1417353_x_at	chr7:65939351-65953537 (+) // 92.13 // qC	small nuclear ribonucleoprotein polypeptide A'	Snrpa1	68981	6627	0.00395099	0.565269		0.374067	UP_poor_prognosis	0.615955		no	no
1455641_at	---	RIKEN cDNA 1600014C10 gene	1600014C10Rik	72244	83636	0.00213196	0.564287		not rep	not rep	not rep		no	no
1420410_at	chr1:138660264-138776859 (-) // 99.25 // qE4	nuclear receptor subfamily 5, group A, member 2	Nr5a2	26424	2494	0.00871049	0.564154		0.0866126	DOWN_poor _prog	-1.13233		no	no
1420466_at	chr15_random:9990-13580 (+) // 67.18 //	salivary protein 2	Spt2	20771	---	0.00192516	0.56034		not rep	not rep	not rep		no	no
1419864_x_at	chr13:99944192-99944309 (-) // 60.31 // qD1	Transcribed locus	---	---	---	0.0011257	0.558229		not rep	not rep	not rep		no	no
1419282_at	chr11:81918039-81919599 (+) // 96.26 // qC	chemokine (C-C motif) ligand 12	Ccl12	20293	6355	0.0016332	0.557352		0.0722464	UP_poor_prognosis	0.434082		no	no
1422993_s_at	chr1:173340152-173341431 (+) // 96.84 // qH3	THO complex 4 /// RNA and export factor binding protein 2	Thoc4 /// Refbp2	21681 /// 56009	---	0.00141173	0.557256		not rep	not rep	not rep		no	no
1448257_at	chr19:5024070-5031971 (+) // 99.67 // qA	solute carrier family 29 (nucleoside transporters), member 2	Slc29a2	13340	3177	0.00318705	0.55697		0.6552	UP_poor_prognosis	0.508947		no	no
1416613_at	chr17:79615219-79623387 (-) // 99.75 // qE3	cytochrome P450, family 1, subfamily b, polypeptide 1	Cyp1b1	13078	1545	0.00585158	0.554427		0.652817	UP_poor_prognosis	0.18077		no	no
1438938_x_at	chr6:124682309-124682564 (+) // 73.09 // qF2	prohibitin 2	Phb2	12034	11331	0.00351309	0.552551		0.121696	UP_poor_prognosis	1.6274		no	no
1434943_at	chr19:42128249-42139681 (-) // 97.4 // qC3	cDNA sequence BC023055	BC023055	226123	118812	0.00649408	0.552036		not rep	not rep	not rep		no	no
1438458_a_at	chr4:126528463-126539290 (+) // 93.81 // qD2.2	splicing factor proline/glutamine rich (polypyrimidine tract binding protein associated)	Sfpq	71514	6421	0.00359827	0.552018		0.169754	DOWN_poor _prog	-0.438003		yes	no
1424862_s_at	chr4:154498274-154513002 (-) // 98.4 // qE2	mindbomb homolog 2 (Drosophila)	Mib2	76580	142678	0.00568089	0.548019		not rep	not rep	not rep		no	no
1448536_at	chr6:91482023-91488128 (+) // 85.83 // qD1	LSM3 homolog, U6 small nuclear RNA associated (S. cerevisiae)	Lsm3	67678	27258	0.000277029	0.547615		0.545452	UP_poor_prognosis	0.524379		no	no
1417166_at	chr4:82926909-82957684 (-) // 96.5 // qC3	PC4 and SFRS1 interacting protein 1	Psip1	101739	11168	0.00163942	0.544587		0.107772	UP_poor_prognosis	1.36355		no	no
1417959_at	chr13:55516164-55523056 (-) // 96.04 // qB1	PDZ and LIM domain 7	Pdlim7	67399	9260	0.00214696	0.541744		0.0232225	UP_poor_prognosis	1.45493		no	no
1435527_at	chr10:80800811-80803756 (-) // 93.4 // qC1	nuclear factor I/C	Nfic	18029	4782	0.00343913	0.539626		0.0228747	DOWN_poor _prog	-2.54169		yes	no
1423919_at	chr5:34470736-34485302 (-) // 96.75 // qB2	cDNA sequence BC023882	BC023882	231123	---	0.000482016	0.539371		not rep	not rep	not rep		no	no
1434367_s_at	chr8:108768169-108768470 (+) // 97.1 // qD3 /// chr18:10482648-10482958 (-) // 99.35 // qA1 /// chr19:53641498-53641794 (-) // 95.48 // qD2	nuclear transport factor 2	Nutf2	68051	10204	0.000855484	0.538769		0.312603	UP_poor_prognosis	0.735868		no	no
1438817_at	chr10:62361164-62362047 (+) // 59.53 // qB4	DNA2 DNA replication helicase 2-like (yeast)	Dna2l	327762	1763	0.00326297	0.533478		0.181391	UP_poor_prognosis	0.768513		yes	no
1419399_at	chr3:138027239-138068761 (-) // 99.72 // qG3	microsomal triglyceride transfer protein	Mttp	17777	4547	0.00227322	0.532161		0.22959	DOWN_poor _prog	-0.99466		no	no
1430713_s_at	chr8:72823152-72824310 (-) // 78.5 // qB3.3	NADH dehydrogenase (ubiquinone) 1 alpha subcomplex, 13	Ndufa13	67184	51079	6.9004e-05	0.531035		not rep	not rep	not rep		no	no
1451332_at	chr18:13830795-14115804 (-) // 98.97 // qA1	zinc finger protein 521	Zfp521	225207	25925	0.00772666	0.530883		not rep	not rep	not rep		yes	no
1438094_x_at	---	GTP-binding protein 9 (putative)	Gtpbp9	67059	29789	0.00573198	0.530173		not rep	not rep	not rep		no	no
1428030_at	chr8:45149108-45198312 (-) // 93.21 // qB1.1	a disintegrin and metallopeptidase domain 34	Adam34	252866	---	0.000633393	0.527959		not rep	not rep	not rep		no	no
1424107_at	chr2:109081578-109142587 (+) // 96.36 // qE3	kinesin family member 18A	Kif18a	228421	81930	0.000770817	0.52747		not rep	not rep	not rep		no	no
1439267_x_at	chr9:57329805-57330561 (+) // 90.91 // qB	cytochrome c oxidase, subunit Va	Cox5a	12858	9377	0.00256369	0.527416		0.850212	UP_poor_prognosis	0.185604		no	no
1426054_at	chr8:69626461-69633936 (+) // 53.37 // qB3.3	neuropeptide Y receptor Y1	Npy1r	18166	4886	0.0099658	0.526914		0.76073	UP_poor_prognosis	0.133701		no	no
1438562_a_at	chr18:67790872-67791128 (-) // 97.67 // qE1	protein tyrosine phosphatase, non-receptor type 2	Ptpn2	19255	5771	0.00884705	0.526765		0.143725	DOWN_poor _prog	-0.726797		no	no
1421316_at	chr3:92835596-92837741 (-) // 95.23 // qF1	RIKEN cDNA 1110058A15 gene	1110058A15Rik	66195	---	0.00730253	0.525938		not rep	not rep	not rep		no	no
1425689_at	chr15:39598558-39687543 (-) // 99.56 // qB3.1	dihydropyrimidinase	Dpys	64705	1807	0.00152565	0.525509		0.49719	UP_poor_prognosis	0.511577		no	no
1437593_x_at	chr2:94212565-94212802 (-) // 72.5 // qE1	apoptosis inhibitor 5	Api5	11800	8539	0.00469473	0.525454		0.665548	DOWN_poor _prog	-0.467503		no	no
1451358_a_at	chr15:99448496-99479665 (-) // 99.69 // qF1	Rac GTPase-activating protein 1	Racgap1	26934	29127	0.00383128	0.524873		not rep	not rep	not rep		no	yes
1451080_at	chr4:98415654-98427561 (+) // 98.97 // qC6	ubiquitin specific peptdiase 1	Usp1	230484	7398	0.00582977	0.524227		0.1084	UP_poor_prognosis	1.68631		yes	no
1439271_x_at	chr18:36883379-36883611 (+) // 88.84 // qB2	IK cytokine	Ik	24010	3550	0.00751826	0.523539		0.358553	UP_poor_prognosis	1.14491		no	no
1453099_at	chr8:98338442-98349843 (-) // 98.72 // qD1	casein kinase 2, alpha prime polypeptide	Csnk2a2	13000	1459	0.00229346	0.522907		0.924492	DOWN_poor _prog	-0.0410848		no	no
1422670_at	chr11:101285022-101287943 (+) // 71.83 // qD	Rho family GTPase 2	Rnd2	11858	8153	0.00425744	0.519011		0.157214	DOWN_poor _prog	-0.550351		no	no
1450904_at	chr13:90563361-90583496 (+) // 86.91 // qC3	transmembrane protein 167	Tmem167	66074	---	0.00126849	0.518785		not rep	not rep	not rep		no	no
1427136_s_at	chr13:104861799-104870124 (-) // 98.26 // qD1	splicing factor, arginine/serine-rich 12	Sfrs12	218543	140890	0.00116117	0.516715		0.824896	UP_poor_prognosis	0.208912		no	no
1420565_at	chr6:52084947-52087898 (-) // 99.84 // qB3	homeo box A1	Hoxa1	15394	3198	0.00965953	0.516489		0.0262379	DOWN_poor _prog	-4.057		no	no
1427158_at	chr13:119499385-119506533 (-) // 93.97 // qD2.3	mitochondrial ribosomal protein S30	Mrps30	59054	10884	0.00334813	0.514777		not rep	not rep	not rep		no	no
1423405_at	chr6:115211234-115217486 (-) // 97.03 // qE3	tissue inhibitor of metalloproteinase 4	Timp4	110595	7079	0.00791174	0.514433		0.415657	UP_poor_prognosis	0.435704		no	no
1451807_at	chr16:38167589-38214062 (-) // 98.77 // qB3	nuclear receptor subfamily 1, group I, member 2	Nr1i2	18171	8856	0.00875682	0.514156		0.160355	DOWN_poor _prog	-1.16366		no	no
1449632_s_at	chr11:100240565-100240921 (+) // 97.27 // qD	FK506 binding protein 10	Fkbp10	14230	60681	0.000800856	0.513207		not rep	not rep	not rep		no	no
1418155_at	chr18:44459402-44481061 (+) // 98.62 // qB3	myotilin	Myot	58916	9499	0.0053644	0.513187		not rep	not rep	not rep		no	no
1434341_x_at	chr11:4601977-4604337 (-) // 96.77 // qA1	RIKEN cDNA 1110020P15 gene	1110020P15Rik	66152	---	0.00118192	0.512496		not rep	not rep	not rep		no	no
1435372_a_at	chr5:72905708-72906090 (-) // 95.57 // qC3.2 /// chr10:127961583-127962043 (-) // 95.57 // qD3	proliferation-associated 2G4	Pa2g4	18813	5036	0.00667036	0.512041		not rep	not rep	not rep		no	no
1448619_at	chr7:143639528-143657800 (+) // 93.73 // qF5	7-dehydrocholesterol reductase	Dhcr7	13360	1717	0.00565096	0.509295		0.152779	UP_poor_prognosis	1.8051		no	no
1416296_at	chrX:97467099-97470925 (-) // 89.99 // qC3	interleukin 2 receptor, gamma chain	Il2rg	16186	3561	0.00120279	0.509295		0.545034	DOWN_poor _prog	-0.523342		no	no
1448449_at	chr14:54739065-54742928 (-) // 98.85 // qC3	receptor-interacting serine-threonine kinase 3	Ripk3	56532	11035	0.00563266	0.508321		not rep	not rep	not rep		no	no
1416095_x_at	chr10:128224712-128280578 (+) // 97.07 // qD3 /// chr19:23742907-23743812 (+) // 82.31 // qB	RIKEN cDNA 1110005A23 gene	1110005A23Rik	66118	---	0.00554042	0.507365		not rep	not rep	not rep		no	no
1418670_s_at	chr4:136740896-136842706 (+) // 93.17 // qD3	perlecan (heparan sulfate proteoglycan 2)	Hspg2	15530	3339	0.00910825	0.505628		0.79828	DOWN_poor _prog	-0.157993		no	no
1419911_at	chr5:114103435-114104101 (+) // 99.7 // qF	Coronin, actin binding protein 1C	Coro1c	23790	23603	0.00993004	0.504111		not rep	not rep	not rep		no	no
1439438_a_at	chr10:128280341-128280569 (+) // 78.4 // qD3	RIKEN cDNA 1110005A23 gene /// predicted gene, EG625193 /// similar to cytokine induced protein 29 kDa	1110005A23Rik /// EG625193 /// LOC636633	625193 /// 636633 /// 66118	---	0.00558036	0.503962		not rep	not rep	not rep		no	no
1454136_a_at	chr8:88298964-88322813 (-) // 99.92 // qC3	RIKEN cDNA 4921524J17 gene	4921524J17Rik	66714	388272	0.00206393	0.503437		not rep	not rep	not rep		no	no
1451344_at	chr5:114054727-114061471 (-) // 95.64 // qF	transmembrane protein 119	Tmem119	231633	338773	0.0027331	0.501286		not rep	not rep	not rep		no	no
1418828_at	chr8:36934818-36964052 (-) // 89.18 // qA4	three prime histone mRNA exonuclease 1	Thex1	67276	90459	0.000721314	0.50056		not rep	not rep	not rep		no	no
1450156_a_at	chr11:40544808-40576845 (-) // 69.94 // qA5	hyaluronan mediated motility receptor (RHAMM)	Hmmr	15366	3161	0.00483228	0.500519		0.0611221	UP_poor_prognosis	1.15219		yes	no
1415933_a_at	chr9:57319373-57330564 (+) // 90.75 // qB	cytochrome c oxidase, subunit Va	Cox5a	12858	9377	0.0049593	0.499762		0.850212	UP_poor_prognosis	0.185604		no	no
1420483_at	chr1:36457352-36472607 (+) // 77.39 // qB	cyclin M3	Cnnm3	94218	26505	0.00376087	0.498038		not rep	not rep	not rep		no	no
1439374_x_at	chr17:27358017-27361759 (-) // 77.5 // qA3.3	ribosomal protein S10 /// similar to ribosomal protein S10 /// similar to ribosomal protein S10 /// predicted gene, EG666274 /// predicted gene, EG668457	Rps10 /// LOC621772 /// LOC636539 /// EG666274 /// EG668457	621772 /// 636539 /// 666274 /// 668457 /// 67097	---	0.00227217	0.496812		not rep	not rep	not rep		no	no
1436495_s_at	---	zinc finger protein 260	Zfp260	26466	339324	0.00148887	0.49598		not rep	not rep	not rep		no	no
1435269_at	chr14:56503706-56504134 (-) // 95.03 // qC3	N-6 adenine-specific DNA methyltransferase 2 (putative)	N6amt2	68043	221143	0.00183236	0.494489		not rep	not rep	not rep		no	no
1417140_a_at	chr18:67790903-67849957 (-) // 97.35 // qE1	protein tyrosine phosphatase, non-receptor type 2	Ptpn2	19255	5771	0.000652399	0.493229		0.143725	DOWN_poor _prog	-0.726797		no	no
1424610_at	chr2:29598094-29609662 (-) // 94.42 // qB	TruB pseudouridine (psi) synthase homolog 2 (E. coli)	Trub2	227682	26995	0.00121519	0.492248		not rep	not rep	not rep		no	no
1450854_at	chr10:127960712-127968881 (-) // 90.8 // qD3	proliferation-associated 2G4	Pa2g4	18813	5036	0.00633443	0.488022		not rep	not rep	not rep		no	no
1427139_at	chr17:33152052-33160457 (+) // 98.57 // qB1	a disintegrin-like and metallopeptidase (reprolysin type) with thrombospondin type 1 motif, 10	Adamts10	224697	81794	0.00519192	0.486911		not rep	not rep	not rep		no	no
1448347_a_at	chr2:103565190-103597877 (-) // 98.22 // qE2	GPI-anchored membrane protein 1	Gpiap1	53872	4076	0.00784947	0.485489		0.592238	DOWN_poor _prog	-0.595689		no	no
1418386_at	chr14:56503705-56520195 (-) // 89.78 // qC3	N-6 adenine-specific DNA methyltransferase 2 (putative)	N6amt2	68043	221143	0.00152174	0.485296		not rep	not rep	not rep		no	no
1428130_at	chr18:66106122-66127997 (-) // 98.48 // qE1	lectin, mannose-binding, 1	Lman1	70361	3998	0.000321261	0.484795		0.105529	UP_poor_prognosis	0.753831		no	no
1438179_s_at	chr18:24781610-24781820 (+) // 78.38 // qA2	Signal transducer and activator of transcription interacting protein 1	Statip1	58523	55250	8.48239e-05	0.483992		not rep	not rep	not rep		no	no
1455332_x_at	chr1:172796842-172812765 (-) // 98.99 // qH3	Fc receptor, IgG, low affinity IIb	Fcgr2b	14130	2213	0.00751316	0.482481		0.284178	DOWN_poor _prog	-1.06104		no	no
1452036_a_at	chr10:90577369-90601351 (-) // 98.59 // qC2	thymopoietin	Tmpo	21917	7112	0.00241354	0.482408		0.215194	UP_poor_prognosis	0.529233		yes	no
1423628_s_at	chr18:37945648-37967838 (+) // 98.09 // qB3	protocadherin gamma subfamily B, 1 /// protocadherin gamma subfamily B, 2 /// protocadherin gamma subfamily B, 4 /// protocadherin gamma subfamily B, 5 /// protocadherin gamma subfamily B, 6 /// protocadherin gamma subfamily B, 7 /// protocadherin gamma subfamily B, 8 /// protocadherin gamma subfamily C, 3 /// protocadherin gamma subfamily C, 4 /// protocadherin gamma subfamily C, 5 /// protocadh…	Pcdhgb1 /// Pcdhgb2 /// Pcdhgb4 /// Pcdhgb5 /// Pcdhgb6 /// Pcdhgb7 /// Pcdhgb8 /// Pcdhgc3 /// Pcdhgc4 /// Pcdhgc5 /// Pcdhga1 /// Pcdhga2 /// Pcdhga3 /// Pcdhga4 /// Pcdhga5 /// Pcdhga6 /// Pcdhga7 /// Pcdhga8 /// Pcdhga9 /// Pcdhga10 /// Pcdhga11 /// Pcdhga12	93699 /// 93700 /// 93701 /// 93702 /// 93703 /// 93704 /// 93705 /// 93706 /// 93707 /// 93708 /// 93709 /// 93710 /// 93711 /// 93712 /// 93713 /// 93714 /// 93715 /// 93716 /// 93717 /// 93722 /// 93723 /// 93724	---	0.00382243	0.478549		not rep	not rep	#VALUE!		no	no
1420468_at	chr3:153781632-153791001 (+) // 99.91 // qH3	ankyrin repeat and SOCS box-containing protein 17	Asb17	66772	127247	0.0033367	0.478171		not rep	not rep	not rep		no	no
1433901_at	chr2:103568068-103568617 (-) // 80.71 // qE2	GPI-anchored membrane protein 1	Gpiap1	53872	4076	0.00125921	0.478121		0.592238	DOWN_poor _prog	-0.595689		no	no
1421616_at	chr8:59845006-59847313 (+) // 46.64 // qB2 /// chr16:9491264-9906539 (-) // 99.8 // qA1	glutamate receptor, ionotropic, NMDA2A (epsilon 1)	Grin2a	14811	2903	0.009549	0.478121		0.717445	DOWN_poor _prog	-0.415671		no	no
1434888_a_at	chr18:35716596-35717555 (+) // 96.77 // qB2	matrin 3	Matr3	17184	9782	0.000236453	0.476539		not rep	not rep	not rep		no	no
1423489_at	chr11:90065571-90094679 (+) // 95.22 // qC	monocyte to macrophage differentiation-associated	Mmd	67468	23531	9.11082e-05	0.47575		0.225633	UP_poor_prognosis	0.486858		no	no
1419168_at	chr9:75172691-75195907 (-) // 98.11 // qD	mitogen-activated protein kinase 6	Mapk6	50772	5597	0.0025226	0.475467		0.0954911	UP_poor_prognosis	1.14725		no	yes
1453753_at	chr1:193261210-193276159 (-) // 83.72 // qH6	denticleless homolog (Drosophila)	Dtl	76843	51514	5.46481e-05	0.475442		not rep	not rep	not rep		yes	no
1451999_at	chr14:33357818-33417752 (-) // 99.37 // qB	LIM domain binding 3	Ldb3	24131	11155	0.000422862	0.475313		0.720195	DOWN_poor _prog	-0.308229		no	no
1430845_at	chr12:23104975-23282345 (+) // 93.83 // qA1.3 /// chr12:19634329-20386201 (+) // 91.64 // qA1.2 /// chr12:19100113-19905081 (+) // 91.34 // qA1.2 /// chr12:24767846-24897356 (-) // 54.03 // qA1.3	RIKEN cDNA 2410018L13 gene	2410018L13Rik	69732	---	0.00134757	0.473357		not rep	not rep	not rep		no	no
1422057_at	chr10:60813328-60820694 (+) // 96.45 // qB4	nodal	Nodal	18119	4838	0.00892741	0.473085		not rep	not rep	not rep		no	no
1419703_at	chr9:20520458-20565436 (-) // 99.35 // qA3	procollagen, type V, alpha 3	Col5a3	53867	50509	0.00430197	0.472451		not rep	not rep	not rep		no	no
1452752_at	chr4:118730841-118746909 (+) // 98.39 // qD2.1	leprecan 1	Lepre1	56401	64175	0.000782691	0.471854		not rep	not rep	not rep		no	no
1417656_at	chr2:162746058-162775383 (+) // 99.43 // qH2 /// chr17:16373386-16374515 (-) // 37.77 // qA3.1	myeloblastosis oncogene-like 2	Mybl2	17865	4605	0.00815751	0.471537		0.0647892	UP_poor_prognosis	0.895609		no	no
1454613_at	chr18:43446343-43449355 (-) // 97.81 // qB3	dihydropyrimidinase-like 3	Dpysl3	22240	1809	0.00569582	0.471372		0.00335599	UP_poor_prognosis	1.06791		no	no
1418026_at	chr1:177717468-177745968 (+) // 99.12 // qH4	exonuclease 1	Exo1	26909	9156	0.000742674	0.471173		0.0173857	UP_poor_prognosis	1.05948		yes	no
1427154_at	chr15:101638722-101646202 (-) // 99.47 // qF2	keratin 2	Krt2	16681	3849	0.00829499	0.470871		0.90318	DOWN_poor _prog	-0.151765		no	no
1438096_a_at	chr1:95622979-95623232 (-) // 97.25 // qD	deoxythymidylate kinase	Dtymk	21915	1841	0.00912945	0.469817		0.0290114	UP_poor_prognosis	1.63084		no	no
1453683_a_at	chr19:38120154-38127934 (+) // 81.68 // qC2	centrosomal protein 55	Cep55	74107	55165	0.000981905	0.469633		not rep	not rep	not rep		yes	yes
1436262_x_at	chrX:7031538-7032269 (+) // 89.16 // qA1.1	OTU domain containing 5	Otud5	54644	55593	0.00140825	0.46873		not rep	not rep	not rep		no	no
1426041_a_at	chr16:16349408-16417785 (-) // 93.51 // qA2	FYVE, RhoGEF and PH domain containing 4	Fgd4	224014	121512	0.00855869	0.468368		not rep	not rep	not rep		no	no
1450891_at	chr18:34455943-34461400 (+) // 95.95 // qB1	signal recognition particle 19	Srp19	66384	6728	0.00619521	0.468314		0.160633	UP_poor_prognosis	1.60081		no	no
1423544_at	chr7:46945820-47001399 (-) // 88.91 // qB3	protein tyrosine phosphatase, non-receptor type 5	Ptpn5	19259	84867	0.00660915	0.468058		not rep	not rep	not rep		no	no
1421782_a_at	chr5:89161116-89183614 (+) // 100.0 // qE1	submaxillary gland androgen regulated protein 2	Smr2	20600	---	0.00125104	0.46767		not rep	not rep	not rep		no	no
1454627_a_at	chr2:134495674-134496006 (+) // 78.13 // qF2 /// chr9:7752579-7752909 (+) // 77.89 // qA1	ribosomal protein L29 /// similar to 60S ribosomal protein L29 /// similar to 60S ribosomal protein L29 /// similar to 60S ribosomal protein L29 /// similar to 60S ribosomal protein L29 /// similar to 60S ribosomal protein L29 /// predicted gene, EG666642 /// predicted gene, EG667466 /// hypothetical protein LOC669999 /// similar to 60S ribosomal protein L29 /// similar to 60S ribosomal protein L…	Rpl29 /// LOC433350 /// LOC433941 /// LOC622707 /// LOC626772 /// LOC665032 /// EG666642 /// EG667466 /// LOC669999 /// LOC670334 /// LOC675846	19944 /// 433350 /// 433941 /// 622707 /// 626772 /// 665032 /// 666642 /// 667466 /// 669999 /// 670334 /// 675846	---	0.00320229	0.467137		not rep	not rep	not rep		no	no
1421724_at	chr7:23340737-23343126 (+) // 78.74 // qA3	vomeronasal 1 receptor, D7	V1rd7	81012	---	0.00183246	0.466634		not rep	not rep	not rep		no	no
1421636_at	chrX:135049515-135051852 (+) // 71.63 // qF1	RIKEN cDNA 9030605E16 gene	9030605E16Rik	75757	---	0.00201082	0.465716		not rep	not rep	not rep		no	no
1419838_s_at	chr3:40913026-40913296 (+) // 85.95 // qB	polo-like kinase 4 (Drosophila)	Plk4	20873	10733	0.00401117	0.464687		0.474472	DOWN_poor _prog	-0.294851		no	no
1460645_at	chr9:18042629-18064687 (+) // 84.43 // qA2	cysteine and histidine-rich domain (CHORD)-containing, zinc-binding protein 1	Chordc1	66917	26973	0.00304496	0.463048		not rep	not rep	not rep		no	no
1429240_at	chr18:33326289-33328973 (-) // 95.92 // qB1	StAR-related lipid transfer (START) domain containing 4	Stard4	170459	134429	0.00685986	0.460524		not rep	not rep	not rep		no	no
1452488_at	chr4:131819881-131820777 (+) // 59.08 // qD2.3	---	---	---	---	0.000880937	0.460217		not rep	not rep	not rep		no	no
1420053_at	chr17:15180861-15181169 (+) // 61.54 // qA2	Proteasome (prosome, macropain) subunit, beta type 1	Psmb1	19170	5689	0.00670199	0.459774		0.876303	UP_poor_prognosis	0.168615		no	no
1427789_s_at	chr2:173927278-173928418 (+) // 99.39 // qH4	GNAS (guanine nucleotide binding protein, alpha stimulating) complex locus	Gnas	14683	2778	0.00837021	0.45826		0.282551	DOWN_poor _prog	-1.10926		no	no
1424986_s_at	chr3:85038122-85065125 (+) // 95.71 // qF1	F-box and WD-40 domain protein 7, archipelago homolog (Drosophila)	Fbxw7	50754	55294	0.00539988	0.457365		not rep	not rep	not rep		no	no
1422598_at	chr1:174046569-174056550 (-) // 98.88 // qH3	calsequestrin 1	Casq1	12372	844	0.0002331	0.456366		not rep	not rep	not rep		no	no
1456360_at	chr3:36085745-36086221 (+) // 92.19 // qB /// chr13:49507314-49507797 (-) // 94.14 // qA5	Osteoglycin	Ogn	18295	4969	0.00139442	0.45627		not rep	not rep	not rep		no	no
1449264_at	chr3:88832957-88858523 (-) // 91.09 // qF1	synaptotagmin XI	Syt11	229521	23208	0.00782789	0.455167		0.0237274	UP_poor_prognosis	4.83798		no	no
1452583_s_at	chr17:80035781-80093428 (+) // 97.6 // qE3	galactose mutarotase	Galm	319625	130589	0.00300101	0.455086		not rep	not rep	not rep		no	no
1429491_s_at	chr2:51938866-51944395 (+) // 99.72 // qC1.1	Rap1 interacting factor 1 homolog (yeast) /// similar to Telomere-associated protein RIF1 (Rap1-interacting factor 1 homolog) (mRif1)	Rif1 /// LOC671598	51869 /// 671598	---	0.0030502	0.453613		not rep	not rep	not rep		no	no
1455730_at	chr14:46309851-46340086 (-) // 91.77 // qC1	discs, large homolog 7 (Drosophila)	Dlg7	218977	9787	0.00594279	0.452174		0.22353	UP_poor_prognosis	0.533791		yes	yes
1455806_x_at	chr5:130473248-130473591 (+) // 97.36 // qG1.3	NADH dehydrogenase (ubiquinone) 1 alpha subcomplex, 12 /// similar to 13kDa differentiation-associated protein	Ndufa12 /// LOC669626	66414 /// 669626	---	0.00511874	0.449739		not rep	not rep	not rep		no	no
1451654_x_at	---	cDNA sequence BC012278	BC012278	235956	7678	0.00576637	0.44907		0.436953	DOWN_poor _prog	-0.325063		no	no
1423600_a_at	chr18:60939910-60974329 (-) // 98.8 // qE1	Treacher Collins Franceschetti syndrome 1, homolog	Tcof1	21453	6949	0.00953294	0.448856		0.423003	UP_poor_prognosis	1.16509		no	no
1422003_at	chr9:44262766-44277425 (-) // 99.7 // qA5.2	Burkitt lymphoma receptor 1	Blr1	12145	643	0.00019286	0.4487		0.494828	UP_poor_prognosis	0.244928		no	no
1436928_s_at	chr12:4214243-4214742 (+) // 95.28 // qA1.1	adenylate cyclase 3	Adcy3	104111	109	0.000402071	0.447222		0.00791743	UP_poor_prognosis	2.16246		no	no
1420755_a_at	chr17:10683716-11906716 (+) // 97.17 // qA1	parkin	Park2	50873	5071	0.0076426	0.44688		0.0674798	DOWN_poor _prog	-0.741761		no	no
1448493_at	chr18:35724590-35743093 (+) // 92.88 // qB2	polyadenylate-binding protein-interacting protein 2	Paip2	67869	51247	0.00906272	0.446133		not rep	not rep	not rep		no	no
1417554_at	chr3:98531079-98542373 (-) // 97.29 // qF2.2 /// chr3:98584475-98595814 (-) // 97.07 // qF2.2 /// chr3:98637946-98649285 (-) // 97.07 // qF2.2	hydroxy-delta-5-steroid dehydrogenase, 3 beta- and steroid delta-isomerase 4	Hsd3b4	15495	3284	0.000888382	0.445188		0.791727	UP_poor_prognosis	0.121729		no	no
1450518_at	chr3:3493752-3643675 (+) // 98.94 // qA1	hepatocyte nuclear factor 4, gamma	Hnf4g	30942	3174	0.000352503	0.44386		0.777105	UP_poor_prognosis	0.16301		no	no
1427652_x_at	chr17:5981557-5993944 (+) // 100.0 // qA1	synaptojanin 2	Synj2	20975	8871	0.0047063	0.443239		0.275736	UP_poor_prognosis	0.976603		no	no
1435782_at	chr11:60508877-60509293 (-) // 54.66 // qB2	similar to ubiquitin A-52 residue ribosomal protein fusion product 1	LOC668206	668206	---	0.00702081	0.443009		not rep	not rep	not rep		no	no
1439270_x_at	chr5:129337615-129337871 (+) // 98.44 // qG1.3 /// chr2:41809137-41809392 (-) // 98.05 // qB /// chr2:119929994-119930248 (-) // 95.7 // qE5	RAN, member RAS oncogene family /// RAN, member RAS oncogene family, pseudogene	Ran /// LOC625094	19384 /// 625094	---	0.000318539	0.441402		not rep	not rep	not rep		no	no
1449905_at	chr6:83610199-83621845 (-) // 99.92 // qC3	C-type lectin domain family 4, member f	Clec4f	51811	165530	0.00250043	0.440715		not rep	not rep	not rep		no	no
1420176_x_at	chr16:16774236-16774557 (-) // 98.13 // qA3	immunoglobulin lambda-like polypeptide 1	Igll1	16136	3543	0.000357045	0.440081		0.705917	UP_poor_prognosis	0.348775		no	no
1427659_at	chr15:99529536-99530495 (-) // 89.65 // qF1	Mus musculus, clone IMAGE:4006890	---	---	---	0.000611702	0.439524		not rep	not rep	not rep		no	no
1452319_at	chr2:94391049-94391896 (-) // 45.83 // qE1	zinc finger protein 82	Zfp82	330502	284406	0.00554512	0.438787		not rep	not rep	not rep		no	no
1453866_a_at	chrX:8429715-8466872 (+) // 99.54 // qA1.1	Kell blood group precursor (McLeod phenotype) homolog	Xk	22439	7504	0.00668526	0.438118		0.350245	DOWN_poor _prog	-0.457793		no	no
1434276_x_at	chr17:29028230-29028539 (+) // 95.36 // qA3.3	cDNA sequence BC004004	BC004004	80748	221477	0.00321905	0.437132		not rep	not rep	not rep		no	no
1429410_at	chr15:44258220-44267216 (+) // 96.96 // qB3.2	enhancer of yellow 2 homolog (Drosophila)	Eny2	223527	56943	0.0013845	0.436564		not rep	not rep	not rep		no	no
1450423_s_at	chr3:35728364-35729374 (-) // 76.82 // qB /// chr10:39912909-39936452 (-) // 98.56 // qB1	brix domain containing 1	Bxdc1	67239	84154	0.00489026	0.436006		not rep	not rep	not rep		no	no
1415836_at	chr19:40603568-40641770 (-) // 98.9 // qC3	aldehyde dehydrogenase 18 family, member A1	Aldh18a1	56454	5832	0.0074391	0.4356		not rep	not rep	not rep		no	no
1448808_a_at	chr10:83738628-83739256 (+) // 77.79 // qC1 /// chr5:149929022-149929657 (-) // 78.55 // qG3 /// chr8:72939421-72940046 (-) // 77.79 // qB3.3 /// chr11:93765904-93772084 (-) // 94.54 // qD	expressed in non-metastatic cells 2, protein	Nme2	18103	4831	0.00439916	0.435408		0.0171079	UP_poor_prognosis	2.14038		no	no
1424465_at	chr16:35991413-36011413 (+) // 94.39 // qB3	coiled-coil domain containing 58	Ccdc58	381045	131076	0.00281189	0.435107		not rep	not rep	not rep		no	no
1451233_at	chr2:25340866-25361094 (-) // 93.37 // qA3	Tnf receptor-associated factor 2	Traf2	22030	7186	0.00245072	0.434996		0.452784	DOWN_poor _prog	-0.771973		no	no
1450852_s_at	chr13:96702480-96719169 (-) // 92.44 // qD1	coagulation factor II (thrombin) receptor	F2r	14062	2149	0.00721188	0.432559		0.283044	UP_poor_prognosis	0.429965		no	no
1437995_x_at	chr9:25057717-25058015 (+) // 98.99 // qA4	septin 7	2007-09-07	235072	644162	0.0062381	0.431325		not rep	not rep	not rep		no	yes
1432099_a_at	chr7:30202417-30217398 (+) // 76.96 // qB1	proline dehydrogenase (oxidase) 2	Prodh2	56189	58510	0.00686722	0.430169		0.485028	DOWN_poor _prog	-0.249011		no	no
1452305_s_at	chr8:119812085-119827481 (+) // 93.43 // qE1	RIKEN cDNA 2610510J17 gene	2610510J17Rik	72155	55839	0.00947276	0.429368		not rep	not rep	not rep		no	no
1429558_a_at	chr3:127537846-127545370 (-) // 95.63 // qG2	La ribonucleoprotein domain family, member 7	Larp7	28036	---	0.00519398	0.427777		not rep	not rep	not rep		no	no
1449401_at	chr4:136161881-136164984 (-) // 94.9 // qD3	complement component 1, q subcomponent, C chain	C1qc	12262	714	0.00560385	0.426913		not rep	not rep	not rep		no	no
1438180_x_at	chr2:169976999-169977254 (+) // 61.24 // qH3 /// chr3:90081382-90081637 (-) // 61.24 // qF1	silica-induced gene 111 /// HCLS1 associated X-1	Silg111 /// Hax1	20461 /// 23897	---	0.000846799	0.424138		not rep	not rep	not rep		no	no
1445689_at	chr2:60758577-60758927 (-) // 100.0 // qC1.2	Transcribed locus	---	---	---	0.000908085	0.423439		not rep	not rep	not rep		no	no
1436016_x_at	chr13:3564869-3565066 (+) // 91.59 // qA1	guanosine diphosphate (GDP) dissociation inhibitor 2	Gdi2	14569	2665	0.00252458	0.420648		0.294883	UP_poor_prognosis	1.14095		no	no
1437039_at	chr2:125521742-125523412 (-) // 86.93 // qF1	COP9 (constitutive photomorphogenic) homolog, subunit 2 (Arabidopsis thaliana)	Cops2	12848	9318	0.00269254	0.420024		0.144476	UP_poor_prognosis	1.75675		no	no
1425921_a_at	chr19:3708432-3717880 (+) // 94.99 // qA	RIKEN cDNA 1810055G02 gene	1810055G02Rik	72056	53838	0.00205578	0.419898		not rep	not rep	not rep		no	no
1450046_at	chr4:106676561-106698924 (+) // 94.86 // qC7	transmembrane protein 59	Tmem59	56374	9528	0.00278948	0.419625		0.172266	DOWN_poor _prog	-1.56484		no	no
1423294_at	chr6:30688062-30698476 (+) // 98.61 // qA3.3	mesoderm specific transcript	Mest	17294	4232	0.00564833	0.419542		0.128962	UP_poor_prognosis	0.978605		no	no
1423081_a_at	chr2:153517492-153518529 (+) // 69.66 // qH1 /// chr8:129820232-129831920 (-) // 94.15 // qE2 /// chrX:70965743-70966521 (-) // 51.36 // qA7.3	translocase of outer mitochondrial membrane 20 homolog (yeast)	Tomm20	67952	9804	0.00684695	0.419284		0.979062	DOWN_poor _prog	-0.0199642		no	no
1437034_x_at	chr10:36824235-36824530 (-) // 78.13 // qB1	myristoylated alanine rich protein kinase C substrate	Marcks	17118	4082	0.00856161	0.419226		0.0562562	UP_poor_prognosis	1.23422		no	no
1448296_x_at	chr6:145575390-145578623 (+) // 90.63 // qG3 /// chr6:125243888-125251655 (-) // 99.41 // qF3	tubulin, alpha 3	Tuba3	22144	7846	0.00394283	0.41897		0.450307	UP_poor_prognosis	0.480439		yes	no
1449140_at	chr11:40577090-40583443 (+) // 92.69 // qA5	NudC domain containing 2	Nudcd2	52653	134492	0.00684907	0.416746		not rep	not rep	not rep		no	no
1452784_at	chr2:83605252-83607753 (+) // 96.38 // qD	integrin alpha V	Itgav	16410	3685	0.000760594	0.416164		0.16375	UP_poor_prognosis	0.972534		no	no
1417546_at	chr15:78307715-78322321 (-) // 99.5 // qE1	interleukin 2 receptor, beta chain	Il2rb	16185	3560	0.00354503	0.414579		0.690027	UP_poor_prognosis	0.132578		no	no
1421172_at	chr17:91456457-91460661 (+) // 53.58 // qE5 /// chr7:133721544-134063440 (-) // 97.89 // qF3	a disintegrin and metallopeptidase domain 12 (meltrin alpha)	Adam12	11489	8038	0.00991097	0.412488		0.674306	DOWN_poor _prog	-0.156382		no	no
1417800_at	chr14:49729889-49743252 (+) // 98.79 // qC1	poly (ADP-ribose) polymerase family, member 2	Parp2	11546	10038	0.00437579	0.410985		0.0702408	UP_poor_prognosis	2.40042		no	no
1450924_at	chr7:81757473-81807986 (-) // 99.75 // qD3	hepatoma-derived growth factor, related protein 3	Hdgfrp3	29877	50810	0.00943905	0.410511		0.545183	UP_poor_prognosis	0.277646		no	no
1449048_s_at	chr8:126692098-126721913 (+) // 92.35 // qE2	RAB4A, member RAS oncogene family	Rab4a	19341	5867	0.00900202	0.410274		0.650507	DOWN_poor _prog	-0.201439		no	no
1447957_at	chr7:30593911-30595045 (+) // 65.78 // qB1	---	---	---	---	0.000587875	0.408834		not rep	not rep	not rep		no	no
1424019_at	chr6:125097548-125110372 (+) // 98.23 // qF3	nucleolar protein 1	Nol1	110109	4839	0.00965724	0.408424		0.0334148	UP_poor_prognosis	2.266		no	no
1436824_x_at	chr9:43861776-43862060 (-) // 88.68 // qA5.1	ring finger protein 26 /// predicted gene, EG668155 /// similar to ring finger protein 26	Rnf26 /// EG668155 /// LOC669536	213211 /// 668155 /// 669536	---	0.00321853	0.408401		not rep	not rep	not rep		no	no
1426921_at	chr17:35564693-35577816 (-) // 97.86 // qB1	ATP-binding cassette, sub-family F (GCN20), member 1	Abcf1	224742	23	0.00412609	0.406708		0.8161	DOWN_poor _prog	-0.316563		no	no
1424017_a_at	chr11:54709845-54713921 (+) // 83.81 // qB1.3	histidine triad nucleotide binding protein 1	Hint1	15254	3094	0.00101868	0.406477		0.524069	DOWN_poor _prog	-0.435389		no	no
1456626_a_at	chr10:128224871-128280436 (+) // 99.19 // qD3 /// chr19:23742931-23743690 (+) // 91.26 // qB	RIKEN cDNA 1110005A23 gene /// predicted gene, EG625193 /// similar to cytokine induced protein 29 kDa	1110005A23Rik /// EG625193 /// LOC636633	625193 /// 636633 /// 66118	---	7.64538e-05	0.406005		not rep	not rep	not rep		no	no
1417626_at	chr3:97775225-97785235 (-) // 99.48 // qF2.2	phosphodiesterase 4D interacting protein (myomegalin)	Pde4dip	83679	9659	0.00108957	0.405933		0.259249	DOWN_poor _prog	-0.420204		no	no
1425042_s_at	chr11:70209075-70213125 (-) // 97.41 // qB3	proline, glutamic acid and leucine rich protein 1	Pelp1	75273	27043	6.50168e-05	0.405843		0.862975	DOWN_poor _prog	-0.0776415		no	no
1416349_at	chr8:74393947-74394723 (+) // 91.78 // qB3.3	mitochondrial ribosomal protein L34	Mrpl34	94065	64981	0.00553637	0.405543		not rep	not rep	not rep		no	no
1417647_at	chr2:143941566-143962347 (-) // 98.54 // qG1	sorting nexin 5	Snx5	69178	27131	0.00696887	0.405143		not rep	not rep	not rep		no	no
1451708_at	chr12:52944622-52949683 (-) // 95.0 // qC1	G protein-coupled receptor 33	Gpr33	14762	2856	0.000216342	0.405066		not rep	not rep	not rep		no	no
1455019_x_at	chr10:83956103-83956500 (-) // 88.75 // qC1	cytoskeleton-associated protein 4	Ckap4	216197	10970	0.00465365	0.40262		0.0100453	UP_poor_prognosis	1.72242		no	no
1417487_at	chr19:5447697-5455947 (+) // 99.94 // qA	fos-like antigen 1	Fosl1	14283	8061	0.00897696	0.402248		0.561817	DOWN_poor _prog	-0.826742		no	no
1437715_x_at	chr14:49848789-49849091 (+) // 99.01 // qC1	apurinic/apyrimidinic endonuclease 1	Apex1	11792	328	0.00294295	0.401592		0.083468	UP_poor_prognosis	1.47803		no	no
1435130_at	chr16:10334138-10334621 (-) // 97.18 // qA1	cDNA sequence BC068110	BC068110	383103	---	0.000934444	0.400268		not rep	not rep	not rep		no	no
1448358_s_at	chr6:86337141-86344539 (+) // 53.93 // qD1	small nuclear ribonucleoprotein polypeptide G /// predicted gene, EG666609 /// similar to small nuclear ribonucleoprotein polypeptide G	Snrpg /// EG666609 /// LOC671824	666609 /// 671824 /// 68011	---	0.001312	0.399138		not rep	not rep	not rep		no	no
1419483_at	chr6:122813579-122821776 (-) // 98.14 // qF2	complement component 3a receptor 1	C3ar1	12267	719	0.0015281	0.398811		0.692811	UP_poor_prognosis	0.189355		no	no
1419611_at	chr3:20087021-20089120 (+) // 83.1 // qA2	RIKEN cDNA 4632415L05 gene	4632415L05Rik	70808	---	0.00627936	0.398622		not rep	not rep	not rep		no	no
1433569_x_at	chr5:129337527-129337877 (+) // 97.49 // qG1.3 /// chr2:41809131-41809480 (-) // 97.21 // qB /// chr2:119929994-119930336 (-) // 93.85 // qE5 /// chr17:63386937-63387293 (-) // 93.3 // qE1.1	RAN, member RAS oncogene family /// RAN, member RAS oncogene family, pseudogene	Ran /// LOC625094	19384 /// 625094	---	0.00315055	0.397988		not rep	not rep	not rep		no	no
1419909_at	chr5:124511666-124512259 (-) // 86.78 // qF	M-phase phosphoprotein 9	Mphosph9	269702	10198	1.48586e-06	0.397128		0.0774941	UP_poor_prognosis	0.94819		no	no
1438368_a_at	chr18:35717150-35717397 (+) // 72.37 // qB2	matrin 3	Matr3	17184	9782	0.000374323	0.396672		not rep	not rep	not rep		no	no
1416575_at	chr16:18694021-18725535 (-) // 95.3 // qA3	cell division cycle 45 homolog (S. cerevisiae)-like	Cdc45l	12544	8318	0.00416721	0.396614		0.0140164	UP_poor_prognosis	1.15827		yes	yes
1423809_at	chr17:35120786-35124842 (-) // 97.62 // qB1	transcription factor 19	Tcf19	106795	6941	0.00515401	0.395767		not rep	not rep	not rep		no	no
1424675_at	chr18:24722868-24746817 (-) // 98.21 // qA2	solute carrier family 39 (metal ion transporter), member 6	Slc39a6	106957	25800	0.00152785	0.394873		0.641552	UP_poor_prognosis	0.351612		no	no
1429061_at	chr8:129311337-129314210 (-) // 67.69 // qE2	RIKEN cDNA 1810063B05 gene	1810063B05Rik	67892	388753	0.000357718	0.394631		not rep	not rep	not rep		no	no
1422814_at	chr1:141297379-141310326 (+) // 90.83 // qF	asp (abnormal spindle)-like, microcephaly associated (Drosophila)	Aspm	12316	259266	0.00079442	0.393943		not rep	not rep	not rep		no	yes
1451873_a_at	chr13:56712668-56747598 (+) // 98.17 // qB1	MAD homolog 5 (Drosophila)	Smad5	17129	4090	0.00323114	0.393544		0.216706	UP_poor_prognosis	0.881874		no	no
1449456_a_at	chr14:54895511-54898732 (-) // 99.91 // qC3	chymase 1, mast cell	Cma1	17228	1215	0.000728479	0.393254		0.328542	DOWN_poor _prog	-1.06891		no	no
1448168_a_at	chr15_random:102346-104943 (-) // 57.08 //	salivary protein 1	Spt1	20770	---	0.00672906	0.390951		not rep	not rep	not rep		no	no
1420861_at	chr18:60651522-60684416 (+) // 98.8 // qD3	dynactin 4	Dctn4	67665	51164	0.00095179	0.389428		not rep	not rep	not rep		no	no
1437456_x_at	---	YTH domain family 1	Ythdf1	228994	54915	0.00681653	0.389303		not rep	not rep	not rep		no	no
1419635_at	chr13:120581631-120604991 (+) // 84.56 // qD2.3	RIKEN cDNA 4833420G17 gene	4833420G17Rik	67392	375444	0.00647465	0.388673		not rep	not rep	not rep		no	no
1421296_at	chr14:68502556-68518580 (+) // 95.54 // qD2	tumor necrosis factor receptor superfamily, member 10b	Tnfrsf10b	21933	8797	0.00204211	0.388007		not rep	not rep	not rep		no	no
1453314_x_at	chr16:90608170-90616230 (-) // 99.92 // qC3.3	RIKEN cDNA 2610039C10 gene	2610039C10Rik	66578	---	0.00170388	0.387699		not rep	not rep	not rep		no	no
1434204_x_at	chr10:126920072-126920648 (-) // 69.9 // qD3	Serine hydroxymethyl transferase 2 (mitochondrial)	Shmt2	108037	6472	0.00122182	0.387359		0.0964931	UP_poor_prognosis	1.43579		no	no
1453106_a_at	chr18:68431147-68447282 (+) // 98.07 // qE2	RNA (guanine-7-) methyltransferase	Rnmt	67897	8731	0.00136408	0.385831		0.94291	UP_poor_prognosis	0.0567288		no	no
1427592_at	chr5:58009938-58417594 (+) // 100.0 // qC1	protocadherin 7	Pcdh7	54216	5099	0.000661461	0.385171		0.015214	UP_poor_prognosis	1.3501		no	no
1422533_at	chr5:4086152-4110752 (-) // 91.91 // qA1	cytochrome P450, family 51	Cyp51	13121	1595	0.00273535	0.38285		0.128257	UP_poor_prognosis	0.721956		no	no
1425554_a_at	chr8:13757632-13781931 (+) // 99.74 // qA1.1	CDC16 cell division cycle 16 homolog (S. cerevisiae)	Cdc16	69957	8881	0.00251883	0.382368		0.288641	UP_poor_prognosis	1.72046		yes	yes
1451111_at	chr8:126784388-126835370 (-) // 94.27 // qE2	nucleoporin 133	Nup133	234865	55746	0.000449697	0.382351		0.579707	UP_poor_prognosis	0.225441		no	no
1449484_at	chr11:31259438-31270062 (-) // 97.61 // qA4	stanniocalcin 2	Stc2	20856	8614	0.000576524	0.381704		0.0694018	UP_poor_prognosis	0.668297		no	no
1452088_at	chr13:96425659-96438524 (+) // 96.72 // qD1	zinc finger, BED domain containing 3	Zbed3	72114	84327	0.000728735	0.381548		not rep	not rep	not rep		no	no
1451647_at	chr9:64720835-64749626 (-) // 92.59 // qC	solute carrier family 24 (sodium/potassium/calcium exchanger), member 1	Slc24a1	214111	9187	0.000787007	0.38011		0.323424	DOWN_poor _prog	-1.64728		no	no
1419736_a_at	chrX:154716312-154732163 (+) // 90.22 // qF4	eukaryotic translation initiation factor 1A, Y-linked	Eif1ay	66235	9086	0.000127564	0.378895		0.38905	DOWN_poor _prog	-0.33233		no	no
1435270_x_at	chr14:56503706-56504134 (-) // 95.03 // qC3	N-6 adenine-specific DNA methyltransferase 2 (putative)	N6amt2	68043	221143	0.00823616	0.37826		not rep	not rep	not rep		no	no
1417511_at	chr5:38508788-38522555 (+) // 92.0 // qB3	Ly1 antibody reactive clone	Lyar	17089	55646	0.0096653	0.377458		not rep	not rep	not rep		yes	no
1450839_at	chr18:33561829-33586898 (-) // 86.04 // qB1	DNA segment, human D4S114	D0H4S114	27528	9315	0.00303299	0.377195		0.188214	UP_poor_prognosis	0.848939		no	no
1450962_at	chr3:141147531-141149742 (-) // 93.95 // qH1	pyruvate dehydrogenase E1 alpha 2	Pdha2	18598	5161	0.00506586	0.376003		0.244056	DOWN_poor _prog	-0.535718		no	no
1428588_a_at	chr2:24795102-24797123 (-) // 99.72 // qA3	mitochondrial ribosomal protein L41	Mrpl41	107733	64975	0.00357886	0.374092		not rep	not rep	not rep		no	yes
1456056_a_at	chr6:116228035-116228304 (+) // 84.54 // qE3	DNA segment, Chr 6, Wayne State University 116, expressed	D6Wsu116e	28006	55747	0.00055332	0.372974		not rep	not rep	not rep		no	no
1435056_x_at	chr10:76709054-76713291 (+) // 85.59 // qC1	protein O-fucosyltransferase 2	Pofut2	80294	23275	0.0085574	0.37263		0.990169	UP_poor_prognosis	0.0121586		no	no
1427617_at	chr8:32701669-32702967 (+) // 96.4 // qA3	fucosyltransferase 10	Fut10	171167	84750	0.00247375	0.371341		not rep	not rep	not rep		no	no
1426455_at	chr13:105751547-105937318 (-) // 98.98 // qD1	serologically defined colon cancer antigen 10	Sdccag10	67285	10283	0.000451182	0.370554		not rep	not rep	not rep		no	no
1455997_a_at	chr5:137845611-137845873 (+) // 82.89 // qG2	ubiquinol-cytochrome c reductase binding protein	Uqcrb	67530	644969	0.00912083	0.369886		not rep	not rep	not rep		no	no
1427965_at	chr6:40401076-40411431 (+) // 95.72 // qB1	single-stranded DNA binding protein 1	Ssbp1	381760	6742	0.0021557	0.369662		0.0324348	UP_poor_prognosis	1.86019		no	no
1431411_a_at	chr11:69784422-69796446 (-) // 99.92 // qB3	retinoic acid induced 12	Rai12	54351	23587	0.00163596	0.369467		not rep	not rep	not rep		no	no
1436810_x_at	chr17:26850257-26850508 (-) // 91.63 // qA3.3	RIKEN cDNA 2900010M23 gene	2900010M23Rik	67267	84300	0.0014981	0.36919		not rep	not rep	not rep		no	no
1428200_a_at	chr16:13746672-13816705 (-) // 97.98 // qA1	RIKEN cDNA 2210010A19 gene	2210010A19Rik	94184	23042	0.0013948	0.369116		0.673315	UP_poor_prognosis	0.497287		no	no
1420990_at	chr17:15409787-15476595 (+) // 97.87 // qA2	chromodomain helicase DNA binding protein 1	Chd1	12648	1105	0.00326476	0.368904		0.613178	UP_poor_prognosis	0.673022		no	no
1416628_at	chr19:8838040-8839522 (+) // 94.94 // qA	RIKEN cDNA 0610006I08 gene	0610006I08Rik	66836	79064	0.00335029	0.368062		not rep	not rep	not rep		no	no
1426453_at	chr13:6547408-6579385 (+) // 98.79 // qA1	pitrilysin metallepetidase 1	Pitrm1	69617	10531	0.00361142	0.367656		0.896534	DOWN_poor _prog	-0.0987183		no	no
1455938_x_at	chr15:51792679-51793008 (-) // 64.69 // qC	RAD21 homolog (S. pombe)	Rad21	19357	5885	0.00999945	0.366259		0.524849	UP_poor_prognosis	0.577043		yes	yes
1448504_a_at	chr1:58591142-58592877 (+) // 92.88 // qC1.3 /// chr6:51400242-51413287 (+) // 92.77 // qB3 /// chr9:7722587-7724315 (+) // 90.34 // qA1 /// chr14:72688072-72689781 (-) // 91.58 // qD3	chromobox homolog 3 (Drosophila HP1 gamma) /// chromobox homolog 3 pseudogene /// similar to chromobox homolog 3	Cbx3 /// LOC629578 /// LOC633016	12417 /// 629578 /// 633016	---	0.00917187	0.365519		not rep	not rep	not rep		no	no
1419179_at	chr18:80368857-80385588 (+) // 79.36 // qE3	thioredoxin-like 4	Txnl4	27366	---	0.00707861	0.364335		not rep	not rep	not rep		no	yes
1438711_at	chr3:89231412-89232606 (+) // 99.41 // qF1	pyruvate kinase liver and red blood cell	Pklr	18770	5313	0.00049968	0.364005		0.648462	DOWN_poor _prog	-0.243786		no	no
1418829_a_at	chr6:124725982-124735240 (-) // 99.88 // qF2	enolase 2, gamma neuronal	Eno2	13807	2026	2.52036e-05	0.363127		0.0255515	UP_poor_prognosis	1.24829		no	no
1451516_at	chr15:98705811-98709355 (-) // 97.35 // qF1	Ras homolog enriched in brain like 1	Rhebl1	69159	121268	0.000190977	0.362203		not rep	not rep	not rep		no	no
1421481_at	chr4:149769182-149788860 (+) // 43.79 // qE2	---	---	---	---	0.00200808	0.362042		not rep	not rep	not rep		no	no
1451552_at	chr1:37816751-37820771 (+) // 98.54 // qB	predicted gene, EG623661	EG623661	623661	51601	0.000194255	0.361486		0.491238	UP_poor_prognosis	0.315926		no	no
1455904_at	chr1:162874536-162875214 (+) // 98.4 // qH2.1	growth arrest specific 5	Gas5	14455	60674	0.00856756	0.361311		not rep	not rep	not rep		no	no
1452665_at	chr17:74622794-74768630 (+) // 96.87 // qE2	tetratricopeptide repeat domain 27	Ttc27	74196	55622	0.00548644	0.360811		not rep	not rep	not rep		no	no
1418244_at	chr2:145594709-145607864 (+) // 94.22 // qG1 /// chr8:78294573-78295549 (+) // 79.62 // qC1	N-acetyltransferase 5 (ARD1 homolog, S. cerevisiae)	Nat5	67877	51126	0.00635777	0.359982		not rep	not rep	not rep		no	no
1455821_x_at	chr11:70794039-70794327 (-) // 87.16 // qB4	complement component 1, q subcomponent binding protein	C1qbp	12261	708	0.00322148	0.359468		0.441222	UP_poor_prognosis	0.715804		no	no
1452355_at	chr1:193677986-193688706 (+) // 99.36 // qH6	RIKEN cDNA 3322402L07 gene	3322402L07Rik	74023	343035	0.000582971	0.359031		not rep	not rep	not rep		no	no
1432346_a_at	chr10:59978435-60091847 (-) // 99.05 // qB4	cadherin 23 (otocadherin)	Cdh23	22295	64072	0.000867219	0.358659		not rep	not rep	not rep		no	no
1450276_a_at	chr12:40570182-40644606 (-) // 94.52 // qB1	scinderin	Scin	20259	85477	0.00626061	0.358004		not rep	not rep	not rep		no	no
1454735_at	chr2:29748710-29753754 (+) // 94.35 // qB	outer dense fiber of sperm tails 2	Odf2	18286	4957	0.00720588	0.357937		0.498386	DOWN_poor _prog	-28.9702		yes	no
1419419_at	chr13:34753916-34755088 (+) // 88.91 // qA3.3	DNA segment, human D6S2654E	D0H6S2654E	108161	---	0.00920881	0.357805		not rep	not rep	not rep		no	no
1419976_s_at	chr8:109019084-109019662 (+) // 99.65 // qD3	nuclear factor of activated T-cells, cytoplasmic, calcineurin-dependent 3	Nfatc3	18021	4775	0.00123046	0.356426		0.0814825	DOWN_poor _prog	-1.71706		no	no
1424358_at	chr14:17366372-17681579 (-) // 91.76 // qA2	ubiquitin-conjugating enzyme E2E 2 (UBC4/5 homolog, yeast)	Ube2e2	218793	7325	0.00450258	0.355746		not rep	not rep	not rep		no	no
1434985_a_at	chr1:60649717-60650242 (+) // 90.14 // qC2	eukaryotic translation initiation factor 4A1	Eif4a1	13681	1973	0.00259844	0.35537		0.0465772	UP_poor_prognosis	2.2783		no	no
1450772_at	chr7:98714036-98728960 (+) // 96.99 // qE1	wingless-related MMTV integration site 11	Wnt11	22411	7481	0.00874738	0.355037		0.0625201	DOWN_poor _prog	-0.873947		no	no
1434184_s_at	chr1:39969695-39970856 (+) // 96.99 // qB	RIKEN cDNA 9430080K19 gene	9430080K19Rik	68120	---	0.0081385	0.353254		not rep	not rep	not rep		no	no
1416859_at	chr12:65981032-65992552 (-) // 93.92 // qC1	FK506 binding protein 3	Fkbp3	30795	2287	0.00646038	0.353038		not rep	not rep	not rep		no	no
1422806_x_at	chr6:21899571-21924904 (+) // 98.09 // qA3.1	inhibitor of growth family, member 3	Ing3	71777	54556	0.00174972	0.353023		0.0597227	DOWN_poor _prog	-0.776529		no	no
1451710_at	chr7:3212989-3219244 (-) // 94.36 // qA1	osteoclast associated receptor	Oscar	232790	126014	9.84834e-05	0.35226		not rep	not rep	not rep		no	no
1416745_x_at	chr1:171977897-172011639 (-) // 98.52 // qH3	UDP-N-acetylglucosamine pyrophosphorylase 1	Uap1	107652	6675	0.000177901	0.351616		0.526494	UP_poor_prognosis	0.519868		no	no
1452455_at	chr6:84053448-84160409 (+) // 73.66 // qC3	fer-1-like 3, myoferlin (C. elegans)	Fer1l3	226101	26509	0.00425748	0.351495		0.593937	UP_poor_prognosis	0.356176		no	no
1427795_s_at	---	Mus musculus, clone IMAGE:5068294	---	---	---	0.00298046	0.351373		not rep	not rep	not rep		no	no
1427211_at	chr16:89376232-89376807 (-) // 92.43 // qC3.3	keratin associated protein 8-1	Krtap8-1	16703	337879	0.00135747	0.351366		not rep	not rep	not rep		no	no
1424792_at	chr13:35904168-35913803 (-) // 99.38 // qA3.3	ribonuclease P 40 subunit (human)	Rpp40	208366	10799	0.00729141	0.35124		0.734963	DOWN_poor _prog	-0.206234		no	no
1422142_at	chr7:30168484-30195811 (+) // 95.79 // qB1	nephrosis 1 homolog, nephrin (human)	Nphs1	54631	4868	0.00228399	0.35079		0.409618	UP_poor_prognosis	0.322538		no	no
1417003_at	chr16:31867145-31868268 (-) // 74.48 // qB2	hypothetical protein LOC638521	LOC638521	638521	---	0.000212333	0.34938		not rep	not rep	not rep		no	no
1420944_at	chrX:69240058-69284260 (+) // 99.66 // qA7.3	zinc finger protein 185	Zfp185	22673	7739	0.00596105	0.349281		0.611602	DOWN_poor _prog	-0.184526		no	no
1422258_at	chr13:9876474-9878244 (-) // 99.83 // qA1	cholinergic receptor, muscarinic 3, cardiac	Chrm3	12671	1131	0.00792187	0.348556		not rep	not rep	not rep		no	no
1435164_s_at	chr6:97149281-97149828 (-) // 94.12 // qD3	ubiquitin-activating enzyme E1C	Ube1c	22200	9039	0.00360987	0.348096		0.350512	UP_poor_prognosis	0.984402		no	yes
1449891_a_at	chr16:58403281-58409278 (+) // 80.88 // qC1.2	discoidin, CUB and LCCL domain containing 2	Dcbld2	73379	131566	0.00418587	0.347362		0.656868	DOWN_poor _prog	-0.164731		no	no
1432432_a_at	chr13:111293634-111401874 (-) // 99.78 // qD2.2	RAB3C, member RAS oncogene family	Rab3c	67295	115827	0.00104022	0.347185		not rep	not rep	not rep		no	no
1452357_at	chr16:18534811-18543501 (-) // 100.0 // qA3	glycoprotein Ib, beta polypeptide /// septin 5	Gp1bb /// Sept5	14724 /// 18951	---	0.0066063	0.346112		not rep	not rep	not rep		no	no
1460551_at	chr5:129336837-129339030 (+) // 86.82 // qG1.3	RAN, member RAS oncogene family	Ran	19384	5901	0.00424109	0.345983		0.00615247	UP_poor_prognosis	2.04179		yes	no
1433954_at	---	RIKEN cDNA 4632419I22 gene	4632419I22Rik	74038	---	0.00112704	0.345971		not rep	not rep	not rep		no	no
1428040_at	chr10:79898082-79917275 (+) // 99.87 // qC1	one cut domain, family member 3	Onecut3	246086	29782	0.00374871	0.345929		not rep	not rep	not rep		no	no
1450119_at	chr1:34104877-34128450 (+) // 99.81 // qB	dystonin	Dst	13518	667	0.00567109	0.3442		0.478452	DOWN_poor _prog	-0.247772		no	no
1420424_at	chrX:9003905-9004460 (+) // 100.0 // qA1.1	RIKEN cDNA 1700054O13 gene	1700054O13Rik	67334	25763	0.00249786	0.34419		0.700263	UP_poor_prognosis	0.611037		no	no
1450162_at	chr12:84187881-84377484 (-) // 76.94 // qD1	D4, zinc and double PHD fingers, family 3	Dpf3	70127	8110	0.001231	0.343571		not rep	not rep	not rep		no	no
1426609_at	chr14:97960293-97982904 (-) // 99.65 // qE2.1	RIKEN cDNA 2810028N01 gene	2810028N01Rik	72662	22894	0.00225059	0.343248		0.195228	UP_poor_prognosis	0.542764		yes	no
1433589_at	chr6:116173693-116228305 (+) // 99.79 // qE3	DNA segment, Chr 6, Wayne State University 116, expressed	D6Wsu116e	28006	55747	0.000353032	0.343033		not rep	not rep	not rep		no	no
1419454_x_at	chr18:77270268-77358241 (+) // 99.8 // qE3	protein inhibitor of activated STAT 2	Pias2	17344	9063	0.00231989	0.342434		0.0892924	DOWN_poor _prog	-1.71381		no	no
1456340_at	chr2:30638548-30639523 (+) // 46.56 // qB	RIKEN cDNA 2610205E22 gene	2610205E22Rik	66617	28989	0.00321386	0.341989		not rep	not rep	not rep		no	no
1428855_at	chr2:152360928-152376587 (+) // 96.41 // qG3	histocompatibility 13	H13	14950	---	0.00513143	0.341852		not rep	not rep	not rep		no	no
1424081_at	chr19:47086958-47104194 (-) // 92.87 // qC3	polycomb group ring finger 6	Pcgf6	71041	84108	0.000142727	0.341805		not rep	not rep	not rep		no	no
1452044_at	chr2:38830112-38837886 (+) // 98.87 // qB	actin related protein 2/3 complex, subunit 5-like	Arpc5l	74192	81873	0.00244635	0.34106		not rep	not rep	not rep		no	no
1436344_at	chr16:98010129-98011547 (-) // 95.73 // qC4	---	---	---	---	0.00189421	0.341009		not rep	not rep	not rep		no	no
1416460_at	chr15:89162238-89165121 (+) // 97.01 // qE3	myo-inositol oxygenase	Miox	56727	55586	0.0097878	0.340788		not rep	not rep	not rep		no	no
1418008_at	chr16:90901967-90933214 (-) // 99.7 // qC3.3	RIKEN cDNA 1810007M14 gene	1810007M14Rik	67367	94104	0.00906209	0.340666		not rep	not rep	not rep		no	no
1421447_at	chr9:74648511-74676958 (+) // 96.43 // qD	one cut domain, family member 1	Onecut1	15379	3175	0.00417504	0.340056		0.880359	UP_poor_prognosis	0.226341		no	no
1460168_at	chr14:6591552-6593191 (+) // 92.56 // qA1 /// chr5:33956913-33969186 (-) // 97.19 // qB2	stem-loop binding protein	Slbp	20492	7884	0.00738952	0.340049		0.00666692	UP_poor_prognosis	2.40168		yes	no
1449560_at	chr11:99396063-99397106 (-) // 99.71 // qD	RIKEN cDNA 2310043L02 gene	2310043L02Rik	69664	---	0.00695106	0.340027		not rep	not rep	not rep		no	no
1428784_at	chr8:72742302-72750518 (+) // 85.84 // qB3.3	Gem-interacting protein	Gmip	78816	51291	0.00486648	0.339877		not rep	not rep	not rep		no	no
1420783_at	chr19:30069786-30072017 (+) // 100.0 // qC1	tumor protein D52-like 3	Trpd52l3	66745	89882	0.00491195	0.339418		not rep	not rep	not rep		no	no
1449999_a_at	chr5:15446611-15882873 (+) // 98.13 // qA2	calcium channel, voltage-dependent, alpha2/delta subunit 1	Cacna2d1	12293	781	0.00295548	0.338775		0.301752	DOWN_poor _prog	-0.498704		no	no
1416014_at	chr8:82579526-82607812 (-) // 94.51 // qC2	ATP-binding cassette, sub-family E (OABP), member 1	Abce1	24015	6059	0.00263546	0.338405		0.338235	UP_poor_prognosis	0.454942		no	no
1450306_at	chr19:10981333-10987677 (-) // 99.8 // qA	zona pellucida glycoprotein 1	Zp1	22786	22917	0.00284531	0.338384		not rep	not rep	not rep		no	no
1460687_at	chr5:124706167-124722930 (+) // 89.37 // qF	SET domain containing (lysine methyltransferase) 8	Setd8	67956	645217	0.00148515	0.336843		not rep	not rep	not rep		no	no
1427413_a_at	chr2:90741376-90816016 (+) // 98.09 // qE1	CUG triplet repeat, RNA binding protein 1	Cugbp1	13046	10658	0.00935124	0.336178		0.0941466	UP_poor_prognosis	0.793987		no	no
1423953_at	chr13:29332766-29862409 (-) // 97.41 // qA3.1	CDK5 regulatory subunit associated protein 1-like 1	Cdkal1	68916	54901	4.7078e-05	0.336069		not rep	not rep	not rep		no	no
1415794_a_at	chr13:51113396-51165113 (+) // 96.68 // qA5	spindlin	Spin	20729	10927	0.00124415	0.335552		not rep	not rep	not rep		no	yes
1417564_at	chr11:46280401-46285073 (+) // 98.52 // qB1.1	cofactor required for Sp1 transcriptional activation, subunit 9	Crsp9	66213	9443	0.00175859	0.334308		0.0507624	UP_poor_prognosis	1.60457		no	no
1448050_s_at	chr1:39968853-39969515 (+) // 93.19 // qB	mitogen-activated protein kinase kinase kinase kinase 4	Map4k4	26921	9448	0.000327073	0.334249		0.00779389	UP_poor_prognosis	1.72747		no	no
1456015_x_at	chr19:4007499-4007893 (-) // 97.59 // qA	NADH dehydrogenase (ubiquinone) flavoprotein 1	Ndufv1	17995	4723	0.00489475	0.333835		0.0567638	DOWN_poor _prog	-2.34907		no	no
1423882_at	chr7:130134664-130144746 (-) // 95.5 // qF3 /// chr8:114157616-114175086 (-) // 91.83 // qE1	ring finger and WD repeat domain 3	Rfwd3	234736	55159	0.00541784	0.333561		not rep	not rep	not rep		no	no
1422366_at	chr6:90234609-90235557 (+) // 100.0 // qD1	vomeronasal 1 receptor, A9	V1ra9	113851	---	0.000790277	0.33129		not rep	not rep	not rep		no	no
1448859_at	chr5:96197223-96201370 (+) // 96.48 // qE3	chemokine (C-X-C motif) ligand 13	Cxcl13	55985	10563	0.00777686	0.331095		0.910527	UP_poor_prognosis	0.032107		no	no
1434941_s_at	chr2:139811323-139855799 (-) // 97.88 // qF3	ESF1, nucleolar pre-rRNA processing protein, homolog (S. cerevisiae)	Esf1	66580	51575	0.00375692	0.330324		not rep	not rep	not rep		no	no
1434047_x_at	chr8:42789535-42792601 (+) // 40.18 // qA4 /// chr6:51390512-51393739 (-) // 52.13 // qB3	heterogeneous nuclear ribonucleoprotein A2/B1	Hnrpa2b1	53379	3181	0.00186921	0.329102		0.314396	UP_poor_prognosis	1.22575		no	no
1450498_at	chr4:146882929-146900099 (+) // 98.22 // qE2	5,10-methylenetetrahydrofolate reductase	Mthfr	17769	4524	0.00592438	0.328739		0.0616603	DOWN_poor _prog	-3.33479		no	no
1426494_at	chr4:45318226-45336589 (+) // 98.82 // qB1	RNA (guanine-9-) methyltransferase domain containing 3	Rg9mtd3	69934	158234	0.00581799	0.328186		not rep	not rep	not rep		no	no
1415719_s_at	chr18:24040218-24041333 (+) // 58.75 // qA2 /// chr3:19324296-19325332 (-) // 99.42 // qA2	armadillo repeat containing 1	Armc1	74252	55156	0.00575488	0.328097		not rep	not rep	not rep		yes	no
1448957_at	chr5:53878592-53944903 (+) // 99.55 // qC1 /// chr6:46456524-46460381 (-) // 82.46 // qB2.3	recombining binding protein suppressor of hairless (Drosophila)	Rbpsuh	19664	3516	0.00278456	0.327748		0.241313	UP_poor_prognosis	1.48901		no	no
1415851_a_at	chr8:102919615-102921276 (+) // 92.14 // qD1 /// chr9:108418554-108423680 (+) // 93.59 // qF2	inosine 5'-phosphate dehydrogenase 2	Impdh2	23918	3615	0.000328761	0.327401		0.41312	UP_poor_prognosis	0.731642		no	no
1416323_at	chr17:28680062-28697138 (+) // 98.52 // qA3.3	potassium channel tetramerisation domain containing 20	Kctd20	66989	---	0.00338787	0.326797		not rep	not rep	not rep		no	no
1416742_at	chr8:114655143-114741043 (-) // 98.76 // qE1	craniofacial development protein 1	Cfdp1	23837	10428	0.00792377	0.325263		0.367834	UP_poor_prognosis	0.995555		no	no
1456430_at	chr3:34007517-34008177 (+) // 94.78 // qA3	tetratricopeptide repeat domain 14	Ttc14	67120	151613	0.00883285	0.325038		not rep	not rep	not rep		no	no
1426349_s_at	chr10:90577369-90601351 (-) // 98.59 // qC2	thymopoietin	Tmpo	21917	7112	0.00392089	0.324886		0.215194	UP_poor_prognosis	0.529233		yes	no
1454616_at	chr12:103159021-103178757 (+) // 98.78 // qE	RIKEN cDNA 5730410I19 gene	5730410I19Rik	66622	55148	0.00306924	0.323967		not rep	not rep	not rep		yes	no
1451505_at	chr2:128821234-128825550 (+) // 93.15 // qF1	coiled-coil-helix-coiled-coil-helix domain containing 5	Chchd5	66170	84269	0.00736133	0.323557		not rep	not rep	not rep		no	no
1428751_at	chr17:10246371-10683636 (-) // 100.0 // qA1	Park2 co-regulated	Pacrg	69310	135138	0.0059618	0.322905		0.0060952	DOWN_poor _prog	-1.20744		no	no
1448516_at	chr1:120126059-120138918 (-) // 92.08 // qE2.3	translin	Tsn	22099	7247	0.00788408	0.322161		0.186941	UP_poor_prognosis	0.491583		yes	no
1421337_at	chrX:44656859-44668983 (-) // 94.14 // qA4	E74-like factor 4 (ets domain transcription factor)	Elf4	56501	2000	0.000265596	0.321787		0.139646	UP_poor_prognosis	0.885745		no	no
1448801_a_at	chr8:4259730-4274233 (-) // 91.91 // qA1.1	translocase of inner mitochondrial membrane 44	Timm44	21856	10469	0.000192374	0.321154		0.911205	DOWN_poor _prog	-0.0802469		no	no
1450880_at	chr19:11837422-11841909 (+) // 88.49 // qA	mitochondrial ribosomal protein L16	Mrpl16	94063	54948	0.0070752	0.320763		not rep	not rep	not rep		no	no
1433659_at	chr2:120879437-120890642 (+) // 99.67 // qE5	Transformation related protein 53 binding protein 1	Trp53bp1	27223	---	0.000524243	0.320022		not rep	not rep	not rep		no	no
1435898_x_at	chr13:3564779-3565066 (+) // 88.31 // qA1	guanosine diphosphate (GDP) dissociation inhibitor 2	Gdi2	14569	2665	0.00288238	0.319331		0.294883	UP_poor_prognosis	1.14095		no	no
1438453_at	chr11:87194574-87195303 (-) // 84.57 // qC	Rad51 homolog c (S. cerevisiae)	Rad51c	114714	5889	0.00580774	0.31787		0.257866	DOWN_poor _prog	-0.476705		yes	no
1422922_at	chr15:76530815-76537803 (-) // 99.62 // qD3	RecQ protein-like 4	Recql4	79456	9401	0.00543879	0.317678		0.936293	UP_poor_prognosis	0.0272834		yes	no
1460411_s_at	chr17:83124179-83133392 (+) // 92.74 // qE4	expressed sequence AW548124	AW548124	106522	91461	0.00675799	0.317514		not rep	not rep	not rep		no	no
1436158_at	chr10:60825827-60827622 (-) // 99.39 // qB4	eukaryotic translation initiation factor 4E binding protein 2	Eif4ebp2	13688	1979	0.00150206	0.317267		0.306584	DOWN_poor _prog	-1.54223		no	no
1419668_at	chr5:73912245-73923618 (-) // 97.75 // qC3.3	sarcoglycan, beta (dystrophin-associated glycoprotein)	Sgcb	24051	6443	0.0084653	0.317163		0.48275	DOWN_poor _prog	-0.344149		no	no
1418566_s_at	chr11:40577090-40583443 (+) // 92.69 // qA5	NudC domain containing 2	Nudcd2	52653	134492	0.00567016	0.316962		not rep	not rep	not rep		no	no
1450205_at	chr10:79158251-79161725 (+) // 83.69 // qC1	---	---	---	---	0.00185436	0.316129		not rep	not rep	not rep		no	no
1427958_at	chr16:45649639-45656356 (-) // 74.98 // qB5	abhydrolase domain containing 10	Abhd10	213012	55347	0.00695647	0.313614		not rep	not rep	not rep		yes	no
1455927_x_at	chr17:32470435-32470744 (+) // 81.93 // qB1	---	---	---	---	0.00248596	0.312925		not rep	not rep	not rep		no	no
1455546_s_at	chr10:80204461-80208051 (+) // 88.91 // qC1	splicing factor 3a, subunit 2	Sf3a2	20222	8175	0.00648402	0.312744		0.460881	UP_poor_prognosis	0.977814		no	no
1450760_a_at	chr6:21899571-21924904 (+) // 98.09 // qA3.1	inhibitor of growth family, member 3	Ing3	71777	54556	0.000248058	0.310781		0.0597227	DOWN_poor _prog	-0.776529		no	no
1425071_s_at	chr7:78175064-78451488 (-) // 94.79 // qD2	neurotrophic tyrosine kinase, receptor, type 3	Ntrk3	18213	4916	0.00678188	0.310508		0.175654	DOWN_poor _prog	-0.555055		no	no
1455534_s_at	chr16:33154157-33163059 (+) // 98.72 // qB3	oxysterol binding protein-like 11	Osbpl11	106326	114885	0.0084535	0.31037		not rep	not rep	not rep		no	no
1451356_at	chr3:96014667-96032795 (+) // 94.56 // qF2.1	acidic (leucine-rich) nuclear phosphoprotein 32 family, member E	Anp32e	66471	81611	0.00242924	0.309968		0.188855	UP_poor_prognosis	0.766545		yes	no
1448001_x_at	chr6:124798961-124799308 (+) // 92.51 // qF2	cell division cycle associated 3	Cdca3	14793	83461	0.00920253	0.309463		not rep	not rep	not rep		yes	no
1452676_a_at	chr11:29030742-29062525 (+) // 93.63 // qA3.3	polyribonucleotide nucleotidyltransferase 1	Pnpt1	71701	87178	0.00108943	0.309267		not rep	not rep	not rep		no	no
1421111_at	chr6:100197008-100252873 (-) // 97.04 // qD3 /// chr13:66002380-66003826 (-) // 94.77 // qB3	RING1 and YY1 binding protein	Rybp	56353	23429	1.60184e-05	0.308208		0.385944	UP_poor_prognosis	0.837803		no	no
1450234_at	chr19:11536443-11548351 (+) // 95.3 // qA	membrane-spanning 4-domains, subfamily A, member 6C	Ms4a6c	73656	83662	0.00598573	0.307887		not rep	not rep	not rep		no	no
1437280_s_at	chr6:67211249-67213625 (+) // 99.33 // qC1	Serpine1 mRNA binding protein 1	Serbp1	66870	26135	0.00390604	0.307755		0.449328	DOWN_poor _prog	-0.642453		no	no
1421115_a_at	chr19:41986779-41997406 (+) // 96.38 // qC3	zinc finger, DHHC domain containing 16	Zdhhc16	74168	84287	0.00748293	0.307349		not rep	not rep	not rep		no	no
1419840_at	chr15:101604205-101609645 (-) // 94.31 // qF2	keratin 72	Krt72	105866	140807	0.000201969	0.30651		not rep	not rep	not rep		no	no
1449703_at	chr5:139724858-139725392 (+) // 68.52 // qG2	Zinc finger, AN1-type domain 2A	Zfand2a	100494	90637	0.00121808	0.305472		not rep	not rep	not rep		no	no
1416515_at	chr5:143225503-143238323 (+) // 97.6 // qG2	fascin homolog 1, actin bundling protein (Strongylocentrotus purpuratus)	Fscn1	14086	6624	0.00966999	0.303807		0.0226286	UP_poor_prognosis	0.945118		no	no
1420730_a_at	chr17:27794340-27807896 (-) // 94.2 // qA3.3	t-complex protein 11	Tcp11	21463	6954	0.00775553	0.302776		not rep	not rep	not rep		no	no
1416274_at	chr11:72999790-73015343 (-) // 98.16 // qB4	cystinosis, nephropathic	Ctns	83429	1497	0.0024023	0.301799		0.991414	DOWN_poor _prog	-0.00611138		no	no
1425261_at	chr7:34755181-34765310 (-) // 97.18 // qB2	CCAAT/enhancer binding protein (C/EBP), gamma	Cebpg	12611	1054	0.0075876	0.300856		0.230499	UP_poor_prognosis	0.828679		no	no
1422305_at	chr4:87993255-87994025 (-) // 100.0 // qC4	interferon beta 1, fibroblast	Ifnb1	15977	3456	0.00639643	0.300615		0.395877	UP_poor_prognosis	2.3199		no	no
1436822_x_at	chr1:172467647-172468219 (+) // 93.08 // qH3 /// chr1:39259469-39260030 (+) // 91.87 // qB /// chr7:35827058-35827618 (+) // 94.46 // qB2 /// chrX:92687638-92688198 (+) // 94.64 // qC3 /// chr11:96208226-96208789 (+) // 92.91 // qD /// chr12:68429385-68429944 (+) // 94.46 // qC2 /// chr13:58228366-58228929 (+) // 92.21 // qB1 /// chr13:65328571-65329142 (+) // 92.04 // qB3 /// chr14:101896769-101…	hexokinase 1 /// ribosomal protein L17 /// predicted gene, EG620155 /// similar to 60S ribosomal protein L17 (L23) (Amino acid starvation-induced protein) (ASI) /// similar to 60S ribosomal protein L17 (L23) (Amino acid starvation-induced protein) (ASI)	Hk1 /// Rpl17 /// EG620155 /// LOC620303 /// LOC676276	15275 /// 319195 /// 620155 /// 620303 /// 676276	---	0.00703887	0.29999		not rep	not rep	not rep		no	no
1437722_x_at	chr10:76205572-76205732 (-) // 54.39 // qC1	Poly(rC) binding protein 3	Pcbp3	59093	54039	0.00911168	0.299409		0.612177	DOWN_poor _prog	-1.03676		no	no
1422403_at	chr4:88287390-88288031 (+) // 94.7 // qC4 /// chr4:88321249-88321880 (+) // 93.29 // qC4 /// chr4:88306687-88307325 (+) // 93.45 // qC4 /// chr4:88298578-88299207 (+) // 91.89 // qC4 /// chr4:88161885-88162526 (-) // 92.98 // qC4 /// chr4:88028903-88029544 (-) // 91.89 // qC4 /// chr4:88073969-88074607 (-) // 91.73 // qC4 /// chr4:88063043-88063684 (-) // 91.11 // qC4 /// chr4:88147524-88148255 (…	interferon alpha 1 /// interferon alpha 2 /// interferon alpha 4 /// interferon alpha 5 /// interferon alpha 6 /// interferon alpha 7 /// interferon alpha 9 /// interferon alpha B /// predicted gene, OTTMUSG00000011275 /// predicted gene, OTTMUSG00000007655 /// interferon alpha 12 /// interferon alpha 8/6 precursor; IFNa8/6 /// interferon, alpha 14	Ifna1 /// Ifna2 /// Ifna4 /// Ifna5 /// Ifna6 /// Ifna7 /// Ifna9 /// Ifnab /// OTTMUSG00000011275 /// OTTMUSG00000007655 /// Ifna12 /// LOC384100 /// Ifna14	15962 /// 15965 /// 15967 /// 15968 /// 15969 /// 15970 /// 15972 /// 15974 /// 230398 /// 242517 /// 242519 /// 384100 /// 404549	---	0.00159255	0.299281		not rep	not rep	not rep		no	no
1450750_a_at	chr2:56922902-56930641 (-) // 96.93 // qC1.1	nuclear receptor subfamily 4, group A, member 2	Nr4a2	18227	4929	0.003698	0.298289		0.331067	DOWN_poor _prog	-0.218473		no	no
1419344_at	chr17:44996611-45006266 (+) // 93.12 // qB3	t-complex-associated testis expressed 1	Tcte1	21645	202500	0.00377446	0.298172		not rep	not rep	not rep		no	no
1448219_a_at	chr3:92774719-92776219 (+) // 37.24 // qF1	tyrosine 3-monooxygenase/tryptophan 5-monooxygenase activation protein, zeta polypeptide	Ywhaz	22631	7534	0.00891493	0.296473		0.320273	UP_poor_prognosis	0.723628		no	no
1418410_at	chr15:74531815-74536571 (-) // 99.47 // qD3	jerky	Jrk	16469	8629	0.00814632	0.296044		0.0226322	DOWN_poor _prog	-2.97325		no	no
1460353_at	chr4:106865731-106913091 (+) // 99.88 // qC7	transmembrane protein 48	Tmem48	72787	55706	0.00856242	0.295755		not rep	not rep	not rep		no	no
1420586_at	---	RIKEN cDNA 2900054J07 gene	2900054J07Rik	72958	---	0.00127658	0.294329		not rep	not rep	not rep		no	no
1428502_at	chr10:89141768-89162094 (-) // 99.82 // qC2	ARP6 actin-related protein 6 homolog (yeast)	Actr6	67019	64431	0.00815935	0.294026		not rep	not rep	not rep		no	no
1421171_at	chr17:91456457-91460661 (+) // 53.58 // qE5 /// chr7:133721544-134063440 (-) // 97.89 // qF3	a disintegrin and metallopeptidase domain 12 (meltrin alpha)	Adam12	11489	8038	0.00397282	0.293667		0.674306	DOWN_poor _prog	-0.156382		no	no
1435869_s_at	chr7:141482713-141484331 (+) // 83.33 // qF5	adaptor protein complex AP-2, alpha 2 subunit	Ap2a2	11772	161	5.26509e-06	0.290812		0.161205	DOWN_poor _prog	-2.58218		no	no
1428315_at	chr4:118118759-118123915 (+) // 95.54 // qD2.1	EBNA1 binding protein 2	Ebna1bp2	69072	10969	0.0012385	0.288532		0.0975915	UP_poor_prognosis	1.81567		no	no
1455084_x_at	chr10:126920264-126920612 (-) // 64.77 // qD3	serine hydroxymethyl transferase 2 (mitochondrial)	Shmt2	108037	6472	0.00901255	0.2873		0.0964931	UP_poor_prognosis	1.43579		no	no
1450190_at	chr2:120223921-120231287 (-) // 96.2 // qE5	zinc finger protein 106	Zfp106	20402	64397	0.000471974	0.286825		not rep	not rep	not rep		no	no
1450542_s_at	chrX:150289258-150374006 (-) // 99.48 // qF3 /// chrX:150368339-150431536 (-) // 95.67 // qF3 /// chrX:150394147-150396201 (-) // 94.2 // qF3 /// chrX:150326864-150328918 (-) // 94.11 // qF3 /// chrX:150264818-150266833 (-) // 93.16 // qF3 /// chrX:150429481-150430509 (-) // 87.36 // qF3	melanoma antigen, family A, 1 /// melanoma antigen, family A, 2 /// melanoma antigen, family A, 3 /// melanoma antigen, family A, 5 /// melanoma antigen, family A, 6 /// melanoma antigen, family A, 8 /// similar to melanoma antigen family A, 8	Magea1 /// Magea2 /// Magea3 /// Magea5 /// Magea6 /// Magea8 /// LOC670799	17137 /// 17138 /// 17139 /// 17141 /// 17142 /// 17144 /// 670799	---	0.00250395	0.285944		not rep	not rep	not rep		no	no
1424697_at	chr2:125843614-125856720 (+) // 96.25 // qF1	DTW domain containing 1	Dtwd1	69185	56986	0.00116901	0.28592		not rep	not rep	not rep		no	no
1442492_at	chrX:12377563-12378019 (-) // 36.89 // qA1.1	DNA segment, Chr X, ERATO Doi 11, expressed	DXErtd11e	52003	---	0.00428759	0.285898		not rep	not rep	not rep		no	no
1436816_at	chr8:126785386-126785601 (-) // 72.95 // qE2	Nucleoporin 133	Nup133	234865	55746	0.00836319	0.284952		0.579707	UP_poor_prognosis	0.225441		no	no
1416035_at	chr12:74826783-74866429 (+) // 97.16 // qC3	---	---	---	---	0.0056312	0.283399		not rep	not rep	not rep		no	no
1420782_at	chr16:11227386-11233650 (+) // 97.03 // qA1	tumor necrosis factor receptor superfamily, member 17	Tnfrsf17	21935	608	0.00987431	0.282833		0.0838868	UP_poor_prognosis	0.700607		no	no
1428201_at	chr8:87916949-87920391 (+) // 90.41 // qC3	RIKEN cDNA 2310036O22 gene	2310036O22Rik	68544	79002	0.00512126	0.282031		not rep	not rep	not rep		no	no
1450559_at	chr1:138039973-138044075 (-) // 99.25 // qE4	RIKEN cDNA 5730559C18 gene	5730559C18Rik	67313	55765	0.00439251	0.28145		not rep	not rep	not rep		no	no
1427110_at	chr9:20824559-20829742 (-) // 96.1 // qA3	ribonucleoprotein, PTB-binding 1	Raver1	71766	125950	0.00571209	0.280159		not rep	not rep	not rep		no	no
1419675_at	chr3:102643015-102650074 (+) // 84.19 // qF2.2	nerve growth factor, beta	Ngfb	18049	4803	0.00972752	0.280063		0.101296	DOWN_poor _prog	-0.593064		no	no
1455829_at	chr18:9993610-9995698 (-) // 99.52 // qA1	ubiquitin specific peptidase 14	Usp14	59025	9097	0.00801005	0.278435		0.148888	UP_poor_prognosis	2.25813		no	no
1455138_x_at	chr8:43746449-43746762 (+) // 92.4 // qA4 /// chr19:5493714-5494030 (+) // 94.53 // qA	cofilin 1, non-muscle	Cfl1	12631	1072	0.00972815	0.2781		0.574397	UP_poor_prognosis	0.800143		no	no
1452551_at	chr6:34656823-34657537 (+) // 88.23 // qB1	---	---	---	---	0.00196852	0.277824		not rep	not rep	not rep		no	no
1435066_at	chr11:107023981-107025268 (-) // 89.44 // qE1	phosphatidylinositol transfer protein, cytoplasmic 1	Pitpnc1	71795	26207	0.00346401	0.277738		not rep	not rep	not rep		no	no
1449422_at	chr2:179371974-179825814 (+) // 97.81 // qH4	cadherin 4	Cdh4	12561	1002	0.00882591	0.276949		0.305659	DOWN_poor _prog	-1.32072		no	no
1421632_at	chr3:89606347-89753688 (+) // 97.75 // qF1	potassium intermediate/small conductance calcium-activated channel, subfamily N, member 3	Kcnn3	140493	3782	0.00302258	0.276533		0.677001	DOWN_poor _prog	-0.15461		no	no
1434850_at	chr3:88206206-88206973 (+) // 98.33 // qF1	IQ motif containing GTPase activating protein 3	Iqgap3	404710	128239	0.00326092	0.27593		not rep	not rep	not rep		no	no
1416571_at	chr11:77974608-77981734 (-) // 97.69 // qB5	Tnf receptor associated factor 4	Traf4	22032	9618	0.00630753	0.275452		0.625319	DOWN_poor _prog	-0.627004		no	no
1460253_at	chr9:114605469-114630539 (-) // 98.68 // qF3	CKLF-like MARVEL transmembrane domain containing 7	Cmtm7	102545	112616	0.00270636	0.2751		not rep	not rep	not rep		no	no
1428004_at	chr11:32105414-32108989 (+) // 92.18 // qA4	RIKEN cDNA 3300001G02 gene	3300001G02Rik	78372	79622	0.00760766	0.274866		not rep	not rep	not rep		no	no
1429265_a_at	chr11:49868866-49948129 (+) // 88.55 // qB1.3	ring finger protein 130	Rnf130	59044	55819	0.00673899	0.274366		not rep	not rep	not rep		no	no
1460240_a_at	chr14:50995330-51025974 (-) // 93.1 // qC1	heterogeneous nuclear ribonucleoprotein C	Hnrpc	15381	3183	2.45964e-05	0.273866		0.194094	UP_poor_prognosis	1.77036		no	no
1427448_at	chr11:70733507-70757623 (+) // 92.93 // qB4	rabaptin, RAB GTPase binding effector protein 1	Rabep1	54189	9135	0.00564494	0.273759		0.500425	DOWN_poor _prog	-0.392328		no	no
1434003_a_at	chr8:87961937-87965408 (+) // 98.57 // qC3	deoxyhypusine synthase	Dhps	330817	1725	0.00898235	0.273645		0.255486	DOWN_poor _prog	-0.939925		no	no
1416874_a_at	chr7:28101740-28108148 (+) // 97.67 // qA3	Paf1, RNA polymerase II associated factor, homolog (S. cerevisiae)	Paf1	54624	54623	0.00974693	0.272785		0.221959	UP_poor_prognosis	1.53251		no	no
1425144_at	chr7:43863920-43867917 (+) // 89.41 // qB3	kallikrein 1-related peptidase b11	Klk1b11	16613	---	0.00774721	0.27168		not rep	not rep	not rep		no	no
1425266_a_at	chr3:138863291-139012535 (-) // 98.59 // qH1	RAP1, GTP-GDP dissociation stimulator 1	Rap1gds1	229877	5910	0.00818032	0.270578		0.095365	UP_poor_prognosis	1.71205		no	no
1421281_at	chr11:41975930-42026021 (-) // 98.62 // qA5	gamma-aminobutyric acid (GABA-A) receptor, subunit alpha 1	Gabra1	14394	2554	0.00946969	0.2704		0.80023	UP_poor_prognosis	0.105093		no	no
1431539_at	chr10:111579399-111619792 (+) // 77.86 // qD2	SAM domain, SH3 domain and nuclear localization signals, 1	Samsn1	67742	64092	0.00435248	0.269676		not rep	not rep	not rep		no	no
1418926_at	chr18:5591871-5774909 (+) // 99.92 // qA1	zinc finger homeobox 1a	Zfhx1a	21417	6935	0.00404551	0.268976		not rep	not rep	not rep		no	no
1417470_at	chr15:79719639-79735711 (+) // 86.99 // qE1	apolipoprotein B editing complex 3	Apobec3	80287	---	0.00397552	0.268858		not rep	not rep	not rep		no	no
1415968_a_at	chr6:133815546-133819360 (-) // 83.65 // qG1	kidney androgen regulated protein	Kap	16483	---	0.00251367	0.268657		not rep	not rep	not rep		no	no
1418243_at	chr2:25446555-25450019 (-) // 93.29 // qA3	ficolin A	Fcna	14133	---	0.00116313	0.268055		not rep	not rep	not rep		no	no
1421522_at	chr11:95682040-95730981 (-) // 99.77 // qD	beta-1,4-N-acetyl-galactosaminyl transferase 2	B4galnt2	14422	---	0.00821592	0.267576		not rep	not rep	not rep		no	no
1417453_at	chrX:34776155-34820812 (-) // 99.4 // qA3.3	cullin 4B	Cul4b	72584	8450	0.00760048	0.267443		0.910152	UP_poor_prognosis	0.149825		no	yes
1455222_a_at	chr9:113825364-113825699 (+) // 94.33 // qF3	upstream binding protein 1	Ubp1	22221	7342	0.000316899	0.266805		not rep	not rep	not rep		no	no
1450340_a_at	chr4:140676435-140688057 (-) // 98.34 // qE1	chloride channel Kb	Clcnkb	56365	1187	0.00947821	0.266756		0.81493	DOWN_poor _prog	-0.218788		no	no
1431753_x_at	chr2:29649392-29666040 (+) // 95.89 // qB	ubiquitin related modifier 1 homolog (S. cerevisiae)	Urm1	68205	81605	0.00414663	0.266046		0.942439	UP_poor_prognosis	0.0698456		no	no
1421174_at	chr13:30756722-30774446 (+) // 99.98 // qA3.2	interferon regulatory factor 4	Irf4	16364	3662	0.00209021	0.266026		0.0272777	UP_poor_prognosis	1.10775		no	no
1422986_at	chr12:87310461-87408290 (+) // 98.88 // qD2	estrogen related receptor, beta	Esrrb	26380	2103	0.000847722	0.264471		1	DOWN_poor _prog	0		no	no
1425990_a_at	chr2:168168974-168281466 (-) // 99.57 // qH3	nuclear factor of activated T-cells, cytoplasmic, calcineurin-dependent 2	Nfatc2	18019	4773	0.00578302	0.263453		not rep	not rep	not rep		no	no
1427993_at	chr10:62375598-62407123 (+) // 93.99 // qB4	RUN and FYVE domain-containing 2	Rufy2	70432	55680	0.000194997	0.262621		not rep	not rep	not rep		no	no
1418127_a_at	chrX:44719570-44758190 (-) // 94.51 // qA4	apoptosis-inducing factor, mitochondrion-associated 1	Aifm1	26926	9131	0.00660967	0.262541		0.359848	DOWN_poor _prog	-0.405704		no	no
1453804_a_at	chr2:48727324-48771249 (-) // 98.41 // qC1.1	origin recognition complex, subunit 4-like (S. cerevisiae)	Orc4l	26428	5000	0.000529982	0.259194		0.65075	DOWN_poor _prog	-0.402026		no	no
1438560_x_at	chr11:22902843-22903337 (+) // 92.41 // qA3.2	chaperonin subunit 4 (delta)	Cct4	12464	10575	0.0097937	0.256484		0.592919	UP_poor_prognosis	0.906406		no	no
1424859_at	chr8:73214221-73223753 (+) // 96.11 // qB3.3	homer homolog 3 (Drosophila)	Homer3	26558	9454	0.000818366	0.256204		0.69055	UP_poor_prognosis	0.194027		no	no
1450024_at	chr19:46450228-46542114 (+) // 97.33 // qC3	---	---	---	---	0.00486102	0.255873		not rep	not rep	not rep		no	no
1419469_at	chr3:32775074-32808084 (-) // 95.77 // qA3	guanine nucleotide binding protein, beta 4	Gnb4	14696	59345	0.00941313	0.255672		not rep	not rep	not rep		no	no
1421301_at	chr14:121610563-121615032 (+) // 92.68 // qE5	Zic finger protein of the cerebellum 2	Zic2	22772	7546	0.00236788	0.255552		0.259809	UP_poor_prognosis	0.592166		no	no
1434923_at	chr5:139591243-139598858 (-) // 90.49 // qG2	COX19 cytochrome c oxidase assembly homolog (S. cerevisiae)	Cox19	68033	90639	0.00225613	0.25367		not rep	not rep	not rep		no	no
1447377_at	chr4:73112666-73113404 (+) // 99.77 // qC3 /// chr4:73127768-73128506 (+) // 99.77 // qC3 /// chr4:73142891-73143629 (+) // 99.77 // qC3 /// chr4:73158053-73158791 (+) // 99.31 // qC3 /// chr4:73097548-73098286 (+) // 99.08 // qC3 /// chr4:73343454-73344188 (-) // 93.1 // qC3 /// chr4:73373141-73373875 (-) // 93.1 // qC3 /// chr4:73387962-73388696 (-) // 92.87 // qC3 /// chr4:73358300-73359034 (-…	gene model 428, (NCBI) /// hypothetical LOC623180 /// hypothetical LOC623197 /// hypothetical LOC623210 /// hypothetical LOC623219	Gm428 /// LOC623180 /// LOC623197 /// LOC623210 /// LOC623219	242502 /// 623180 /// 623197 /// 623210 /// 623219	---	0.000505714	0.253538		not rep	not rep	not rep		no	no
1418107_at	chr2:181609729-181617477 (+) // 98.82 // qH4	transcription elongation factor A (SII), 2	Tcea2	21400	6919	0.00573728	0.25235		0.440202	UP_poor_prognosis	0.247976		no	no
1416222_at	chrX:69171240-69211248 (+) // 99.51 // qA7.3	NAD(P) dependent steroid dehydrogenase-like	Nsdhl	18194	50814	0.00720895	0.252332		0.283417	UP_poor_prognosis	1.38931		no	no
1437649_x_at	chr9:65864355-65864629 (+) // 80.54 // qC	peptidylprolyl isomerase B	Ppib	19035	5479	2.59084e-06	0.251787		0.543712	UP_poor_prognosis	0.507902		no	no
1418753_at	chr11:49637611-49682036 (+) // 98.49 // qB1.2	glutamine fructose-6-phosphate transaminase 2	Gfpt2	14584	9945	0.00948385	0.249181		0.272885	UP_poor_prognosis	1.36405		no	no
1426024_a_at	chr13:55483637-55497688 (-) // 99.67 // qB1	drebrin 1	Dbn1	56320	1627	0.000754546	0.249159		0.00644035	UP_poor_prognosis	2.3922		no	no
1424751_at	chr13:23429040-23431324 (-) // 94.13 // qA3.1	activator of basal transcription	Abt1	30946	29777	0.00428848	0.248579		not rep	not rep	not rep		no	no
1460669_at	chr9:21123895-21155763 (+) // 96.62 // qA3	interleukin enhancer binding factor 3	Ilf3	16201	3609	0.00266562	0.24812		0.361305	UP_poor_prognosis	0.789212		no	no
1422027_a_at	chr9:32445590-32504607 (+) // 97.8 // qA4	E26 avian leukemia oncogene 1, 5' domain	Ets1	23871	2113	0.00141653	0.247142		0.312605	DOWN_poor _prog	-0.552951		no	no
1427028_at	chr1:136802508-136834187 (-) // 96.21 // qE4	leucine-rich repeat-containing G protein-coupled receptor 6	Lgr6	329252	59352	0.00251108	0.247015		not rep	not rep	not rep		no	no
1435715_x_at	chr10:41740959-41741277 (-) // 74.82 // qB2	thymine DNA glycosylase /// predicted gene, EG545124 /// similar to G/T mismatch-specific thymine DNA glycosylase (C-JUN leucine zipper interactive protein JZA-3) /// similar to thymine DNA glycosylase isoform 2 /// similar to G/T mismatch-specific thymine DNA glycosylase (C-JUN leucine zipper interactive protein JZA-3)	Tdg /// EG545124 /// LOC624784 /// LOC670176 /// LOC672659	21665 /// 545124 /// 624784 /// 670176 /// 672659	---	0.00500973	0.247003		not rep	not rep	not rep		no	no
1428760_at	chr4:82888954-82938872 (+) // 97.75 // qC3	small nuclear RNA activating complex, polypeptide 3	Snapc3	77634	6619	0.00579164	0.244778		0.41655	UP_poor_prognosis	0.320386		no	no
1438836_at	chr11:102654560-102659791 (-) // 78.72 // qE1	Elongation factor Tu GTP binding domain containing 2	Eftud2	20624	9343	0.000716208	0.244655		not rep	not rep	not rep		no	no
1450135_at	chr14:64156430-64207540 (-) // 99.01 // qD1	frizzled homolog 3 (Drosophila)	Fzd3	14365	7976	0.00423921	0.244383		not rep	not rep	not rep		no	no
1452310_at	chr11:83894863-83926241 (-) // 99.18 // qC	transcriptional adaptor 2 (ADA2 homolog, yeast)-like	Tada2l	217031	6871	0.00704112	0.244203		0.891992	DOWN_poor _prog	-0.128834		no	no
1429124_s_at	chr10:79944788-79949931 (-) // 97.74 // qC1	REX1, RNA exonuclease 1 homolog (S. cerevisiae)	Rexo1	66932	57455	0.00443159	0.243646		not rep	not rep	not rep		no	no
1433574_at	chr19:29080417-29081482 (+) // 88.9 // qC1	cell division cycle 37 homolog (S. cerevisiae)-like 1	Cdc37l1	67072	55664	0.00373307	0.242004		not rep	not rep	not rep		no	no
1436030_at	chr4:100486007-100502478 (+) // 93.9 // qC6	cache domain containing 1	Cachd1	320508	57685	0.00502444	0.241738		not rep	not rep	not rep		no	no
1427534_at	chr4:123406531-123419572 (-) // 97.66 // qD2.2	RIKEN cDNA 4930535I16 gene	4930535I16Rik	75220	---	0.00170992	0.240729		not rep	not rep	not rep		no	no
1424601_at	chr13:90323086-90551333 (-) // 90.16 // qC3	X-ray repair complementing defective repair in Chinese hamster cells 4	Xrcc4	108138	7518	0.00370273	0.240161		0.291994	UP_poor_prognosis	0.442448		no	no
1427094_at	chr12:70120365-70146795 (-) // 99.13 // qC2	polymerase (DNA directed), epsilon 2 (p59 subunit)	Pole2	18974	5427	0.000564632	0.239028		0.0208226	UP_poor_prognosis	0.762337		no	no
1460192_at	chr18:12898496-13006083 (-) // 95.88 // qA1	oxysterol binding protein-like 1A	Osbpl1a	64291	114876	0.0091978	0.237501		0.782137	UP_poor_prognosis	0.115146		no	no
1428029_a_at	chr11:6328124-6339457 (-) // 94.2 // qA1	H2A histone family, member V	H2afv	77605	94239	0.00393321	0.235166		0.0104712	UP_poor_prognosis	2.51468		no	no
1454872_at	chr17:34146289-34148379 (+) // 83.6 // qB1 /// chr5:65886911-65889310 (-) // 96.92 // qC3.1	RIKEN cDNA B230308N11 gene	B230308N11Rik	320060	---	0.0010583	0.233831		not rep	not rep	not rep		no	no
1448914_a_at	chr3:107869110-107888278 (-) // 97.31 // qF2.3	colony stimulating factor 1 (macrophage)	Csf1	12977	1435	0.00927848	0.233501		0.879519	UP_poor_prognosis	0.293485		no	no
1422184_a_at	chr2:32451512-32457061 (+) // 86.35 // qB	adenylate kinase 1	Ak1	11636	203	0.00544561	0.232892		0.260291	DOWN_poor _prog	-0.30923		no	no
1437611_x_at	chr4:116657578-116657896 (-) // 89.8 // qD2.1	kinesin family member 2C	Kif2c	73804	11004	0.00503823	0.232408		0.0306008	UP_poor_prognosis	0.699136		yes	no
1427147_at	chr4:24665015-24693580 (+) // 96.44 // qA3	RIKEN cDNA F730047E07 gene	F730047E07Rik	212377	---	0.00509316	0.230781		not rep	not rep	not rep		no	no
1424787_a_at	chr6:30039915-30095207 (+) // 95.24 // qA3.3	nuclear respiratory factor 1	Nrf1	18181	4899	0.00716166	0.230376		0.988703	DOWN_poor _prog	-0.00501579		no	no
1427099_at	chr7:126813277-126817600 (-) // 93.15 // qF3	MYC-associated zinc finger protein (purine-binding transcription factor)	Maz	17188	4150	0.00764338	0.230278		0.37793	DOWN_poor _prog	-0.723728		no	no
1418425_at	chr15:102184642-102194328 (-) // 97.0 // qF3	trans-acting transcription factor 7	Sp7	170574	121340	0.00285582	0.229991		not rep	not rep	not rep		no	no
1448311_at	chr6:124780637-124795103 (-) // 97.65 // qF2	ubiquitin specific peptidase 5 (isopeptidase T)	Usp5	22225	8078	0.00761699	0.229841		0.506104	UP_poor_prognosis	1.19714		no	no
1450071_at	chr3:89067604-89165302 (+) // 94.09 // qF1	ash1 (absent, small, or homeotic)-like (Drosophila)	Ash1l	192195	55870	0.00700004	0.228809		not rep	not rep	not rep		no	no
1443696_s_at	chr19:56363312-56365240 (+) // 100.0 // qD2	hyaluronic acid binding protein 2	Habp2	226243	3026	0.00222812	0.228679		0.0741935	DOWN_poor _prog	-0.474741		no	no
1418775_at	chr19:5425156-5427312 (+) // 89.33 // qA	expressed sequence AI837181	AI837181	107242	83638	0.00274305	0.228041		not rep	not rep	not rep		no	no
1460638_at	chr4:128692137-128721915 (+) // 99.79 // qD2.2	tyrosyl-tRNA synthetase	Yars	107271	8565	0.00146716	0.227901		0.944769	DOWN_poor _prog	-0.0977098		no	no
1428589_at	chr2:24795102-24797123 (-) // 99.72 // qA3	mitochondrial ribosomal protein L41	Mrpl41	107733	64975	7.69627e-05	0.226034		not rep	not rep	not rep		no	yes
1460358_s_at	chr19:7060061-7063120 (-) // 97.46 // qA	nudix (nucleoside diphosphate linked moiety X)-type motif 22	Nudt22	68323	84304	1.87731e-05	0.222545		not rep	not rep	not rep		no	no
1448817_at	chr19:7265250-7273328 (-) // 94.32 // qA	OTU domain, ubiquitin aldehyde binding 1	Otub1	107260	55611	0.00283031	0.221886		0.00894868	DOWN_poor _prog	-5.03088		no	no
1455844_at	chr18:11982087-11983060 (-) // 97.06 // qA1	Cdk5 and Abl enzyme substrate 1	Cables1	63955	91768	0.00228957	0.221406		not rep	not rep	not rep		no	yes
1432052_at	chr19:41976290-41986625 (-) // 99.93 // qC3	Exosome component 1	Exosc1	66583	51013	0.00307196	0.221226		not rep	not rep	not rep		no	no
1424228_at	chr15:81742284-81753464 (-) // 99.52 // qE1	polymerase (RNA) III (DNA directed) polypeptide H	Polr3h	78929	171568	0.00703478	0.219817		not rep	not rep	not rep		no	no
1418514_at	chr5:108306016-108349521 (+) // 99.86 // qF	metal response element binding transcription factor 2	Mtf2	17765	22823	0.00920934	0.219705		0.401135	UP_poor_prognosis	0.666557		no	no
1428537_at	chr18:61713948-61715689 (+) // 92.65 // qE1	casein kinase 1, alpha 1	Csnk1a1	93687	1452	0.0097083	0.219187		0.760206	UP_poor_prognosis	0.493458		no	no
1425069_at	chr15:82443730-82448700 (-) // 97.74 // qE1	cDNA sequence BC018285	BC018285	223706	1565	0.00856613	0.218187		0.0145327	DOWN_poor _prog	-3.98773		no	no
1454914_at	chr9:95269505-95293816 (-) // 97.74 // qE3.3	RIKEN cDNA 2610101N10 gene	2610101N10Rik	67958	23350	0.00191149	0.217087		0.465985	UP_poor_prognosis	0.366454		no	no
1434992_at	chr10:80654587-80655253 (+) // 97.16 // qC1	RIKEN cDNA 9130206N08 gene	9130206N08Rik	103406	---	0.00168435	0.216157		not rep	not rep	not rep		no	no
1421482_at	chr4:105981391-105990215 (-) // 97.89 // qC7	Bartter syndrome, infantile, with sensorineural deafness (Barttin)	Bsnd	140475	7809	0.00970107	0.21594		not rep	not rep	not rep		no	no
1451495_at	chr18:7869194-7927520 (+) // 98.27 // qA1	WW domain containing adaptor with coiled-coil	Wac	225131	51322	0.00344845	0.215587		not rep	not rep	not rep		no	no
1435139_at	chr3:51561873-51563913 (+) // 98.59 // qC	NMDA receptor-regulated gene 1	Narg1	74838	80155	0.00838918	0.215351		not rep	not rep	not rep		no	no
1421562_at	chr8:3940201-3945963 (-) // 42.59 // qA1.1	CD209c antigen	Cd209c	170776	---	0.00437513	0.215302		not rep	not rep	not rep		no	no
1455001_x_at	chr7:44993597-44994259 (-) // 99.66 // qB3	ribosomal protein L13a	Rpl13a	22121	23521	0.00505273	0.215213		not rep	not rep	not rep		yes	no
1455485_x_at	chr11:86446542-86446927 (-) // 98.96 // qC	ribosomal protein L13a	Rpl13a	22121	23521	0.000489678	0.213682		not rep	not rep	not rep		yes	no
1438695_at	---	RIKEN cDNA C230091D08 gene	C230091D08Rik	330544	---	0.00200349	0.213359		not rep	not rep	not rep		no	no
1424344_s_at	chr18:46723971-46735540 (+) // 94.71 // qC	eukaryotic translation initiation factor 1A	Eif1a	13664	---	0.00638067	0.213337		not rep	not rep	not rep		no	no
1440255_at	chr9:44046659-44049974 (-) // 99.8 // qA5.2	MBD2-interacting zinc finger	Mizf	102423	25988	0.000271084	0.213287		0.871697	UP_poor_prognosis	0.0621261		no	no
1452073_at	chr11:71858226-71863570 (+) // 96.66 // qB4	RIKEN cDNA 6720460F02 gene	6720460F02Rik	109212	---	0.00776639	0.212053		not rep	not rep	not rep		no	no
1439388_s_at	---	breast cancer anti-estrogen resistance 1	Bcar1	12927	9564	0.00417364	0.211032		not rep	not rep	not rep		no	no
1448819_at	chr2:154562840-154584376 (-) // 97.08 // qH1 /// chr8:53694476-53695877 (-) // 55.87 // qB1.3	eukaryotic translation initiation factor 2, subunit 2 (beta)	Eif2s2	67204	8894	0.00929224	0.210992		0.163523	UP_poor_prognosis	1.96766		no	no
1426748_s_at	chr16:20462185-20475197 (+) // 99.52 // qA3	ATP-binding cassette, sub-family F (GCN20), member 3	Abcf3	27406	55324	0.00152909	0.210875		0.148173	UP_poor_prognosis	0.48314		no	no
1432187_at	chr10:7357794-7369066 (+) // 85.47 // qA1	nucleoporin 43	Nup43	69912	348995	0.00244714	0.209429		not rep	not rep	not rep		no	no
1450692_at	chrX:96828455-96929990 (+) // 99.96 // qC3	kinesin family member 4	Kif4	16571	285643	0.00654657	0.204386		not rep	not rep	not rep		no	no
1420999_at	chr6:34974600-35063856 (-) // 99.3 // qB1	CCR4-NOT transcription complex, subunit 4	Cnot4	53621	4850	0.0061356	0.201959		0.352784	UP_poor_prognosis	1.40528		no	no
1452747_at	chr4:140258969-140279406 (+) // 98.05 // qD3	ATPase type 13A2 /// similar to ATPase type 13A2	Atp13a2 /// LOC676620	676620 /// 74772	---	0.0022287	0.201589		not rep	not rep	not rep		no	no
1415887_at	chr16:56615282-56642401 (-) // 96.33 // qC1.1	Trk-fused gene	Tfg	21787	10342	0.00544566	0.199338		not rep	not rep	not rep		no	no
1435873_a_at	chr11:86446542-86446927 (-) // 98.96 // qC	ribosomal protein L13a /// zinc finger protein 526	Rpl13a /// Zfp526	210172 /// 22121	---	0.00753207	0.198566		not rep	not rep	not rep		no	no
1421204_a_at	chr9:104987799-104989899 (-) // 93.02 // qF1	nudix (nucleoside diphosphate linked moiety X)-type motif 16	Nudt16	75686	131870	0.0065415	0.197028		not rep	not rep	not rep		no	no
1428745_a_at	chr2:139862470-139895130 (+) // 99.29 // qF3	RIKEN cDNA 2310003L22 gene	2310003L22Rik	69487	79133	0.000330749	0.195469		not rep	not rep	not rep		no	no
1421076_at	chr7:27182561-27186134 (+) // 99.31 // qA3	SERTA domain containing 3	Sertad3	170742	29946	0.00156567	0.194306		not rep	not rep	not rep		no	no
1450385_at	chr14:60319295-60393972 (-) // 99.98 // qD1	karyopherin (importin) alpha 3	Kpna3	16648	3839	0.00990918	0.192684		0.914128	DOWN_poor _prog	-0.0896219		no	no
1423051_at	chr1:180164637-180174452 (-) // 98.39 // qH4	heterogeneous nuclear ribonucleoprotein U	Hnrpu	51810	3192	0.00384902	0.190812		0.140505	UP_poor_prognosis	1.95234		no	no
1424470_a_at	chr15:97572810-97595700 (-) // 97.12 // qF1	Rap guanine nucleotide exchange factor (GEF) 3	Rapgef3	223864	10411	0.00139363	0.190194		0.312132	DOWN_poor _prog	-0.545839		no	no
1451031_at	chr13:19630568-19640459 (+) // 99.85 // qA2	secreted frizzled-related sequence protein 4	Sfrp4	20379	6424	0.00615764	0.189737		0.585568	UP_poor_prognosis	0.308264		no	no
1460231_at	chr6:29479300-29487673 (+) // 92.44 // qA3.3	interferon regulatory factor 5	Irf5	27056	3663	0.00881782	0.189055		0.47018	UP_poor_prognosis	0.469848		no	no
1421697_at	chr1:189962822-190153189 (+) // 99.9 // qH6	Usher syndrome 2A (autosomal recessive, mild) homolog (human)	Ush2a	22283	7399	0.00080945	0.188839		0.382617	DOWN_poor _prog	-0.471292		no	no
1434694_at	chr2:30084860-30085799 (+) // 84.77 // qB	leucine rich repeat containing 8A	Lrrc8a	241296	56262	0.00683417	0.188088		not rep	not rep	not rep		no	no
1417923_at	chrX:138912112-139039630 (+) // 99.56 // qF2	p21 (CDKN1A)-activated kinase 3	Pak3	18481	5063	0.00855674	0.187947		0.010906	DOWN_poor _prog	-1.16574		no	no
1435364_at	chr2:118512959-118513478 (-) // 51.9 // qE5 /// chr15:76474186-76475529 (-) // 93.89 // qD3	cysteine and histidine rich 1	Cyhr1	54151	50626	0.00745869	0.187144		0.0384425	DOWN_poor _prog	-2.27695		no	no
1450110_at	chr3:138155146-138169420 (+) // 99.52 // qG3	alcohol dehydrogenase 7 (class IV), mu or sigma polypeptide	Adh7	11529	131	0.0088575	0.183323		0.107515	UP_poor_prognosis	1.12648		no	no
1438769_a_at	chr9:26755057-26756778 (+) // 99.41 // qA4	thymocyte nuclear protein 1	Thyn1	77862	29087	0.00387737	0.181624		not rep	not rep	not rep		no	no
1416960_at	chr19:8987437-8994281 (+) // 95.31 // qA	beta-1,3-glucuronyltransferase 3 (glucuronosyltransferase I)	B3gat3	72727	26229	0.00640096	0.179952		0.99967	UP_poor_prognosis	0.000238335		no	no
1456213_x_at	chr9:108373114-108374039 (+) // 74.23 // qF2	glutaminyl-tRNA synthetase	Qars	97541	5859	0.00916387	0.17848		not rep	not rep	not rep		no	no
1460665_a_at	chr8:41992544-42009044 (-) // 80.91 // qA4	CCR4-NOT transcription complex, subunit 7	Cnot7	18983	29883	0.00226432	0.17786		not rep	not rep	not rep		no	no
1425771_at	chr6:37459780-37498003 (+) // 98.44 // qB1	aldo-keto reductase family 1, member D1	Akr1d1	208665	6718	0.00862654	0.176563		0.186966	DOWN_poor _prog	-1.27939		no	no
1422078_at	chr1:178860468-179085419 (-) // 98.76 // qH4	thymoma viral proto-oncogene 3	Akt3	23797	10000	0.00924986	0.175629		0.49101	UP_poor_prognosis	0.325744		no	no
1418750_at	chrX:70009822-70025230 (+) // 99.88 // qA7.3	plexin B3	Plxnb3	140571	5365	0.00545633	0.175232		not rep	not rep	not rep		no	no
1424577_at	chr3:88995564-88999851 (-) // 97.37 // qF1	misato homolog 1 (Drosophila)	Msto1	229524	55154	0.00305241	0.172909		not rep	not rep	not rep		no	no
1456175_a_at	chr9:98397442-98397732 (+) // 93.77 // qE3.3	coatomer protein complex, subunit beta 2 (beta prime)	Copb2	50797	9276	0.00031032	0.172494		0.00385126	UP_poor_prognosis	2.56736		no	no
1429536_at	chr11:61519258-61526146 (+) // 99.75 // qB2	RIKEN cDNA 2310040C09 gene	2310040C09Rik	69640	---	0.00280328	0.167954		not rep	not rep	not rep		no	no
1418069_at	chr7:18830105-18836463 (-) // 95.25 // qA3	apolipoprotein C-II	Apoc2	11813	344	0.000366358	0.159231		0.643361	DOWN_poor _prog	-0.0960514		no	no
1449914_at	chrX:147345297-147357026 (-) // 100.0 // qF3	RIB43A domain with coiled-coils 1	Ribc1	66611	158787	0.00743134	0.15744		not rep	not rep	not rep		no	no
1436393_a_at	chr11:86994043-87034525 (+) // 86.09 // qC	tripartite motif protein 37	Trim37	68729	4591	0.00636831	0.156998		0.11498	UP_poor_prognosis	1.36934		no	no
1432167_at	chr4:43052098-43053582 (+) // 99.61 // qA5	---	---	---	---	0.00727926	0.155134		not rep	not rep	not rep		no	no
1425044_at	chr16:94940527-95106381 (-) // 99.03 // qC4	potassium inwardly-rectifying channel, subfamily J, member 6	Kcnj6	16522	3763	0.00347048	0.147433		0.395276	UP_poor_prognosis	0.308248		no	no
1438928_x_at	chr13:49207847-49208198 (+) // 93.18 // qA5	ninjurin 1	Ninj1	18081	4814	0.00900792	0.14697		0.241002	DOWN_poor _prog	-0.296448		no	no
1427718_a_at	chr10:117093163-117113660 (-) // 99.82 // qD2	transformed mouse 3T3 cell double minute 2	Mdm2	17246	4193	0.00516302	0.144355		0.0686957	UP_poor_prognosis	0.883414		yes	no
1426094_at	chr17:25562065-25564680 (-) // 96.02 // qA3.3	rhomboid, veinlet-like 1 (Drosophila)	Rhbdl1	214951	9028	0.00471972	0.143921		0.431416	DOWN_poor _prog	-1.03301		no	no
1429367_at	chr5:142919369-142922146 (+) // 91.09 // qG2	WD repeat domain, phosphoinositide interacting 2	Wipi2	74781	26100	0.00216189	0.13944		0.0451607	UP_poor_prognosis	2.07986		no	no
1438182_x_at	chr2:30645109-30645360 (-) // 88.84 // qB	ankyrin repeat and SOCS box-containing protein 6	Asb6	72323	140459	0.00207519	0.137662		not rep	not rep	not rep		no	no
1426954_at	chr3:103466476-103484622 (+) // 99.0 // qF2.2 /// chr3:36308014-36309350 (-) // 42.6 // qB	tripartite motif protein 33	Trim33	94093	51592	9.77741e-05	0.135268		0.388944	UP_poor_prognosis	0.924943		no	no
1418676_at	chr9:55339284-55344317 (+) // 97.36 // qB	insulin related protein 2 (islet 2)	Isl2	104360	64843	0.00223576	0.126177		not rep	not rep	not rep		no	no
1434938_at	chr15:76908434-76910714 (-) // 99.82 // qD3	RNA binding motif protein 9	Rbm9	93686	23543	0.00691501	0.12438		0.757409	UP_poor_prognosis	0.159579		no	no
1416502_a_at	chr5:31231209-31236942 (-) // 98.93 // qB1	prolactin regulatory element binding	Preb	50907	10113	0.00781658	0.119863		not rep	not rep	not rep		no	no
1421486_at	chr14:68812524-68815237 (+) // 99.93 // qD2	early growth response 3	Egr3	13655	1960	0.00985176	0.107525		0.952857	DOWN_poor _prog	-0.0235774		no	no
1431010_a_at	chr12:80127752-80141004 (+) // 98.82 // qC3	retinol dehydrogenase 12	Rdh12	77974	145226	0.00168093	0.0945598		not rep	not rep	not rep		no	no
1426152_a_at	chr10:99445639-99525955 (+) // 96.71 // qD1	kit ligand	Kitl	17311	---	0.00575242	0.0920375		not rep	not rep	not rep		no	no

## Sheet: down p53mut met v p53mut tumor
									Bhattacharjee lung Cox analysis				cell cycle
probe set	Alignments	Gene Title	Gene Symbol	Entrez Gene	Entrez Gene (human ortholog)	paired t-test met v primary	relative difference met-primary (log2)		p-value	direction	Cox beta		whitfield	GO
1452543_a_at	chr19:9150684-9154982 (-) // 93.89 // qA	secretoglobin, family 1A, member 1 (uteroglobin)	Scgb1a1	22287	7356	5.1101e-08	-5.60505		0.11336	DOWN_poor _prog	-0.357286		no	no
1435386_at	chr6:125624378-125652298 (+) // 93.25 // qF3	Von Willebrand factor homolog	Vwf	22371	7450	0.000420838	-4.50191		0.908158	DOWN_poor _prog	-0.081247		no	no
1425763_x_at	chr12:113706529-114601512 (-) // 88.45 // qF1	immunoglobulin heavy chain (J558 family) /// similar to immunoglobulin mu-chain /// similar to anti-poly(dC) monoclonal antibody heavy chain /// similar to Ig heavy chain V region 23 precursor /// similar to Ig heavy chain V region 102 precursor /// similar to Ig heavy chain V region VH558 A1/A4 precursor	Igh-VJ558 /// LOC544903 /// LOC544907 /// LOC633774 /// LOC676478 /// LOC677563	16061 /// 544903 /// 544907 /// 633774 /// 676478 /// 677563	---	0.000715192	-4.4352		not rep	not rep	not rep		no	no
1460682_s_at	chr7:25170461-25248547 (-) // 98.12 // qA3	CEA-related cell adhesion molecule 1 /// CEA-related cell adhesion molecule 2	Ceacam1 /// Ceacam2	26365 /// 26367	---	1.05133e-05	-4.11173		not rep	not rep	not rep		no	no
1423436_at	chr1:21225757-21250726 (+) // 88.34 // qA4	glutathione S-transferase, alpha 3	Gsta3	14859	2940	0.00155807	-3.81519		not rep	not rep	not rep		no	no
1421802_at	chr14:42926853-42927324 (+) // 94.44 // qB /// chr14:42982753-42983224 (+) // 94.87 // qB /// chr14:42754734-42803235 (-) // 97.01 // qB /// chr14:42698808-42699276 (-) // 100.0 // qB /// chrUn_random:625200-625671 (-) // 93.8 //	eosinophil-associated, ribonuclease A family, member 1	Ear1	13586	6037	0.000304484	-3.81251		0.105379	UP_poor_prognosis	0.639284		no	no
1429381_x_at	chr12:113706561-114507945 (-) // 73.1 // qF1	immunoglobulin heavy chain (J558 family) /// similar to immunoglobulin mu-chain /// similar to anti-poly(dC) monoclonal antibody heavy chain /// similar to Ig heavy chain V region 23 precursor /// similar to Ig heavy chain V region 102 precursor /// similar to Ig heavy chain V region VH558 A1/A4 precursor	Igh-VJ558 /// LOC544903 /// LOC544907 /// LOC633774 /// LOC676478 /// LOC677563	16061 /// 544903 /// 544907 /// 633774 /// 676478 /// 677563	---	0.00106558	-3.63962		not rep	not rep	not rep		no	no
1454681_at	chr4:11259079-11313900 (-) // 97.36 // qA1	RNA binding motif protein 35A	Rbm35a	207920	54845	0.000159079	-3.59946		not rep	not rep	not rep		no	no
1416236_a_at	chr9:44793336-44805034 (+) // 88.92 // qA5.2	epithelial V-like antigen 1	Eva1	14012	10205	0.00235623	-3.57943		0.0222868	DOWN_poor _prog	-1.89773		no	no
1422905_s_at	chr1:164712626-164735061 (-) // 85.65 // qH2.1	flavin containing monooxygenase 2	Fmo2	55990	2327	2.06516e-06	-3.57682		0.815528	UP_poor_prognosis	0.0906998		no	no
1419475_a_at	chr2:103064863-103084540 (-) // 91.31 // qE2	ets homologous factor	Ehf	13661	26298	2.76251e-05	-3.48751		not rep	not rep	not rep		no	no
1450494_x_at	chr7:25172088-25186327 (-) // 89.62 // qA3	CEA-related cell adhesion molecule 1	Ceacam1	26365	634	6.4755e-07	-3.3945		0.683943	DOWN_poor _prog	-0.170616		no	no
1421653_a_at	chr12:113706524-115568005 (-) // 85.51 // qF1	immunoglobulin heavy chain (J558 family) /// similar to immunoglobulin mu-chain /// similar to anti-poly(dC) monoclonal antibody heavy chain /// similar to Ig heavy chain V region 23 precursor /// similar to Ig heavy chain V region 102 precursor /// similar to Ig heavy chain V region VH558 A1/A4 precursor	Igh-VJ558 /// LOC544903 /// LOC544907 /// LOC633774 /// LOC676478 /// LOC677563	16061 /// 544903 /// 544907 /// 633774 /// 676478 /// 677563	---	0.00102231	-3.32442		not rep	not rep	not rep		no	no
1425451_s_at	chr3:106276632-106292890 (-) // 91.32 // qF2.3	chitinase 3-like 3 /// chitinase 3-like 4	Chi3l3 /// Chi3l4	104183 /// 12655	---	0.00189578	-3.1432		not rep	not rep	not rep		no	no
1423914_at	chr11:115163797-115183818 (-) // 98.36 // qE2	RIKEN cDNA C630004H02 gene	C630004H02Rik	217310	283987	0.00500726	-3.04977		not rep	not rep	not rep		no	no
1423323_at	chr6:67463638-67465465 (-) // 97.63 // qC1	tumor-associated calcium signal transducer 2	Tacstd2	56753	4070	6.01122e-06	-3.03734		0.0537168	DOWN_poor _prog	-2.23963		no	no
1452532_x_at	chr7:25172336-25182765 (-) // 95.01 // qA3	CEA-related cell adhesion molecule 1	Ceacam1	26365	634	1.31647e-08	-2.9985		0.683943	DOWN_poor _prog	-0.170616		no	no
1427630_x_at	chr7:25172088-25186335 (-) // 89.26 // qA3	CEA-related cell adhesion molecule 1	Ceacam1	26365	634	2.40245e-07	-2.90764		0.683943	DOWN_poor _prog	-0.170616		no	no
1429626_at	chr14:40040493-40045131 (+) // 98.09 // qB	surfactant associated protein A1	Sftpa1	20387	6436	0.00231171	-2.89383		not rep	not rep	not rep		no	no
1449081_at	chr8:96055195-96086931 (-) // 97.38 // qC5	carboxylesterase 3	Ces3	104158	23491	0.00374287	-2.88431		not rep	not rep	not rep		no	no
1425538_x_at	chr7:25172125-25186309 (-) // 95.13 // qA3	CEA-related cell adhesion molecule 1	Ceacam1	26365	634	8.6502e-07	-2.88428		0.683943	DOWN_poor _prog	-0.170616		no	no
1426332_a_at	chr5:135271071-135271913 (+) // 99.76 // qG2	claudin 3	Cldn3	12739	1365	5.61094e-05	-2.86999		0.990545	DOWN_poor _prog	-0.00409627		no	no
1427279_at	chr17:71705658-71762593 (+) // 98.98 // qE1.3	---	---	---	---	0.000923872	-2.86457		not rep	not rep	not rep		no	no
1422334_a_at	chr14:40040495-40043189 (+) // 99.79 // qB	surfactant associated protein A1	Sftpa1	20387	6436	0.00435092	-2.79887		not rep	not rep	not rep		no	no
1417797_a_at	chr4:132799700-132802865 (+) // 82.87 // qD3	RIKEN cDNA 1810019J16 gene	1810019J16Rik	69073	---	0.000506171	-2.78545		not rep	not rep	not rep		no	no
1449184_at	chr7:18043162-18048962 (+) // 93.61 // qA2	peptidoglycan recognition protein 1	Pglyrp1	21946	8993	0.00033162	-2.71345		0.171217	UP_poor_prognosis	0.500347		no	no
1418639_at	chr14:69256019-69259158 (-) // 100.0 // qD2	surfactant associated protein C	Sftpc	20389	6440	0.00906145	-2.71028		0.71824	DOWN_poor _prog	-0.0583662		no	no
1417275_at	chr2:127324666-127347724 (-) // 94.75 // qF1	myelin and lymphocyte protein, T-cell differentiation protein	Mal	17153	4118	2.80971e-05	-2.70784		0.378738	DOWN_poor _prog	-0.720434		no	no
1452417_x_at	chr6:70656013-70656531 (+) // 48.25 // qC1	immunoglobulin kappa chain, constant region /// immunoglobulin kappa chain variable 28 (V28) /// RIKEN cDNA 2010205A11 gene /// immunoglobulin kappa chain variable 8 (V8)-16	Igk-C /// Igk-V28 /// 2010205A11Rik /// Igk-V8-16	16071 /// 16114 /// 640340 /// 69989	---	0.00934052	-2.68534		not rep	not rep	not rep		no	no
1421404_at	chr5:91869667-91877094 (+) // 99.42 // qE2	chemokine (C-X-C motif) ligand 15	Cxcl15	20309	337989	0.00227931	-2.68213		not rep	not rep	not rep		no	no
1420378_at	chr14:40080924-40091848 (-) // 93.52 // qB	surfactant associated protein D	Sftpd	20390	6441	0.000208334	-2.66395		0.0599191	DOWN_poor _prog	-0.554803		no	no
1449199_at	chr3:89314985-89319308 (+) // 97.82 // qF1	mucin 1, transmembrane	Muc1	17829	4582	0.000927643	-2.56459		0.00153008	DOWN_poor _prog	-1.51187		no	no
1449015_at	chr16:48762176-48764087 (+) // 86.06 // qB5	resistin like alpha	Retnla	57262	84666	1.18651e-05	-2.56047		not rep	not rep	not rep		no	no
1426208_x_at	chr10:12781032-12821892 (+) // 84.07 // qA2	pleiomorphic adenoma gene-like 1	Plagl1	22634	5325	0.000736738	-2.49196		0.419682	UP_poor_prognosis	0.586718		no	no
1451537_at	chr1:135998887-136006442 (+) // 96.65 // qE4	chitinase 3-like 1	Chi3l1	12654	1116	4.57851e-05	-2.45256		0.688848	UP_poor_prognosis	0.104352		no	no
1423437_at	chr1:21225757-21250726 (+) // 88.34 // qA4	glutathione S-transferase, alpha 3	Gsta3	14859	2940	0.00115789	-2.43476		not rep	not rep	not rep		no	no
1419764_at	chr3:106403284-106428104 (+) // 90.56 // qF2.3 /// chr3:106275610-106295589 (-) // 98.82 // qF2.3	chitinase 3-like 3	Chi3l3	12655	---	0.00661203	-2.43224		not rep	not rep	not rep		no	no
1422917_at	chr6:42288091-42302871 (-) // 98.81 // qB2.1	Eph receptor A1	Epha1	13835	2041	4.88029e-05	-2.3913		0.612924	DOWN_poor _prog	-0.154959		no	no
1452457_a_at	chr5:116275503-116285450 (-) // 80.27 // qF	protein kinase, AMP-activated, beta 1 non-catalytic subunit	Prkab1	19079	5564	0.00424329	-2.38755		0.135965	DOWN_poor _prog	-0.632538		no	no
1427626_at	chr7:141675399-141682475 (+) // 98.67 // qF5	mucin 5, subtype B, tracheobronchial /// similar to mucin 5, subtype B, tracheobronchial	Muc5b /// LOC640195	640195 /// 74180	---	0.00103687	-2.38473		not rep	not rep	not rep		no	no
1451375_at	chr2:103064170-103104117 (-) // 93.7 // qE2	ets homologous factor	Ehf	13661	26298	0.00013587	-2.36863		not rep	not rep	not rep		no	no
1449939_s_at	chr12:109901312-109908432 (+) // 97.16 // qF1	delta-like 1 homolog (Drosophila)	Dlk1	13386	8788	0.0017606	-2.35536		0.544635	DOWN_poor _prog	-0.260594		no	no
1427747_a_at	chr2:32206645-32209748 (-) // 100.0 // qB	lipocalin 2	Lcn2	16819	3934	3.02088e-05	-2.35332		0.775455	UP_poor_prognosis	0.0750897		no	no
1449166_at	chr3:90613082-90614759 (+) // 94.28 // qF1	S100 calcium binding protein A14	S100a14	66166	57402	1.67475e-05	-2.31582		not rep	not rep	not rep		no	no
1416579_a_at	chr17:87544304-87559313 (+) // 81.48 // qE4	tumor-associated calcium signal transducer 1	Tacstd1	17075	4072	0.000166923	-2.31486		0.308255	DOWN_poor _prog	-0.532366		no	no
1435371_x_at	chr8:96055198-96082208 (-) // 97.73 // qC5	carboxylesterase 3	Ces3	104158	23491	0.00106642	-2.29411		not rep	not rep	not rep		no	no
1431821_a_at	chr7:4067935-4082490 (+) // 99.93 // qA1	EPS8-like 1	Eps8l1	67425	54869	6.35872e-05	-2.26813		not rep	not rep	not rep		no	no
1425675_s_at	chr7:25171480-25186363 (-) // 93.27 // qA3	CEA-related cell adhesion molecule 1	Ceacam1	26365	634	2.36923e-06	-2.24508		0.683943	DOWN_poor _prog	-0.170616		no	no
1416854_at	chr5:53326329-53359909 (+) // 97.84 // qC1	solute carrier family 34 (sodium phosphate), member 2	Slc34a2	20531	10568	0.000396313	-2.21939		not rep	not rep	not rep		no	no
1460569_x_at	chr5:135271501-135272100 (+) // 91.16 // qG2	claudin 3	Cldn3	12739	1365	0.000688171	-2.21928		0.990545	DOWN_poor _prog	-0.00409627		no	no
1419555_at	chr2:103224915-103251828 (+) // 97.08 // qE2	E74-like factor 5	Elf5	13711	2001	0.000505152	-2.16133		0.633638	UP_poor_prognosis	12.646		no	no
1424404_at	chr5:64091498-64178760 (+) // 94.98 // qC3.1	RIKEN cDNA 0610040J01 gene	0610040J01Rik	76261	55286	0.000781092	-2.14877		not rep	not rep	not rep		no	no
1419330_a_at	chr1:167967134-168003184 (+) // 97.94 // qH2.3	glycoprotein A33 (transmembrane)	Gpa33	59290	10223	1.18956e-05	-2.13796		0.987173	UP_poor_prognosis	0.0143404		no	no
1419665_a_at	chr7:126414395-126416623 (-) // 93.05 // qF3	nuclear protein 1	Nupr1	56312	26471	1.74326e-05	-2.12939		0.369936	DOWN_poor _prog	-0.534087		no	no
1451701_x_at	chr5:135271031-135272099 (+) // 89.49 // qG2	claudin 3	Cldn3	12739	1365	2.33187e-05	-2.11522		0.990545	DOWN_poor _prog	-0.00409627		no	no
1419699_at	chr11:49507032-49508541 (+) // 93.9 // qB1.2	secretoglobin, family 3A, member 1	Scgb3a1	68662	92304	0.000272543	-2.10194		not rep	not rep	not rep		no	no
1452505_at	chr1:154888327-154889451 (-) // 95.9 // qG3	laminin, gamma 2	Lamc2	16782	3918	1.50698e-05	-2.07586		0.574977	UP_poor_prognosis	0.157175		no	no
1420347_at	chr2:153834325-153840657 (+) // 98.65 // qH1	palate, lung, and nasal epithelium carcinoma associated	Plunc	18843	51297	0.00116728	-2.01611		not rep	not rep	not rep		no	no
1417812_a_at	chr1:195002749-195044601 (+) // 97.91 // qH6	laminin, beta 3	Lamb3	16780	3914	1.8571e-05	-2.01079		0.293051	UP_poor_prognosis	0.522522		no	no
1417829_a_at	chr12:77716799-77741291 (-) // 97.21 // qC3	RAB15, member RAS oncogene family	Rab15	104886	376267	0.000265812	-2.00611		not rep	not rep	not rep		no	no
1424879_at	chr5:137858965-137872690 (+) // 97.22 // qG2	leucine-rich repeats and calponin homology (CH) domain containing 4	Lrch4	231798	4034	0.000914176	-1.97445		0.140329	DOWN_poor _prog	-1.62849		no	no
1439036_a_at	chr1:166273820-166274954 (-) // 71.86 // qH2.2	ATPase, Na+/K+ transporting, beta 1 polypeptide	Atp1b1	11931	481	0.000716075	-1.95559		0.107012	DOWN_poor _prog	-0.814672		no	no
1418359_at	chr5:135217025-135225849 (+) // 81.63 // qG2	Williams Beuren syndrome chromosome region 27 (human)	Wbscr27	79565	155368	0.000506999	-1.95252		not rep	not rep	not rep		no	no
1424509_at	chr7:24452709-24469077 (-) // 99.53 // qA3	CD177 antigen	Cd177	68891	57126	0.000495493	-1.92275		not rep	not rep	not rep		no	no
1456510_x_at	chr15:100189244-100189876 (+) // 97.79 // qF1	UbiE protein	Ubie	393082	---	0.0036054	-1.91343		not rep	not rep	not rep		no	no
1425088_at	chr6:125287011-125310559 (+) // 98.56 // qF3	sodium channel, nonvoltage-gated, type I, alpha	Scnn1a	20276	6337	0.000854533	-1.90234		0.772794	DOWN_poor _prog	-0.115269		no	no
1448612_at	chr4:132872641-132873925 (-) // 89.21 // qD3	stratifin	Sfn	55948	2810	0.003199	-1.90077		0.422913	UP_poor_prognosis	0.449788		no	no
1425284_a_at	chr9:72841975-72893574 (+) // 99.95 // qD	RAB27A, member RAS oncogene family	Rab27a	11891	5873	0.00103672	-1.8997		0.455768	UP_poor_prognosis	0.694975		no	no
1434150_a_at	chr15:100132794-100142389 (+) // 94.83 // qF1	methyltransferase like 7A /// UbiE protein	Mettl7a /// Ubie	393082 /// 70152	---	0.00391824	-1.89865		not rep	not rep	not rep		no	no
1418320_at	chr7:127716360-127721289 (-) // 97.56 // qF3	protease, serine, 8 (prostasin)	Prss8	76560	5652	1.09179e-05	-1.87663		0.187551	DOWN_poor _prog	-0.832692		no	no
1453891_at	chr11:100785978-100787139 (+) // 99.05 // qD	polymerase I and transcript release factor	Ptrf	19285	284119	0.00156903	-1.86924		0.674217	DOWN_poor _prog	-0.282212		no	no
1431213_a_at	---	RIKEN cDNA 1300007C21 gene /// predicted gene, EG668462 /// predicted gene, EG668581 /// hypothetical protein LOC670993 /// hypothetical protein LOC673100	1300007C21Rik /// EG668462 /// EG668581 /// LOC670993 /// LOC673100	668462 /// 668581 /// 670993 /// 673100 /// 67527	---	0.0013072	-1.86439		not rep	not rep	not rep		no	no
1421571_a_at	chr15:74935412-74939062 (-) // 84.94 // qD3	lymphocyte antigen 6 complex, locus C	Ly6c	17067	---	0.00288545	-1.85979		not rep	not rep	not rep		no	no
1451500_at	chr8:74314321-74324806 (-) // 99.72 // qB3.3	Usher syndrome 1C binding protein 1	Ushbp1	234395	83878	0.00311081	-1.85683		not rep	not rep	not rep		no	no
1435370_a_at	chr8:96055198-96082208 (-) // 97.73 // qC5	carboxylesterase 3	Ces3	104158	23491	0.00249539	-1.84747		not rep	not rep	not rep		no	no
1424791_a_at	chr7:18914659-18929066 (-) // 97.13 // qA3	basal cell adhesion molecule	Bcam	57278	4059	2.85416e-05	-1.8416		0.00237674	DOWN_poor _prog	-1.29862		no	no
1423590_at	chr7:44440445-44454913 (+) // 98.47 // qB3	napsin A aspartic peptidase	Napsa	16541	9476	0.00405577	-1.84099		not rep	not rep	not rep		no	no
1418003_at	chr14:78022904-78035988 (-) // 96.35 // qD3	RIKEN cDNA 1190002H23 gene	1190002H23Rik	66214	28984	0.00021044	-1.83854		not rep	not rep	not rep		no	yes
1427178_at	chr7:3268877-3280798 (-) // 95.79 // qA1	transmembrane channel-like gene family 4	Tmc4	353499	147798	1.64975e-05	-1.82765		not rep	not rep	not rep		no	no
1439476_at	chr18:20745898-20747536 (+) // 97.63 // qA2	desmoglein 2	Dsg2	13511	1829	0.00114588	-1.82733		0.902294	UP_poor_prognosis	0.0437912		no	no
1428781_at	chr7:30485165-30489826 (+) // 93.54 // qB1	dermokine	Dmkn	73712	---	0.000386479	-1.8233		not rep	not rep	not rep		no	no
1459903_at	chr9:57760441-57761002 (+) // 91.97 // qB	sema domain, immunoglobulin domain (Ig), and GPI membrane anchor, (semaphorin) 7A	Sema7a	20361	8482	0.00210909	-1.81884		0.576947	DOWN_poor _prog	-0.399198		no	no
1427034_at	chr11:105784037-105806053 (+) // 97.27 // qE1	angiotensin I converting enzyme (peptidyl-dipeptidase A) 1	Ace	11421	1636	0.00319457	-1.80772		0.499559	DOWN_poor _prog	-0.412763		no	no
1432057_a_at	chr6:65708602-65865876 (+) // 99.8 // qC1	PR domain containing 5	Prdm5	70779	11107	0.00550586	-1.807		not rep	not rep	not rep		no	no
1428835_at	chr7:44473844-44482167 (-) // 95.74 // qB3	myosin, heavy polypeptide 14 /// similar to nonmuscle myosin heavy chain	Myh14 /// LOC672865	672865 /// 71960	---	0.000702988	-1.80465		not rep	not rep	not rep		no	no
1423933_a_at	chr9:50246768-50258096 (+) // 79.17 // qA5.3	RIKEN cDNA 1600029D21 gene	1600029D21Rik	76509	349633	0.000340511	-1.80109		not rep	not rep	not rep		no	no
1418318_at	chrX:134956983-135019733 (+) // 99.13 // qF1	ring finger protein 128	Rnf128	66889	79589	0.000108484	-1.79327		not rep	not rep	not rep		no	no
1437583_x_at	chr2:150309551-150309777 (-) // 53.48 // qG3	acyl-CoA synthetase short-chain family member 1	Acss1	68738	84532	0.00129865	-1.76346		not rep	not rep	not rep		no	no
1422123_s_at	chr7:25172088-25186327 (-) // 89.62 // qA3	CEA-related cell adhesion molecule 1 /// CEA-related cell adhesion molecule 2	Ceacam1 /// Ceacam2	26365 /// 26367	---	5.0133e-05	-1.74366		not rep	not rep	not rep		no	no
1416832_at	chr3:135762665-135825957 (+) // 99.66 // qG3	solute carrier family 39 (metal ion transporter), member 8	Slc39a8	67547	64116	0.00366232	-1.74332		0.350894	DOWN_poor _prog	-0.409031		no	no
1448393_at	chr11:69781219-69784080 (+) // 95.0 // qB3	claudin 7	Cldn7	53624	1366	0.000423129	-1.72696		0.218211	DOWN_poor _prog	-0.799758		no	no
1451546_s_at	chr6:115694744-115724618 (-) // 93.28 // qE3	transmembrane protein 40	Tmem40	94346	55287	0.00040304	-1.72143		not rep	not rep	not rep		no	no
1426858_at	chr1:121243008-121266972 (-) // 91.75 // qE2.3	inhibin beta-B	Inhbb	16324	3625	0.000199001	-1.7112		0.620658	UP_poor_prognosis	0.151374		no	no
1451776_s_at	chr5:78161873-78170042 (-) // 80.23 // qD	homeobox only domain	Hod	74318	84525	0.00567311	-1.70903		0.121361	DOWN_poor _prog	-0.516124		no	no
1444274_at	chr6:90751566-90752507 (-) // 83.6 // qD1	---	---	---	---	0.000153102	-1.70687		not rep	not rep	not rep		no	no
1435321_at	chr5:67313345-67335354 (+) // 99.04 // qC3.1	RIKEN cDNA 3732412D22 gene	3732412D22Rik	77569	---	2.61257e-05	-1.70675		not rep	not rep	not rep		no	no
1435924_at	chr17:3475535-3514227 (-) // 98.0 // qA1	transcription factor B1, mitochondrial	Tfb1m	224481	51106	0.00893455	-1.70298		not rep	not rep	not rep		no	no
1429076_a_at	chrX:96939058-96941613 (+) // 98.13 // qC3	glycerophosphodiester phosphodiesterase domain containing 2	Gdpd2	71584	54857	0.00786455	-1.7008		not rep	not rep	not rep		no	no
1418076_at	chr9:30838971-30881415 (-) // 96.72 // qA4	suppression of tumorigenicity 14 (colon carcinoma)	St14	19143	6768	3.85601e-05	-1.67859		0.792081	UP_poor_prognosis	0.279178		no	no
1420712_a_at	chr7:30807484-30824035 (-) // 97.49 // qB1	hepsin	Hpn	15451	3249	0.000466291	-1.67317		0.320609	DOWN_poor _prog	-0.524061		no	no
1415997_at	chr3:96643364-96647291 (+) // 95.53 // qF2.1	thioredoxin interacting protein	Txnip	56338	10628	1.7274e-06	-1.66771		0.232087	DOWN_poor _prog	-0.726699		no	no
1424568_at	chr3:102863589-102901371 (+) // 99.16 // qF2.2	tetraspanin 2	Tspan2	70747	10100	0.000567466	-1.66563		0.379222	UP_poor_prognosis	0.400439		no	no
1450079_at	chrX:134260798-134355476 (+) // 99.79 // qF1	Nik related kinase	Nrk	27206	203447	0.000392324	-1.66558		not rep	not rep	not rep		no	no
1451838_a_at	chr12:102047612-102110588 (-) // 68.82 // qE	membrane targeting (tandem) C2 domain containing 1	Mtac2d1	74413	123036	0.00423663	-1.65889		not rep	not rep	not rep		no	no
1432091_a_at	chr15:80836698-80839328 (+) // 91.86 // qE1	RUN and TBC1 domain containing 3	Rutbc3	105835	27352	0.00597324	-1.65545		0.465321	UP_poor_prognosis	0.558642		no	no
1450029_s_at	chr9:118455406-118747637 (+) // 97.3 // qF3	integrin alpha 9	Itga9	104099	3680	0.00921513	-1.63718		0.246185	UP_poor_prognosis	0.602538		no	no
1425814_a_at	chr2:84131497-84176197 (-) // 93.64 // qD	calcitonin receptor-like	Calcrl	54598	10203	0.000259195	-1.63467		0.0879434	DOWN_poor _prog	-1.05353		no	no
1416130_at	chr2:131603633-131629865 (+) // 94.95 // qF1	prion protein	Prnp	19122	5621	0.000586031	-1.63192		0.564233	DOWN_poor _prog	-0.454527		no	no
1425444_a_at	chr9:115939075-116023768 (-) // 99.37 // qF3	transforming growth factor, beta receptor II	Tgfbr2	21813	7048	3.90331e-05	-1.63122		0.526691	DOWN_poor _prog	-0.539451		no	no
1448265_x_at	chr9:44793336-44805034 (+) // 88.92 // qA5.2	epithelial V-like antigen 1	Eva1	14012	10205	0.00250562	-1.62719		0.0222868	DOWN_poor _prog	-1.89773		no	no
1438511_a_at	chr14:78022901-78023165 (-) // 99.25 // qD3	RIKEN cDNA 1190002H23 gene	1190002H23Rik	66214	28984	0.00377554	-1.61514		not rep	not rep	not rep		no	yes
1425218_a_at	chr18:43889654-43892729 (+) // 97.72 // qB3	secretoglobin, family 3A, member 2	Scgb3a2	117158	117156	0.00730905	-1.61508		not rep	not rep	not rep		no	no
1432558_a_at	chr2:127326329-127347660 (-) // 96.52 // qF1	myelin and lymphocyte protein, T-cell differentiation protein	Mal	17153	4118	4.91983e-06	-1.61047		0.378738	DOWN_poor _prog	-0.720434		no	no
1416468_at	chr19:20559874-20710624 (+) // 96.48 // qB	aldehyde dehydrogenase family 1, subfamily A1	Aldh1a1	11668	216	0.00145838	-1.58755		0.875444	DOWN_poor _prog	-0.0427514		no	no
1450571_a_at	chr2:143518106-143554372 (-) // 99.11 // qG1	beaded filament structural protein in lens-CP94	Bfsp1	12075	631	0.00285403	-1.58505		0.738299	UP_poor_prognosis	0.138868		no	no
1421240_at	chr11:106212917-106303886 (-) // 97.84 // qE1	endoplasmic reticulum (ER) to nucleus signalling 1	Ern1	78943	2081	0.00353575	-1.58405		0.386482	DOWN_poor _prog	-0.401612		no	no
1439045_x_at	chr12:102049653-102052173 (-) // 99.73 // qE	membrane targeting (tandem) C2 domain containing 1	Mtac2d1	74413	123036	0.00206801	-1.5831		not rep	not rep	not rep		no	no
1435504_at	chr17:71762631-71763207 (+) // 95.02 // qE1.3	Transcribed locus	---	---	---	0.00241042	-1.57412		not rep	not rep	not rep		no	no
1419474_a_at	chr2:103064863-103084540 (-) // 91.31 // qE2	ets homologous factor	Ehf	13661	26298	0.000366881	-1.56067		not rep	not rep	not rep		no	no
1448871_at	chr17:28496931-28506892 (+) // 82.77 // qA3.3	mitogen activated protein kinase 13	Mapk13	26415	5603	8.80014e-06	-1.56045		0.338339	DOWN_poor _prog	-0.59869		yes	yes
1424948_x_at	chr17:33606477-33610737 (-) // 89.51 // qB1	histocompatibility 2, D region locus 1 /// histocompatibility 2, K1, K region /// MHC (A.CA/J(H-2K-f) class I antigen	H2-D1 /// H2-K1 /// LOC56628	14964 /// 14972 /// 56628	---	3.90207e-05	-1.53596		not rep	not rep	not rep		no	no
1448752_at	chr3:14863068-14877514 (+) // 93.46 // qA1	carbonic anhydrase 2	Car2	12349	760	0.0022656	-1.51961		0.180876	DOWN_poor _prog	-0.552838		no	no
1416114_at	chr5:104319409-104354432 (-) // 97.19 // qE5	SPARC-like 1 (mast9, hevin)	Sparcl1	13602	8404	0.00130981	-1.51309		0.168541	DOWN_poor _prog	-0.762637		no	no
1423280_at	chr3:8492458-8544680 (+) // 98.89 // qA1	stathmin-like 2	Stmn2	20257	11075	0.00117988	-1.51236		0.982273	UP_poor_prognosis	0.007919		no	no
1454247_a_at	chr1:167967102-167990773 (+) // 94.95 // qH2.3	glycoprotein A33 (transmembrane)	Gpa33	59290	10223	0.00323242	-1.5056		0.987173	UP_poor_prognosis	0.0143404		no	no
1423890_x_at	chr1:166273783-166295206 (-) // 95.78 // qH2.2	ATPase, Na+/K+ transporting, beta 1 polypeptide	Atp1b1	11931	481	0.000442896	-1.50385		0.107012	DOWN_poor _prog	-0.814672		no	no
1449740_s_at	chr18:20746902-20747311 (+) // 99.5 // qA2	desmoglein 2	Dsg2	13511	1829	0.00355503	-1.49849		0.902294	UP_poor_prognosis	0.0437912		no	no
1455531_at	chr1:133864329-133874000 (-) // 86.88 // qE4	major facilitator superfamily domain containing 4	Mfsd4	213006	148808	0.00238286	-1.49833		not rep	not rep	not rep		no	no
1419358_at	chr5:36333990-36715233 (-) // 99.67 // qB3	sortilin-related VPS10 domain containing receptor 2	Sorcs2	81840	57537	0.000615191	-1.49519		not rep	not rep	not rep		no	no
1422642_at	chr17:79238771-79260138 (-) // 99.82 // qE3	CDC42 effector protein (Rho GTPase binding) 3	Cdc42ep3	260409	10602	0.000220548	-1.49334		0.211164	DOWN_poor _prog	-0.858349		no	no
1449418_s_at	chr1:84718874-84779509 (+) // 98.45 // qC5	F-box protein 36	Fbxo36	66153	130888	0.00232211	-1.48771		not rep	not rep	not rep		no	no
1425290_at	chr16:62756931-62764982 (+) // 98.43 // qC1.3	syntaxin 19	Stx19	68159	415117	0.00262873	-1.48572		not rep	not rep	not rep		no	no
1426911_at	chr18:20173672-20188495 (-) // 98.32 // qA2	desmocollin 2	Dsc2	13506	1824	0.00747898	-1.4841		0.306506	DOWN_poor _prog	-0.438327		no	no
1427571_at	chr5:28788641-28797886 (-) // 100.0 // qB1	sonic hedgehog	Shh	20423	6469	0.00267038	-1.47312		0.00718059	DOWN_poor _prog	-2.47567		no	no
1427482_a_at	chr4:8072625-8166133 (-) // 84.72 // qA1	carbonic anhydrase 8 /// similar to Carbonic anhydrase-related protein (CARP) (CA-VIII)	Car8 /// LOC676792	12319 /// 676792	---	0.000388223	-1.46907		not rep	not rep	not rep		no	no
1418283_at	chr5:135229749-135231709 (-) // 82.69 // qG2	claudin 4	Cldn4	12740	1364	0.000307133	-1.46019		0.695042	DOWN_poor _prog	-0.116218		no	no
1418301_at	chr1:194853851-194872764 (+) // 99.23 // qH6	interferon regulatory factor 6	Irf6	54139	3664	6.23911e-05	-1.45893		0.0685258	DOWN_poor _prog	-2.38257		no	no
1451683_x_at	chr17:34871166-34875235 (+) // 80.1 // qB1	similar to H-2 class I histocompatibility antigen, L-D alpha chain precursor	LOC547343	547343	---	4.17891e-05	-1.4556		not rep	not rep	not rep		no	no
1419619_at	chr15:101176342-101192612 (-) // 99.79 // qF2	keratin 80	Krt80	74127	---	5.87782e-05	-1.45273		not rep	not rep	not rep		no	no
1451152_a_at	chr1:166273783-166295206 (-) // 95.78 // qH2.2	ATPase, Na+/K+ transporting, beta 1 polypeptide	Atp1b1	11931	481	0.000443823	-1.45256		0.107012	DOWN_poor _prog	-0.814672		no	no
1449036_at	chrX:134956983-135019733 (+) // 99.13 // qF1	ring finger protein 128	Rnf128	66889	79589	4.52863e-06	-1.44982		not rep	not rep	not rep		no	no
1453721_a_at	chr4:61777947-61783840 (+) // 90.37 // qB3	solute carrier family 31, member 2	Slc31a2	20530	1318	0.0040783	-1.44943		0.90587	DOWN_poor _prog	-0.115063		no	no
1420855_at	chr5:134987219-135031947 (-) // 87.69 // qG2	elastin	Eln	13717	2006	8.04293e-06	-1.43775		0.07126	DOWN_poor _prog	-1.29157		no	no
1434292_at	---	RIKEN cDNA E130013N09 gene	E130013N09Rik	99358	---	4.16584e-06	-1.43744		not rep	not rep	not rep		no	no
1425684_at	chr6:34314406-34320725 (+) // 99.58 // qB1	RIKEN cDNA 2310005E10 gene	2310005E10Rik	67861	57016	0.000219989	-1.42029		0.807409	UP_poor_prognosis	0.038072		no	no
1451761_at	chr11:96134786-96137727 (+) // 91.31 // qD	homeo box B4	Hoxb4	15412	3214	0.000323201	-1.41541		not rep	not rep	not rep		no	no
1427042_at	chr15:54401569-54432925 (+) // 97.78 // qD1	mal, T-cell differentiation protein 2	Mal2	105853	114569	0.00929182	-1.40965		not rep	not rep	not rep		no	no
1459934_at	chr5:143975763-143976109 (-) // 74.09 // qG2	ubiquitin specific peptidase 42	Usp42	76800	84132	0.00411924	-1.4066		not rep	not rep	not rep		no	no
1449079_s_at	chr16:58411976-58466006 (-) // 95.98 // qC1.2	ST3 beta-galactoside alpha-2,3-sialyltransferase 6	St3gal6	54613	10402	0.00189186	-1.40044		0.292857	DOWN_poor _prog	-0.397689		no	no
1448233_at	chr2:131603633-131629865 (+) // 94.95 // qF1	prion protein	Prnp	19122	5621	0.0040199	-1.37654		0.564233	DOWN_poor _prog	-0.454527		no	no
1450774_at	chr17:34679069-34686113 (-) // 89.0 // qB1	lymphocyte antigen 6 complex, locus G6D	Ly6g6d	114654	58530	0.0049958	-1.37072		0.0276042	DOWN_poor _prog	-0.82317		no	no
1417777_at	chr4:59060570-59081169 (-) // 95.44 // qB3	leukotriene B4 12-hydroxydehydrogenase	Ltb4dh	67103	22949	0.000730083	-1.35809		not rep	not rep	not rep		no	no
1423952_a_at	chr15:101240482-101255840 (+) // 98.32 // qF2	keratin 7	Krt7	110310	3855	0.00503658	-1.35525		0.34938	DOWN_poor _prog	-0.792907		no	no
1436482_a_at	chr4:130096667-130098397 (+) // 83.75 // qD2.3	syndecan 3	Sdc3	20970	9672	0.00685219	-1.3504		0.965482	UP_poor_prognosis	0.0496556		no	no
1417738_at	chr3:88627955-88634211 (-) // 92.93 // qF1	RAB25, member RAS oncogene family	Rab25	53868	57111	9.44513e-05	-1.35028		not rep	not rep	not rep		no	no
1451421_a_at	chr16:4924050-4928840 (-) // 97.87 // qA1	rogdi homolog (Drosophila)	Rogdi	66049	79641	0.000616841	-1.33584		not rep	not rep	not rep		no	no
1451784_x_at	chr17:34871157-34875235 (+) // 98.26 // qB1	histocompatibility 2, D region locus 1 /// histocompatibility 2, D region /// similar to H-2 class I histocompatibility antigen, L-D alpha chain precursor /// similar to H-2 class I histocompatibility antigen, D-B alpha chain precursor (H-2D(B))	H2-D1 /// H2-L /// LOC547343 /// LOC636948	14964 /// 14980 /// 547343 /// 636948	---	1.19436e-05	-1.33311		not rep	not rep	not rep		no	no
1429379_at	chr7:110641679-110654420 (-) // 99.97 // qE3	extra cellular link domain-containing 1	Xlkd1	114332	10894	0.00186194	-1.33307		not rep	not rep	not rep		no	no
1448949_at	chr11:84773985-84782239 (+) // 88.8 // qC	carbonic anhydrase 4	Car4	12351	---	0.00220758	-1.33302		not rep	not rep	not rep		no	no
1424567_at	chr3:102863589-102901371 (+) // 99.16 // qF2.2	tetraspanin 2	Tspan2	70747	10100	6.76087e-05	-1.33217		0.379222	UP_poor_prognosis	0.400439		no	no
1448158_at	chr12:8797368-8819719 (+) // 96.12 // qA1.1	syndecan 1	Sdc1	20969	6382	0.000319599	-1.32874		0.162471	DOWN_poor _prog	-0.894679		no	no
1419556_at	chr2:103224915-103251828 (+) // 97.08 // qE2	E74-like factor 5	Elf5	13711	2001	6.21694e-06	-1.32519		0.633638	UP_poor_prognosis	12.646		no	no
1449075_at	chr12:81381949-81416970 (+) // 96.31 // qD1	exonuclease 3''-5'' domain-like 2	Exdl2	97827	55218	0.00770826	-1.32429		0.463441	UP_poor_prognosis	0.723856		no	no
1425545_x_at	chr17:34871148-34875235 (+) // 83.95 // qB1	histocompatibility 2, D region locus 1	H2-D1	14964	---	2.15684e-05	-1.32421		not rep	not rep	not rep		no	no
1416627_at	chr2:118928913-118940986 (+) // 97.44 // qE5	serine protease inhibitor, Kunitz type 1	Spint1	20732	6692	3.55353e-05	-1.32354		0.564586	DOWN_poor _prog	-0.611448		no	no
1421752_a_at	chr1:108688749-108709655 (+) // 100.0 // qE2.1	serine (or cysteine) peptidase inhibitor, clade B, member 5	Serpinb5	20724	5268	3.58091e-05	-1.32043		0.0392265	UP_poor_prognosis	0.763412		no	no
1422411_s_at	chr14:42982753-42983224 (+) // 97.45 // qB /// chr14:42926853-42927324 (+) // 95.75 // qB /// chr14:42802764-42803235 (-) // 95.33 // qB /// chr14:42698808-42699276 (-) // 93.63 // qB /// chr14:42754734-42755200 (-) // 92.57 // qB /// chrUn_random:625200-625671 (-) // 95.33 //	eosinophil-associated, ribonuclease A family, member 1 /// eosinophil-associated, ribonuclease A family, member 2 /// eosinophil-associated, ribonuclease A family, member 3 /// eosinophil-associated, ribonuclease A family, member 12	Ear1 /// Ear2 /// Ear3 /// Ear12	13586 /// 13587 /// 503845 /// 53876	---	0.00485508	-1.31074		not rep	not rep	not rep		no	no
1451027_at	chr11:119759178-119818249 (+) // 96.64 // qE2	brain-specific angiogenesis inhibitor 1-associated protein 2	Baiap2	108100	10458	0.00180732	-1.28866		0.173692	DOWN_poor _prog	-1.48058		yes	no
1418509_at	chr11:120545186-120548071 (-) // 86.29 // qE2	carbonyl reductase 2	Cbr2	12409	---	0.00314927	-1.28632		not rep	not rep	not rep		no	no
1437661_at	chr16:5127101-5137616 (-) // 87.2 // qA1	expressed sequence AU021092	AU021092	239691	146556	0.00835751	-1.28258		not rep	not rep	not rep		no	no
1421075_s_at	chr3:18264291-18435439 (-) // 98.87 // qA1	cytochrome P450, family 7, subfamily b, polypeptide 1	Cyp7b1	13123	9420	0.00850798	-1.27405		0.509403	UP_poor_prognosis	0.244268		no	no
1451779_at	chr6:142302885-142319375 (+) // 99.25 // qG2	cDNA sequence BC027061	BC027061	232491	79912	0.000985821	-1.26908		not rep	not rep	not rep		no	no
1449428_at	chr9:99500150-99519417 (-) // 99.89 // qE3.3	claudin 18	Cldn18	56492	51208	0.00792318	-1.26028		0.0688614	UP_poor_prognosis	1.31695		no	no
1449109_at	chr10:94841177-94845182 (-) // 95.82 // qC2	suppressor of cytokine signaling 2	Socs2	216233	8835	0.00171284	-1.25995		0.169508	DOWN_poor _prog	-0.447666		no	no
1428066_at	chrX:6888663-6890937 (-) // 99.08 // qA1.1	coiled-coil domain containing 120	Ccdc120	54648	90060	0.00291474	-1.25896		not rep	not rep	not rep		no	no
1451931_x_at	chr17:34871166-34875235 (+) // 93.85 // qB1	histocompatibility 2, D region	H2-L	14980	---	4.99875e-05	-1.25851		not rep	not rep	not rep		no	no
1425445_a_at	chr9:99502073-99526619 (-) // 99.77 // qE3.3	claudin 18	Cldn18	56492	51208	0.000506998	-1.25308		0.0688614	UP_poor_prognosis	1.31695		no	no
1425702_a_at	chr17:43541926-43549167 (+) // 84.02 // qB3	ectonucleotide pyrophosphatase/phosphodiesterase 5	Enpp5	83965	59084	5.7877e-06	-1.25187		not rep	not rep	not rep		no	no
1427746_x_at	chr17:33606866-33610663 (-) // 92.05 // qB1	histocompatibility 2, K1, K region	H2-K1	14972	---	0.000119103	-1.24731		not rep	not rep	not rep		no	no
1424090_at	chr2:151264062-151281446 (+) // 95.88 // qG3	syndecan binding protein (syntenin) 2	Sdcbp2	228765	27111	0.00391294	-1.24534		not rep	not rep	not rep		no	no
1455869_at	---	Calcium/calmodulin-dependent protein kinase II, beta	Camk2b	12323	816	0.00424578	-1.24287		0.051382	UP_poor_prognosis	1.21498		no	no
1424214_at	chr5:92592884-92699194 (+) // 98.77 // qE2	RIKEN cDNA 9130213B05 gene	9130213B05Rik	231440	25849	0.00317602	-1.23785		0.0460131	DOWN_poor _prog	-0.860184		no	no
1421279_at	chr1:154884976-154948277 (-) // 91.17 // qG3	laminin, gamma 2	Lamc2	16782	3918	0.0016207	-1.23561		0.574977	UP_poor_prognosis	0.157175		no	no
1419092_a_at	chr19:47633428-47697450 (+) // 97.52 // qD1	STE20-like kinase (yeast)	Slk	20874	9748	0.00297827	-1.23334		not rep	not rep	not rep		no	no
1435756_at	chr2:181524624-181528485 (-) // 96.46 // qH4	sterile alpha motif domain containing 10	Samd10	229011	140700	0.000138697	-1.22964		not rep	not rep	not rep		no	no
1417408_at	chr3:121715563-121727075 (+) // 96.88 // qG1	coagulation factor III	F3	14066	2152	0.00632986	-1.2256		0.438879	DOWN_poor _prog	-0.295612		no	no
1416697_at	chr2:62132467-62213070 (-) // 99.46 // qC1.3	dipeptidylpeptidase 4	Dpp4	13482	1803	0.00193057	-1.2234		0.651053	DOWN_poor _prog	-0.109317		no	no
1422090_a_at	chr1:132524201-132556797 (-) // 90.25 // qE4	6-phosphofructo-2-kinase/fructose-2,6-biphosphatase 2	Pfkfb2	18640	5208	0.00149116	-1.22012		0.00941013	DOWN_poor _prog	-1.22476		no	no
1448118_a_at	chr7:142185305-142197281 (-) // 94.45 // qF5	cathepsin D	Ctsd	13033	1509	0.000871119	-1.21101		0.198614	DOWN_poor _prog	-0.952084		no	no
1423246_at	chr4:48214077-48300709 (-) // 98.38 // qB1	thioredoxin domain containing 4 (endoplasmic reticulum)	Txndc4	76299	23071	0.00106976	-1.20839		0.693927	DOWN_poor _prog	-0.291403		no	no
1422412_x_at	chr14:42982753-42983224 (+) // 97.45 // qB /// chr14:42926853-42927324 (+) // 95.75 // qB /// chr14:42802764-42803235 (-) // 95.33 // qB /// chr14:42698808-42699276 (-) // 93.63 // qB /// chr14:42754734-42755200 (-) // 92.57 // qB /// chrUn_random:625200-625671 (-) // 95.33 //	eosinophil-associated, ribonuclease A family, member 3	Ear3	53876	---	0.00258959	-1.2077		not rep	not rep	not rep		no	no
1448792_a_at	chr7:26828668-26842421 (+) // 98.68 // qA3	cytochrome P450, family 2, subfamily f, polypeptide 2	Cyp2f2	13107	1572	0.00251424	-1.19895		0.0649622	DOWN_poor _prog	-2.22941		no	no
1422786_at	chr1:193607474-193610871 (+) // 99.91 // qH6	solute carrier family 30 (zinc transporter), member 1	Slc30a1	22782	7779	0.0050396	-1.19651		0.333807	DOWN_poor _prog	-0.797796		no	no
1419343_at	chr14:120594794-120626871 (-) // 85.36 // qE5	solute carrier family 15 (oligopeptide transporter), member 1	Slc15a1	56643	6564	0.000264447	-1.19441		0.914905	DOWN_poor _prog	-0.0435777		no	no
1426356_at	chr1:37361990-37374597 (-) // 72.31 // qB	RIKEN cDNA 6330578E17 gene	6330578E17Rik	76178	---	0.00776531	-1.19182		not rep	not rep	not rep		no	no
1431395_a_at	chr7:80629314-80676794 (-) // 92.68 // qD3	IQ motif containing GTPase activating protein 1	Iqgap1	29875	8826	0.00230098	-1.18976		0.998202	UP_poor_prognosis	0.00223573		no	no
1426214_at	chr1:34384337-34390293 (+) // 84.7 // qB	IMP4, U3 small nucleolar ribonucleoprotein, homolog (yeast)	Imp4	27993	92856	0.0046738	-1.18959		0.416704	UP_poor_prognosis	0.965071		no	no
1425810_a_at	chr1:137536471-137568446 (+) // 92.62 // qE4	cysteine and glycine-rich protein 1	Csrp1	13007	1465	0.00168081	-1.18715		0.864577	UP_poor_prognosis	0.140578		no	no
1451320_at	chr15:84547854-84599972 (+) // 95.88 // qE2	RIKEN cDNA 3110043J09 gene	3110043J09Rik	73167	---	0.000402052	-1.183		not rep	not rep	not rep		no	no
1427076_at	chr19:12527824-12532330 (+) // 97.3 // qA	macrophage expressed gene 1 /// similar to macrophage expressed gene 1	Mpeg1 /// LOC671359	17476 /// 671359	---	0.00325405	-1.17772		not rep	not rep	not rep		no	no
1420841_at	chr4:117706098-117789175 (-) // 96.09 // qD2.1	protein tyrosine phosphatase, receptor type, F	Ptprf	19268	5792	0.000190017	-1.17657		0.0364744	DOWN_poor _prog	-1.96957		no	no
1419456_at	chr11:120541489-120543373 (-) // 95.3 // qE2	dicarbonyl L-xylulose reductase	Dcxr	67880	51181	0.000148418	-1.17288		not rep	not rep	not rep		no	no
1421369_a_at	chr3:55870453-55872199 (+) // 96.04 // qC	mab-21-like 1 (C. elegans)	Mab21l1	17116	4081	0.00944619	-1.16742		0.826702	DOWN_poor _prog	-0.193637		no	no
1425558_at	chr7:18552961-18558075 (-) // 90.98 // qA3	kinesin light chain 3	Klc3	232943	147700	4.42022e-05	-1.15997		not rep	not rep	not rep		no	no
1423174_a_at	chr2:167772277-167792407 (+) // 98.63 // qH3	par-6 (partitioning defective 6) homolog beta (C. elegans)	Pard6b	58220	84612	0.00285983	-1.15467		0.440226	DOWN_poor _prog	-0.323073		no	yes
1434651_a_at	chr5:135271501-135272100 (+) // 91.16 // qG2	claudin 3	Cldn3	12739	1365	2.07151e-05	-1.15464		0.990545	DOWN_poor _prog	-0.00409627		no	no
1434606_at	chr10:127970477-127971053 (-) // 57.66 // qD3	v-erb-b2 erythroblastic leukemia viral oncogene homolog 3 (avian)	Erbb3	13867	2065	0.00265836	-1.1536		0.00572651	DOWN_poor _prog	-3.5897		no	no
1425336_x_at	chr17:33606481-33610737 (-) // 84.34 // qB1	histocompatibility 2, K1, K region	H2-K1	14972	---	8.47965e-05	-1.15214		not rep	not rep	not rep		no	no
1425536_at	chr19:11845313-11886847 (-) // 100.0 // qA	syntaxin 3	Stx3	20908	6809	5.67851e-05	-1.15155		0.23304	UP_poor_prognosis	1.15335		no	no
1424127_at	chr2:165346502-165462930 (+) // 98.87 // qH3	eyes absent 2 homolog (Drosophila)	Eya2	14049	2139	0.000122753	-1.14821		0.0392466	UP_poor_prognosis	0.618813		no	no
1425199_a_at	chr1:121422914-121476509 (-) // 97.9 // qE2.3	erythrocyte protein band 4.1-like 5	Epb4.1l5	226352	57669	0.000153444	-1.14409		not rep	not rep	not rep		no	no
1424076_at	chr11:86849987-86890315 (-) // 99.76 // qC	glycerophosphodiester phosphodiesterase domain containing 1	Gdpd1	66569	284161	0.000305127	-1.14081		not rep	not rep	not rep		no	no
1417327_at	chr6:17231314-17239117 (+) // 94.58 // qA2	caveolin 2	Cav2	12390	858	0.00692946	-1.13933		0.417399	UP_poor_prognosis	0.325314		no	no
1423364_a_at	chr8:94013593-94024570 (-) // 98.99 // qC5	fused toes	Fts	14339	64400	0.00017104	-1.13423		not rep	not rep	not rep		no	no
1421835_at	chr10:19838410-19971078 (+) // 96.44 // qA3	microtubule-associated protein 7	Mtap7	17761	9053	0.0017764	-1.13087		0.134622	DOWN_poor _prog	-0.54705		no	no
1424459_at	chr13:73933251-73982424 (+) // 97.15 // qC1	acyltransferase like 2	Aytl2	210992	79888	0.00224813	-1.12289		0.583533	DOWN_poor _prog	-0.227515		no	no
1431715_a_at	chr11:82597392-82606451 (+) // 96.46 // qC	ligase III, DNA, ATP-dependent	Lig3	16882	3980	0.00515667	-1.1206		0.0538568	UP_poor_prognosis	1.35865		no	yes
1451123_at	chr11:51486485-51494496 (-) // 97.62 // qB1.3	RIKEN cDNA C330016O10 gene	C330016O10Rik	212706	23138	0.00875866	-1.11686		0.117748	DOWN_poor _prog	-0.610479		no	no
1417057_a_at	chr3:79677305-79689732 (+) // 98.75 // qE3 /// chr5:28190294-28191227 (-) // 47.68 // qB1 /// chr13:25589588-25590860 (-) // 63.38 // qA3.1	peptidylprolyl isomerase D (cyclophilin D) /// lysosomal-associated membrane protein 3 /// similar to peptidylprolyl isomerase D	Ppid /// Lamp3 /// LOC671770	239739 /// 671770 /// 67738	---	0.00060584	-1.11636		not rep	not rep	not rep		no	no
1451498_at	chr2:25111923-25113189 (+) // 93.18 // qA3	cDNA sequence BC004853	BC004853	227618	389816	0.00898743	-1.11598		not rep	not rep	not rep		no	no
1419079_at	chr7:121525626-121559454 (+) // 93.2 // qF2	sodium channel, nonvoltage-gated 1 gamma	Scnn1g	20278	6340	0.0004674	-1.11457		0.954685	UP_poor_prognosis	0.0345511		no	no
1449913_at	chr11:50742475-50755825 (-) // 56.03 // qB1.3	zinc finger protein 2	Zfp2	22678	80108	0.00777449	-1.1114		not rep	not rep	not rep		no	no
1455961_at	chr3:63470871-63471766 (+) // 97.37 // qE1	---	---	---	---	0.00862622	-1.10103		not rep	not rep	not rep		no	no
1450414_at	chr15:79823129-79842232 (-) // 98.03 // qE1	platelet derived growth factor, B polypeptide	Pdgfb	18591	5155	0.00583625	-1.09813		0.445148	DOWN_poor _prog	-0.373507		no	no
1418271_at	chr3:18246324-18249665 (+) // 98.99 // qA1	basic helix-loop-helix domain containing, class B5	Bhlhb5	59058	27319	0.0066342	-1.09808		not rep	not rep	not rep		no	no
1460423_x_at	chr6:68051110-68051401 (+) // 90.34 // qC1	immunoglobulin heavy chain (V7183 family) /// immunoglobulin kappa chain variable 1 (V1) /// immunoglobulin kappa chain variable 1-117 /// Ig kappa chain	Igh-V7183 /// Igk-V1 /// Igkv1-117 /// Cr1	16059 /// 16081 /// 16098 /// 381774	---	0.00732461	-1.09304		not rep	not rep	not rep		no	no
1419595_a_at	chr4:19969366-19993254 (+) // 89.34 // qA3 /// chr4:20164970-20188858 (+) // 89.34 // qA3	gamma-glutamyl hydrolase /// similar to Gamma-glutamyl hydrolase precursor (Gamma-Glu-x carboxypeptidase) (Conjugase) (GH) (Folylpolyglutamate hydrolase) (FGPH)	Ggh /// LOC667301	14590 /// 667301	---	0.0025621	-1.08842		not rep	not rep	not rep		no	no
1423269_a_at	chr18:65148895-65339220 (+) // 99.67 // qE1	neural precursor cell expressed, developmentally down-regulated gene 4-like	Nedd4l	83814	23327	0.00501933	-1.08774		0.0119722	DOWN_poor _prog	-1.54217		no	no
1431829_a_at	chr9:21721929-21739817 (-) // 99.88 // qA3	ral guanine nucleotide dissociation stimulator-like 3	Rgl3	71746	57139	0.00141144	-1.08704		not rep	not rep	not rep		no	no
1419310_s_at	chr8:73061476-73068186 (-) // 99.46 // qB3.3	regulatory factor X-associated ankyrin-containing protein	Rfxank	19727	8625	0.00224278	-1.08339		0.230762	UP_poor_prognosis	2.16187		no	no
1454176_at	chr13:109279484-109295345 (+) // 99.83 // qD2.1	excision repaiross-complementing rodent repair deficiency, complementation group 8	Ercc8	71991	1161	0.00568268	-1.08302		0.79122	DOWN_poor _prog	-0.105121		no	no
1449284_at	chr7:24041839-24042696 (-) // 98.84 // qA3	RIKEN cDNA 1700008P20 gene	1700008P20Rik	69301	---	0.00953832	-1.08102		not rep	not rep	not rep		no	no
1423865_at	chr4:53512573-53643501 (+) // 86.6 // qB2	solute carrier family 44, member 1	Slc44a1	100434	23446	7.59127e-05	-1.07769		not rep	not rep	not rep		no	no
1419154_at	chr16:97719597-97767208 (-) // 93.57 // qC4	transmembrane protease, serine 2	Tmprss2	50528	7113	0.0071608	-1.07682		0.00838621	DOWN_poor _prog	-1.05482		no	no
1420751_at	chr16:88929779-88930311 (-) // 99.81 // qC3.3	Glycine tyrosine-rich hair keratin protein	---	---	---	0.000500786	-1.07344		not rep	not rep	not rep		no	no
1455056_at	chr14:100820530-100821314 (+) // 98.49 // qE2.3	LIM domain only 7	Lmo7	380928	4008	0.00707601	-1.06963		0.394135	UP_poor_prognosis	0.309119		no	no
1434370_s_at	chr9:50508596-50508866 (+) // 46.63 // qA5.3	Fas-associated factor 1	Faf1	14084	11124	0.00864786	-1.06823		not rep	not rep	not rep		no	no
1417793_at	chr11:58031191-58038974 (+) // 90.18 // qB1.3	interferon inducible GTPase 2	Iigp2	54396	---	0.00253933	-1.06764		not rep	not rep	not rep		no	no
1417507_at	chr11:105749793-105753932 (-) // 82.56 // qE1	cytochrome b-561	Cyb561	13056	1534	0.000260794	-1.06742		not rep	not rep	not rep		no	no
1423523_at	chr6:23022376-23082969 (-) // 96.78 // qA3.1	aminoadipate-semialdehyde synthase	Aass	30956	10157	0.000188534	-1.06735		0.826947	UP_poor_prognosis	0.0725988		no	no
1426036_a_at	chr6:56036248-56291600 (-) // 99.91 // qB3	phosphodiesterase 1C	Pde1c	18575	5137	0.00789663	-1.0669		0.161584	DOWN_poor _prog	-0.605802		no	no
1434751_at	chrX:66604460-66606463 (-) // 89.22 // qA7.1	iduronate 2-sulfatase	Ids	15931	3423	0.00571926	-1.06389		0.156653	DOWN_poor _prog	-3.88556		no	no
1422030_at	chr6:37978086-38026793 (-) // 98.4 // qB1	ATPase, H+ transporting, lysosomal V0 subunit A4	Atp6v0a4	140494	50617	0.00304677	-1.06266		not rep	not rep	not rep		no	no
1455282_x_at	chr9:106092031-106093542 (-) // 71.85 // qF1	aminolevulinic acid synthase 1	Alas1	11655	211	0.00219903	-1.05889		0.269978	DOWN_poor _prog	-1.07177		no	no
1452575_at	chr16:88972949-88973393 (-) // 99.77 // qC3.3	keratin associated protein 6-3	Krtap6-3	16702	337968	0.00760647	-1.05198		not rep	not rep	not rep		no	no
1415996_at	chr3:96643364-96647291 (+) // 95.53 // qF2.1	thioredoxin interacting protein	Txnip	56338	10628	1.16547e-05	-1.05011		0.232087	DOWN_poor _prog	-0.726699		no	no
1433670_at	chr16:10195326-10197197 (-) // 99.47 // qA1	epithelial membrane protein 2	Emp2	13731	2013	0.000179197	-1.0489		0.130709	DOWN_poor _prog	-0.841204		no	no
1427492_at	chrX:108755370-108762273 (-) // 99.05 // qE1	premature ovarian failure 1B	Pof1b	69693	79983	0.00356023	-1.04752		not rep	not rep	not rep		no	no
1451006_at	chr17:73788787-73848805 (-) // 96.89 // qE2	xanthine dehydrogenase	Xdh	22436	7498	0.000844038	-1.04711		0.289267	DOWN_poor _prog	-1.26214		no	no
1424921_at	chr17:31942330-31954719 (-) // 58.27 // qB1	bromodomain containing 4 /// bone marrow stromal cell antigen 2	Brd4 /// Bst2	57261 /// 69550	---	0.00244524	-1.04239		not rep	not rep	not rep		no	no
1418520_at	chr6:72540651-72546509 (-) // 97.58 // qC1	trans-golgi network protein	Tgoln1	22134	369008	0.00153631	-1.04232		not rep	not rep	not rep		no	no
1423308_at	chr6:72537926-72546257 (-) // 94.29 // qC1	trans-golgi network protein	Tgoln1	22134	369008	0.000118528	-1.04152		not rep	not rep	not rep		no	no
1423597_at	chr5:67899494-68126544 (-) // 99.3 // qC3.1	ATPase, aminophospholipid transporter (APLT), class I, type 8A, member 1	Atp8a1	11980	10396	0.00253085	-1.03876		not rep	not rep	not rep		no	no
1418536_at	chr17:35047241-35082612 (+) // 94.13 // qB1 /// chr17:35002146-35006623 (+) // 92.34 // qB1	similar to H-2 class I histocompatibility antigen, Q7 alpha chain precursor (QA-2 antigen) /// region containing histocompatibility 2, Q region locus 9; histocompatibility 2, Q region locus 7	LOC630509 /// LOC674192	630509 /// 674192	---	0.000328895	-1.03822		not rep	not rep	not rep		no	no
1417702_a_at	chr2:23824901-23871384 (-) // 98.33 // qA3	histamine N-methyltransferase	Hnmt	140483	3176	0.000204281	-1.03592		0.382736	DOWN_poor _prog	-0.479515		no	no
1456495_s_at	chr2:76389426-76397451 (+) // 99.4 // qC3	oxysterol binding protein-like 6	Osbpl6	99031	114880	0.00952561	-1.03181		not rep	not rep	not rep		no	no
1427183_at	chr11:28753243-28826741 (+) // 97.59 // qA3.3	epidermal growth factor-containing fibulin-like extracellular matrix protein 1	Efemp1	216616	2202	0.0091339	-1.03146		0.534622	DOWN_poor _prog	-0.348163		no	no
1417089_a_at	chr2:121049543-121055178 (+) // 98.38 // qE5	creatine kinase, mitochondrial 1, ubiquitous	Ckmt1	12716	1159	0.00533391	-1.0298		not rep	not rep	not rep		no	no
1448185_at	chr8:97275626-97284495 (+) // 92.63 // qC5	homocysteine-inducible, endoplasmic reticulum stress-inducible, ubiquitin-like domain member 1	Herpud1	64209	9709	0.00634115	-1.02874		0.877587	DOWN_poor _prog	-0.120903		no	no
1433579_at	chr12:74461950-74464334 (-) // 99.62 // qC3	transmembrane protein 30B	Tmem30b	238257	161291	0.00157806	-1.02734		0.130125	DOWN_poor _prog	-0.804704		no	no
1450078_at	chrX:134260798-134355476 (+) // 99.79 // qF1	Nik related kinase	Nrk	27206	203447	0.00295856	-1.02559		not rep	not rep	not rep		no	no
1449215_at	chr11:53708769-53823756 (-) // 98.01 // qB1.3	solute carrier family 22 (organic cation transporter), member 21	Slc22a21	56517	6584	0.000708393	-1.02523		0.67784	DOWN_poor _prog	-0.347158		no	no
1428209_at	chrX:131485408-131486807 (+) // 95.96 // qF1 /// chr1:152030901-152031682 (-) // 92.89 // qG1	brain expressed gene 4	Bex4	406217	56271	0.00428266	-1.025		0.173974	DOWN_poor _prog	-0.603874		no	no
1453239_a_at	chr19:34188619-34232050 (-) // 95.65 // qC1	ankyrin repeat domain 22	Ankrd22	52024	118932	0.000333167	-1.02425		not rep	not rep	not rep		no	no
1420618_at	chr11:31773256-31835635 (+) // 96.71 // qA4	cytoplasmic polyadenylation element binding protein 4	Cpeb4	67579	80315	0.000326783	-1.02052		not rep	not rep	not rep		no	no
1455422_x_at	chr11:87406058-87406736 (+) // 92.19 // qC	septin 4	2007-09-04	18952	---	0.00416039	-1.01613		not rep	not rep	not rep		no	yes
1451451_at	chr2:62465126-62494944 (+) // 96.15 // qC1.3	grancalcin	Gca	227960	25801	0.00818209	-1.01338		0.971691	UP_poor_prognosis	0.0202108		no	no
1451355_at	chr4:86345651-86392112 (+) // 99.53 // qC4	N-acylsphingosine amidohydrolase 3-like	Asah3l	230379	340485	8.00495e-05	-1.01287		not rep	not rep	not rep		no	no
1422545_at	chr11:85648744-85658142 (+) // 98.99 // qC	---	---	---	---	0.000294402	-1.01086		not rep	not rep	not rep		no	no
1427425_at	chr4:45428251-45430036 (-) // 99.78 // qB1	RIKEN cDNA 9130208E07 gene	9130208E07Rik	77670	---	0.00609762	-1.0078		not rep	not rep	not rep		no	no
1450748_at	chr8:109142536-109227095 (-) // 97.75 // qD3	sphingomyelin phosphodiesterase 3, neutral	Smpd3	58994	55512	0.00289901	-1.00358		not rep	not rep	not rep		no	yes
1424919_at	chr11:98244911-98253429 (+) // 90.06 // qD	v-erb-b2 erythroblastic leukemia viral oncogene homolog 2, neuro/glioblastoma derived oncogene homolog (avian)	Erbb2	13866	2064	3.2231e-05	-1.00243		0.014149	DOWN_poor _prog	-0.989827		no	no
1431382_a_at	chr17:71674549-71708809 (+) // 99.48 // qE1.3	restin-like 2	Rsnl2	78785	79745	0.000826916	-0.999119		not rep	not rep	not rep		no	no
1420008_s_at	chr11:35681826-35682648 (-) // 92.24 // qA4	---	---	---	---	0.00159603	-0.991002		not rep	not rep	not rep		no	no
1425108_a_at	chr15:100449377-100464889 (-) // 94.56 // qF1	cDNA sequence BC004728	BC004728	207818	---	1.31473e-05	-0.987755		not rep	not rep	not rep		no	no
1424667_a_at	chr5:136532761-136851907 (-) // 97.77 // qG2	cut-like 1 (Drosophila)	Cutl1	13047	1523	8.18678e-06	-0.987266		0.119915	DOWN_poor _prog	-1.14237		no	no
1449108_at	chr9:51695580-51715967 (-) // 83.08 // qA5.3	ferredoxin 1	Fdx1	14148	2230	0.000357884	-0.987125		0.162022	DOWN_poor _prog	-7.74904		no	no
1427773_a_at	chr7:24680575-24681329 (-) // 96.75 // qA3	Rab acceptor 1 (prenylated)	Rabac1	14470	10567	0.00228385	-0.986835		0.374121	UP_poor_prognosis	1.04767		no	no
1426153_a_at	chr18:20701255-20725919 (+) // 95.65 // qA2	desmoglein 2	Dsg2	13511	1829	0.000387091	-0.984687		0.902294	UP_poor_prognosis	0.0437912		no	no
1430692_a_at	chr12:92214816-92254608 (-) // 96.21 // qD3	sel-1 suppressor of lin-12-like (C. elegans)	Sel1l	20338	6400	9.20781e-05	-0.984405		0.0274528	UP_poor_prognosis	0.730193		no	no
1451544_at	chr6:125189251-125197547 (-) // 98.73 // qF3	TAP binding protein-like	Tapbpl	213233	55080	0.00576469	-0.983962		not rep	not rep	not rep		no	no
1448303_at	chr6:48966179-48986371 (+) // 97.48 // qB2.3	glycoprotein (transmembrane) nmb	Gpnmb	93695	10457	0.000339016	-0.983891		0.780769	UP_poor_prognosis	0.129715		no	no
1418697_at	chr6:55100203-55104605 (-) // 93.07 // qB3	indolethylamine N-methyltransferase	Inmt	21743	11185	4.93317e-06	-0.977394		not rep	not rep	not rep		no	no
1425496_at	chr17:24079669-24137972 (+) // 96.83 // qA3.3	ATP-binding cassette, sub-family A (ABC1), member 3	Abca3	27410	21	0.000790875	-0.976737		0.158758	DOWN_poor _prog	-0.453147		no	no
1427604_a_at	chr2:168325912-168433580 (-) // 91.07 // qH3	ATPase, class II, type 9A	Atp9a	11981	10079	0.00119703	-0.976308		0.916956	DOWN_poor _prog	-0.0717024		no	no
1427557_at	chr15:88633549-88644022 (-) // 97.58 // qE3	asparagine-linked glycosylation 12 homolog (yeast, alpha-1,6-mannosyltransferase)	Alg12	223774	79087	0.0028283	-0.976285		not rep	not rep	not rep		no	no
1417895_a_at	chr4:128607833-128613930 (+) // 96.95 // qD2.2	transmembrane protein 54	Tmem54	66260	113452	0.00169773	-0.975743		not rep	not rep	not rep		no	no
1425329_a_at	chr15:82981252-83000358 (-) // 100.0 // qE1	cytochrome b5 reductase 3	Cyb5r3	109754	1727	0.00434304	-0.974922		0.644939	DOWN_poor _prog	-0.433384		no	no
1436882_at	chr9:20396812-20397193 (+) // 94.78 // qA3	ubiquitin-like 5 /// predicted gene, EG435336 /// similar to ubiquitin-like 5	Ubl5 /// EG435336 /// LOC673926	435336 /// 66177 /// 673926	---	0.00722357	-0.971688		not rep	not rep	not rep		no	no
1424351_at	chr2:164253910-164259708 (+) // 94.17 // qH3	WAP four-disulfide core domain 2	Wfdc2	67701	10406	0.00141456	-0.971518		0.226279	DOWN_poor _prog	-0.306553		no	no
1425553_s_at	chr5:124234278-124263827 (+) // 98.64 // qF	huntingtin interacting protein 1 related	Hip1r	29816	9026	0.00249951	-0.970654		0.43375	DOWN_poor _prog	-0.719574		no	no
1423362_at	chr3:108412163-108489586 (+) // 98.95 // qF3	sortilin 1	Sort1	20661	6272	8.76561e-05	-0.96905		0.757458	UP_poor_prognosis	0.187822		no	no
1415897_a_at	chr6:138104511-138121475 (+) // 89.39 // qG1	microsomal glutathione S-transferase 1	Mgst1	56615	4257	0.0012126	-0.968341		not rep	not rep	not rep		no	no
1431008_at	---	RIKEN cDNA 0610037M15 gene	0610037M15Rik	68395	---	0.00013108	-0.968047		not rep	not rep	not rep		no	no
1418925_at	chr15:85726548-85861543 (-) // 99.11 // qE2	cadherin EGF LAG seven-pass G-type receptor 1	Celsr1	12614	9620	0.00846973	-0.965221		0.517395	DOWN_poor _prog	-0.426441		no	no
1426007_a_at	chr4:137990905-137996932 (-) // 98.26 // qD3	UBX domain containing 3	Ubxd3	212190	127733	0.000261858	-0.96188		not rep	not rep	not rep		no	no
1422634_a_at	chr9:37288925-37293876 (+) // 96.08 // qA4	V-set and immunoglobulin domain containing 2	Vsig2	57276	23584	7.10895e-05	-0.958914		not rep	not rep	not rep		no	no
1424953_at	chr19:4057476-4059294 (-) // 85.7 // qA	cDNA sequence BC021614	BC021614	225884	---	0.000757138	-0.958629		not rep	not rep	not rep		no	no
1426261_s_at	chr1:89969644-90050174 (+) // 98.96 // qD /// chr1:89938112-89938971 (+) // 40.78 // qD	UDP glucuronosyltransferase 1 family, polypeptide A2 /// UDP glucuronosyltransferase 1 family, polypeptide A6A /// UDP glycosyltransferase 1 family, polypeptide A10 /// UDP glucuronosyltransferase 1 family, polypeptide A7C /// UDP glucuronosyltransferase 1 family, polypeptide A5 /// UDP glucuronosyltransferase 1 family, polypeptide A9 /// UDP glucuronosyltransferase 1 family, polypeptide A6B /// …	Ugt1a2 /// Ugt1a6a /// Ugt1a10 /// Ugt1a7c /// Ugt1a5 /// Ugt1a9 /// Ugt1a6b /// Ugt1a1	22236 /// 394430 /// 394432 /// 394433 /// 394434 /// 394435 /// 394436 /// 94284	---	0.000602412	-0.956885		not rep	not rep	not rep		no	no
1421283_at	chr9:75562001-75685281 (+) // 98.43 // qD	bone morphogenetic protein 5	Bmp5	12160	653	0.000109698	-0.955719		0.453788	DOWN_poor _prog	-0.256885		no	no
1450800_at	chr7:142246223-142249788 (+) // 96.17 // qF5	synaptotagmin VIII	Syt8	55925	90019	0.0046792	-0.955104		not rep	not rep	not rep		no	no
1417602_at	chr1:93246379-93289730 (-) // 99.4 // qD	period homolog 2 (Drosophila)	Per2	18627	8864	0.00119206	-0.952638		0.658968	UP_poor_prognosis	0.193636		no	no
1417070_at	chr8:46804617-46832005 (-) // 98.88 // qB1.1	cytochrome P450, family 4, subfamily v, polypeptide 3	Cyp4v3	102294	---	0.00187258	-0.950315		not rep	not rep	not rep		no	no
1428662_a_at	chr5:78161762-78170028 (-) // 92.31 // qD	homeobox only domain	Hod	74318	84525	0.00481892	-0.9494		0.121361	DOWN_poor _prog	-0.516124		no	no
1419350_at	chr8:87880706-87893443 (+) // 97.58 // qC3	hook homolog 2 (Drosophila)	Hook2	170833	29911	0.00899739	-0.948123		not rep	not rep	not rep		no	no
1449091_at	chr16:88449686-88452042 (-) // 98.91 // qC3.3	claudin 8	Cldn8	54420	9073	0.00593483	-0.94777		0.617453	DOWN_poor _prog	-0.129733		no	no
1448227_at	chr11:98263005-98271463 (+) // 94.56 // qD	growth factor receptor bound protein 7	Grb7	14786	2886	0.00164728	-0.946171		0.0606718	DOWN_poor _prog	-1.71007		no	no
1449078_at	chr16:58411976-58466006 (-) // 95.98 // qC1.2	ST3 beta-galactoside alpha-2,3-sialyltransferase 6	St3gal6	54613	10402	0.000350937	-0.9448		0.292857	DOWN_poor _prog	-0.397689		no	no
1449357_at	chr9:50491920-50498903 (-) // 96.27 // qA5.3	RIKEN cDNA 2310030G06 gene	2310030G06Rik	66952	91894	5.43848e-05	-0.944415		not rep	not rep	not rep		no	no
1426521_at	chr8:108114273-108142182 (+) // 94.63 // qD3	RIKEN cDNA D230025D16 gene	D230025D16Rik	234678	80262	0.000154443	-0.943194		not rep	not rep	not rep		no	no
1428842_a_at	chrX:131616699-131618500 (+) // 95.06 // qF1	nerve growth factor receptor (TNFRSF16) associated protein 1	Ngfrap1	12070	27018	0.000500675	-0.942792		not rep	not rep	not rep		no	no
1424253_at	chr11:57299188-57334690 (-) // 96.01 // qB1.3	RIKEN cDNA 1810073G14 gene	1810073G14Rik	67726	10827	0.00178864	-0.942404		not rep	not rep	not rep		no	no
1453913_a_at	chr17:33814778-33826555 (+) // 98.21 // qB1	transporter 2, ATP-binding cassette, sub-family B (MDR/TAP)	Tap2	21355	6891	1.5151e-05	-0.941049		0.0398407	UP_poor_prognosis	0.559307		no	no
1424794_at	chr4:138239187-138240438 (+) // 97.66 // qD3	ring finger protein 186	Rnf186	66825	54546	0.00541712	-0.94103		not rep	not rep	not rep		no	no
1423307_s_at	chr6:72537926-72546257 (-) // 94.29 // qC1	trans-golgi network protein /// trans-golgi network protein 2	Tgoln1 /// Tgoln2	22134 /// 22135	---	6.86824e-05	-0.939047		not rep	not rep	not rep		no	no
1420352_at	chr17:23721156-23725720 (-) // 98.14 // qA3.3	protease, serine, 22	Prss22	70835	64063	0.00766436	-0.938801		0.521176	DOWN_poor _prog	-0.875028		no	no
1424408_at	chr18:32074334-32101629 (+) // 99.05 // qB1	LIM and senescent cell antigen like domains 2	Lims2	225341	55679	0.00615881	-0.93804		not rep	not rep	not rep		no	no
1448595_a_at	chrX:131560335-131561823 (-) // 93.76 // qF1	brain expressed gene 1	Bex1	19716	84707	0.00402055	-0.938028		not rep	not rep	not rep		no	no
1424616_s_at	chr7:102096865-102112385 (+) // 92.33 // qE2	FGF receptor activating protein 1	Frag1	233575	27315	0.000356943	-0.935168		0.0303856	DOWN_poor _prog	-1.24038		no	no
1426321_at	chr11:85702616-85731145 (+) // 97.96 // qC	T-box 4	Tbx4	21387	9496	0.000178052	-0.934605		not rep	not rep	not rep		no	no
1416650_at	chr7:4712871-4719983 (-) // 94.39 // qA1	ret finger protein-like 4	Rfpl4	192658	114334	0.00186362	-0.932429		not rep	not rep	not rep		no	no
1448690_at	chr8:128881260-128916775 (+) // 97.47 // qE2	potassium channel, subfamily K, member 1	Kcnk1	16525	3775	0.000380814	-0.93022		0.907153	UP_poor_prognosis	0.037975		no	no
1448864_at	chr9:121966044-122018396 (+) // 98.16 // qF4	SNF related kinase	Snrk	20623	54861	0.000503184	-0.927388		0.347437	DOWN_poor _prog	-0.383212		no	no
1456388_at	chr8:12865322-12868705 (+) // 98.89 // qA1.1	ATPase, class VI, type 11A	Atp11a	50770	23250	0.00605878	-0.92547		0.00858195	DOWN_poor _prog	-1.19444		no	no
1449928_at	chrX:8811225-8819918 (-) // 97.98 // qA1.1	dynein light chain Tctex-type 3	Dynlt3	67117	6990	0.00197707	-0.923003		0.805699	UP_poor_prognosis	0.196251		no	no
1427512_a_at	chr18:12600242-12726182 (+) // 99.38 // qA1	laminin, alpha 3 /// similar to Laminin alpha-3 chain precursor (Nicein alpha subunit)	Lama3 /// LOC669814	16774 /// 669814	---	0.000197994	-0.920615		not rep	not rep	not rep		no	no
1447990_at	chr11:91800712-91801028 (-) // 54.86 // qD	expressed sequence C76332	C76332	97683	---	0.00962492	-0.91921		not rep	not rep	not rep		no	no
1424221_at	chr1:184601569-184732331 (+) // 98.23 // qH5	sushi domain containing 4	Susd4	96935	55061	3.64935e-05	-0.917607		not rep	not rep	not rep		no	no
1438802_at	chr6:98930176-98931093 (-) // 93.86 // qD3	Forkhead box P1	Foxp1	108655	27086	0.000514059	-0.917379		not rep	not rep	not rep		no	no
1426543_x_at	chr9:14105992-14131450 (-) // 99.59 // qA1	endonuclease domain containing 1	Endod1	71946	23052	0.00341114	-0.915974		0.321716	DOWN_poor _prog	-0.797018		no	no
1433483_s_at	chr7:46835884-46843385 (-) // 86.2 // qB3	expressed sequence C86187	C86187	97402	---	0.00218748	-0.913846		not rep	not rep	not rep		no	no
1417185_at	chr15:74822131-74825242 (-) // 88.55 // qD3	lymphocyte antigen 6 complex, locus A	Ly6a	110454	---	7.97063e-05	-0.913455		not rep	not rep	not rep		no	no
1450700_at	chr17:79238771-79260138 (-) // 99.82 // qE3	CDC42 effector protein (Rho GTPase binding) 3	Cdc42ep3	260409	10602	0.00242185	-0.911664		0.211164	DOWN_poor _prog	-0.858349		no	no
1420290_at	chr8:31457798-31457994 (+) // 98.98 // qA3	Transcribed locus	---	---	---	0.0084578	-0.908548		not rep	not rep	not rep		no	no
1416654_at	chr4:61772791-61784772 (+) // 90.47 // qB3	solute carrier family 31, member 2	Slc31a2	20530	1318	0.0027913	-0.907488		0.90587	DOWN_poor _prog	-0.115063		no	no
1454787_at	chrX:44416593-44417034 (-) // 76.75 // qA4	zinc finger, DHHC domain containing 9	Zdhhc9	208884	51114	0.00583592	-0.907245		not rep	not rep	not rep		no	no
1438968_x_at	chr7:28965120-28965397 (-) // 89.26 // qB1	serine protease inhibitor, Kunitz type 2	Spint2	20733	10653	4.38549e-05	-0.905854		0.642724	DOWN_poor _prog	-0.372096		no	no
1428083_at	chr19:5842301-5844643 (-) // 96.92 // qA	RIKEN cDNA 2310043N10 gene	2310043N10Rik	66961	---	0.00350924	-0.905116		not rep	not rep	not rep		no	no
1434062_at	chr1:162055848-162057033 (-) // 96.42 // qH2.1	RAB GTPase activating protein 1-like	Rabgap1l	29809	9910	0.00426205	-0.902953		0.182874	DOWN_poor _prog	-0.688732		no	no
1450131_a_at	chr4:61966422-61983659 (+) // 97.8 // qB3	B-box and SPRY domain containing	Bspry	192120	54836	0.00034871	-0.898896		not rep	not rep	not rep		no	no
1449453_at	chr5:44107154-44131716 (+) // 84.77 // qB3	bone marrow stromal cell antigen 1	Bst1	12182	683	0.00175876	-0.898052		0.910367	UP_poor_prognosis	0.0666666		no	no
1423175_s_at	chr2:167772277-167792407 (+) // 98.63 // qH3	par-6 (partitioning defective 6) homolog beta (C. elegans)	Pard6b	58220	84612	0.00463261	-0.893511		0.440226	DOWN_poor _prog	-0.323073		no	yes
1436057_at	chr12:110017640-110019407 (+) // 93.04 // qF1	GTL2, imprinted maternally expressed untranslated mRNA	Gtl2	17263	---	0.000499563	-0.89294		not rep	not rep	not rep		no	no
1425811_a_at	chr1:137536471-137568446 (+) // 92.62 // qE4	cysteine and glycine-rich protein 1	Csrp1	13007	1465	0.00684516	-0.891771		0.864577	UP_poor_prognosis	0.140578		no	no
1449029_at	chr10:80068453-80079295 (-) // 95.67 // qC1	MAP kinase-interacting serine/threonine kinase 2	Mknk2	17347	2872	0.0017071	-0.891646		not rep	not rep	not rep		no	no
1451359_at	chr13:73933251-73982424 (+) // 97.15 // qC1	acyltransferase like 2	Aytl2	210992	79888	0.00261988	-0.890038		0.583533	DOWN_poor _prog	-0.227515		no	no
1418108_at	chr10:67413176-67438374 (+) // 99.69 // qB5.1	pleckstrin homology domain containing, family K member 1	Plekhk1	170799	219790	0.00587553	-0.889918		not rep	not rep	not rep		no	no
1450686_at	chr6:5214616-5248390 (-) // 96.58 // qA1	paraoxonase 2	Pon2	330260	5445	0.000327576	-0.888243		0.797007	UP_poor_prognosis	0.193493		no	no
1416129_at	chr4:149698871-149712689 (+) // 96.37 // qE2	ERBB receptor feedback inhibitor 1	Errfi1	74155	54206	0.000871455	-0.888228		not rep	not rep	not rep		no	no
1425477_x_at	chr17:33871452-33877540 (+) // 77.31 // qB1	histocompatibility 2, class II antigen A, beta 1	H2-Ab1	14961	---	0.00964602	-0.887019		not rep	not rep	not rep		no	no
1431644_a_at	chr6:8680439-8728482 (-) // 89.71 // qA1	islet cell autoantigen 1	Ica1	15893	3382	0.00105923	-0.886374		0.646406	UP_poor_prognosis	0.283254		no	no
1426260_a_at	chr1:89969644-90050174 (+) // 98.96 // qD /// chr1:89938112-89938971 (+) // 40.78 // qD	UDP glucuronosyltransferase 1 family, polypeptide A2 /// UDP glucuronosyltransferase 1 family, polypeptide A6A /// UDP glycosyltransferase 1 family, polypeptide A10 /// UDP glucuronosyltransferase 1 family, polypeptide A7C /// UDP glucuronosyltransferase 1 family, polypeptide A5 /// UDP glucuronosyltransferase 1 family, polypeptide A9 /// UDP glucuronosyltransferase 1 family, polypeptide A6B /// …	Ugt1a2 /// Ugt1a6a /// Ugt1a10 /// Ugt1a7c /// Ugt1a5 /// Ugt1a9 /// Ugt1a6b /// Ugt1a1	22236 /// 394430 /// 394432 /// 394433 /// 394434 /// 394435 /// 394436 /// 94284	---	0.000250245	-0.885073		not rep	not rep	not rep		no	no
1454858_x_at	chr15:100132794-100142389 (+) // 94.83 // qF1	methyltransferase like 7A	Mettl7a	70152	---	0.000364966	-0.882247		not rep	not rep	not rep		no	no
1425161_a_at	chr15:88903889-88914345 (+) // 95.77 // qE3	TraB domain containing	Trabd	67976	---	0.000762484	-0.88198		not rep	not rep	not rep		no	no
1452734_at	chr17:6828536-6847848 (+) // 96.87 // qA1 /// chr17:7966767-7985987 (-) // 96.87 // qA1	ribonuclease T2	Rnaset2	68195	8635	0.00680655	-0.880291		not rep	not rep	not rep		no	no
1426324_at	chr17:34871157-34875159 (+) // 98.86 // qB1	histocompatibility 2, D region locus 1	H2-D1	14964	---	0.00225053	-0.876742		not rep	not rep	not rep		no	no
1448382_at	chr16:21675269-21701789 (-) // 88.13 // qB1	enoyl-Coenzyme A, hydratase/3-hydroxyacyl Coenzyme A dehydrogenase	Ehhadh	74147	1962	0.00790165	-0.875977		0.38048	UP_poor_prognosis	0.399721		no	no
1416332_at	chr10:79570970-79574784 (+) // 97.67 // qC1	cold inducible RNA binding protein	Cirbp	12696	1153	0.000186681	-0.874583		0.107522	DOWN_poor _prog	-1.39375		no	no
1421929_at	chr1:77252291-77398244 (-) // 99.59 // qC4	Eph receptor A4	Epha4	13838	2043	0.00553272	-0.873585		0.115735	DOWN_poor _prog	-0.353002		no	no
1415944_at	chr12:8797368-8819719 (+) // 96.12 // qA1.1	syndecan 1	Sdc1	20969	6382	0.00414287	-0.870851		0.162471	DOWN_poor _prog	-0.894679		no	no
1418797_at	chr19:11134516-11146650 (-) // 86.73 // qA	membrane-spanning 4-domains, subfamily A, member 8A	Ms4a8a	64381	83661	0.000112935	-0.869899		not rep	not rep	not rep		no	no
1422924_at	chr17:56790680-56793107 (+) // 97.71 // qD	tumor necrosis factor (ligand) superfamily, member 9	Tnfsf9	21950	8744	0.000462022	-0.869301		0.634331	UP_poor_prognosis	0.179291		no	no
1416238_at	chr4:117969118-117987993 (-) // 99.37 // qD2.1	tyrosine kinase receptor 1	Tie1	21846	7075	0.00350607	-0.862302		0.284348	DOWN_poor _prog	-0.759664		no	no
1454604_s_at	chr6:21721391-21802513 (-) // 98.21 // qA3.1	tetraspanin 12	Tspan12	269831	23554	0.000894347	-0.861081		not rep	not rep	not rep		no	no
1424119_at	chr5:116274584-116285439 (-) // 98.57 // qF	protein kinase, AMP-activated, beta 1 non-catalytic subunit	Prkab1	19079	5564	0.000967563	-0.860616		0.135965	DOWN_poor _prog	-0.632538		no	no
1451935_a_at	chr7:28965104-28990662 (-) // 96.26 // qB1	serine protease inhibitor, Kunitz type 2	Spint2	20733	10653	4.73692e-06	-0.858529		0.642724	DOWN_poor _prog	-0.372096		no	no
1419298_at	chr6:5171350-5206278 (-) // 98.08 // qA1	paraoxonase 3	Pon3	269823	5446	0.0045063	-0.856753		0.318332	DOWN_poor _prog	-0.264493		no	no
1427177_at	chr9:123638206-123700564 (-) // 96.36 // qF4	FYVE and coiled-coil domain containing 1	Fyco1	17281	79443	0.00425734	-0.855782		not rep	not rep	not rep		no	no
1450726_at	chr19:32050233-32169137 (-) // 95.17 // qC1	N-acylsphingosine amidohydrolase 2	Asah2	54447	653365	0.00152364	-0.854575		not rep	not rep	not rep		no	no
1424615_at	chr7:102096865-102112385 (+) // 92.33 // qE2	FGF receptor activating protein 1	Frag1	233575	27315	0.000222752	-0.853073		0.0303856	DOWN_poor _prog	-1.24038		no	no
1425273_s_at	chr16:10196418-10227545 (-) // 91.01 // qA1	epithelial membrane protein 2	Emp2	13731	2013	8.81076e-06	-0.848696		0.130709	DOWN_poor _prog	-0.841204		no	no
1419401_at	chr13:3633277-3651020 (+) // 91.12 // qA1	ankyrin repeat and SOCS box-containing protein 13	Asb13	142688	79754	0.00743464	-0.84821		not rep	not rep	not rep		no	no
1425296_a_at	chr4:62186036-62189375 (+) // 95.55 // qB3 /// chrX:137877014-137878367 (-) // 85.71 // qF2	regulator of G-protein signaling 3 /// predicted gene, EG436235 /// similar to Regulator of G-protein signaling 3 (RGS3) (C2PA)	Rgs3 /// EG436235 /// LOC670092	436235 /// 50780 /// 670092	---	0.00134875	-0.847067		not rep	not rep	not rep		no	no
1451624_a_at	chr2:69590510-69597904 (+) // 97.05 // qC2	phosphatase, orphan 2	Phospho2	73373	493911	0.00262193	-0.845575		not rep	not rep	not rep		no	no
1423648_at	chr12:17292043-17310247 (+) // 97.66 // qA1.1	protein disulfide isomerase associated 6	Pdia6	71853	10130	0.0030975	-0.844427		0.144553	UP_poor_prognosis	2.09404		no	no
1425163_at	chr17:46899829-46933649 (+) // 95.66 // qC	expressed sequence AI661453	AI661453	224833	389389	0.00340885	-0.843384		not rep	not rep	not rep		no	no
1415948_at	chr1:167600434-167611979 (+) // 97.1 // qH2.3	cellular repressor of E1A-stimulated genes 1	Creg1	433375	8804	0.00345447	-0.842711		0.951324	DOWN_poor _prog	-0.0448443		no	no
1421184_a_at	chr15:100132822-100133380 (+) // 55.58 // qF1 /// chr15:100181219-100181743 (+) // 50.3 // qF1	methyltransferase like 7A /// UbiE protein /// UbiE-YGHL1 fusion protein	Mettl7a /// Ubie /// LOC554292	393082 /// 554292 /// 70152	---	2.11656e-05	-0.841598		not rep	not rep	not rep		no	no
1427278_at	chr17:71705658-71762593 (+) // 98.98 // qE1.3	restin-like 2	Rsnl2	78785	79745	0.00712653	-0.839911		not rep	not rep	not rep		no	no
1422532_at	chr6:91454812-91481356 (-) // 93.02 // qD1	xeroderma pigmentosum, complementation group C	Xpc	22591	7508	0.0012242	-0.839492		0.488811	DOWN_poor _prog	-0.942893		no	no
1419883_s_at	chr8:72041723-72042704 (+) // 93.19 // qB3.3	ATPase, H+ transporting, lysosomal V1 subunit B2	Atp6v1b2	11966	526	0.00994293	-0.838619		0.586182	UP_poor_prognosis	0.555934		no	no
1427711_a_at	chr7:25173276-25186335 (-) // 86.39 // qA3	CEA-related cell adhesion molecule 1	Ceacam1	26365	634	0.00259029	-0.837604		0.683943	DOWN_poor _prog	-0.170616		no	no
1425187_at	chr12:92212855-92254608 (-) // 97.73 // qD3	sel-1 suppressor of lin-12-like (C. elegans)	Sel1l	20338	6400	0.000266163	-0.836044		0.0274528	UP_poor_prognosis	0.730193		no	no
1420621_a_at	chr16:84838655-85057142 (-) // 90.29 // qC3.3	amyloid beta (A4) precursor protein	App	11820	351	0.00226115	-0.832981		0.685937	UP_poor_prognosis	0.296381		no	no
1460650_at	chr11:100825560-100879809 (+) // 98.05 // qD	ATPase, H+ transporting, lysosomal V0 subunit A1	Atp6v0a1	11975	535	0.00288802	-0.832871		0.0615991	DOWN_poor _prog	-1.14309		no	no
1451330_a_at	chr4:124244154-124303815 (+) // 99.25 // qD2.2	inositol polyphosphate-5-phosphatase B	Inpp5b	16330	3633	0.00311715	-0.832523		0.0866973	DOWN_poor _prog	-0.648752		no	no
1456069_at	chr18:23798865-23800052 (+) // 99.16 // qA2	dystrobrevin alpha	Dtna	13527	1837	0.000220526	-0.832422		0.00585754	UP_poor_prognosis	3.30225		no	no
1420391_at	chr8:129950033-130497282 (+) // 96.83 // qE2	par-3 (partitioning defective 3) homolog (C. elegans)	Pard3	93742	56288	0.00859956	-0.829969		0.127093	DOWN_poor _prog	-1.36653		no	yes
1421141_a_at	chr6:98894794-99231997 (-) // 91.55 // qD3	forkhead box P1	Foxp1	108655	27086	0.00191427	-0.829362		not rep	not rep	not rep		no	no
1425019_at	chr12:4902558-4933103 (-) // 86.09 // qA1.1	UBX domain containing 4	Ubxd4	217379	165324	0.00165191	-0.829133		not rep	not rep	not rep		no	no
1417214_at	chr18:70109027-70178732 (-) // 97.27 // qE2	RAB27b, member RAS oncogene family	Rab27b	80718	5874	0.000207889	-0.82784		not rep	not rep	not rep		no	no
1449279_at	chr7:100138626-100139644 (+) // 95.48 // qE2 /// chr12:77711157-77714346 (-) // 99.52 // qC3	glutathione peroxidase 2	Gpx2	14776	2877	0.000140845	-0.824172		0.86529	DOWN_poor _prog	-0.0334098		no	no
1433485_x_at	chr8:97900784-97903334 (+) // 92.43 // qD1	G protein-coupled receptor 56	Gpr56	14766	9289	0.000362275	-0.823241		0.666296	UP_poor_prognosis	0.284771		no	no
1423946_at	chr14:68899307-68910508 (-) // 93.06 // qD2	PDZ and LIM domain 2	Pdlim2	213019	64236	0.00632165	-0.822648		not rep	not rep	not rep		no	no
1460386_a_at	chr19:28959038-28977874 (+) // 98.43 // qC1	solute carrier family 1 (neuronal/epithelial high affinity glutamate transporter, system Xag), member 1	Slc1a1	20510	6505	7.67651e-06	-0.822518		0.277113	DOWN_poor _prog	-0.343247		no	no
1451148_at	chr4:137585484-137598344 (-) // 90.91 // qD3	PTEN induced putative kinase 1	Pink1	68943	65018	0.00251941	-0.818178		0.0630728	DOWN_poor _prog	-2.31776		no	no
1427386_at	chr4:153122269-153143828 (-) // 98.46 // qE2	Rho guanine nucleotide exchange factor (GEF) 16	Arhgef16	230972	27237	0.00344897	-0.817747		0.390599	DOWN_poor _prog	-0.422307		no	no
1448749_at	chr11:16871352-16908705 (-) // 81.49 // qA2	pleckstrin	Plek	56193	5341	0.00287904	-0.816993		0.429294	UP_poor_prognosis	0.319444		no	no
1425797_a_at	chr13:52609313-52658408 (+) // 98.08 // qA5	spleen tyrosine kinase	Syk	20963	6850	0.00385001	-0.816629		0.42667	UP_poor_prognosis	0.355152		no	no
1429451_at	chr4:10801385-10826572 (+) // 99.25 // qA1	RIKEN cDNA 2610301B20 gene	2610301B20Rik	67157	---	6.34239e-09	-0.816568		not rep	not rep	not rep		no	no
1438119_at	chr8:131619095-131619283 (+) // 64.81 // qE2	Integrin beta 1 (fibronectin receptor beta)	Itgb1	16412	3688	0.0028721	-0.815775		0.0307613	UP_poor_prognosis	1.70951		no	no
1438856_x_at	chr1:108710626-108710895 (+) // 89.93 // qE2.1	serine (or cysteine) peptidase inhibitor, clade B, member 5	Serpinb5	20724	5268	0.00275865	-0.813597		0.0392265	UP_poor_prognosis	0.763412		no	no
1426971_at	chr9:107833605-107842158 (+) // 98.92 // qF2	ubiquitin-activating enzyme E1-like	Ube1l	74153	7318	0.00227587	-0.809264		0.103152	DOWN_poor _prog	-1.87498		no	no
1418365_at	chr9:89852187-89873980 (+) // 97.46 // qE3.1	cathepsin H	Ctsh	13036	1512	0.00169368	-0.807024		0.0740067	DOWN_poor _prog	-0.755635		no	no
1448272_at	chr1:135891702-135895528 (-) // 99.54 // qE4	B-cell translocation gene 2, anti-proliferative	Btg2	12227	7832	0.000873822	-0.806636		0.0554247	DOWN_poor _prog	-1.28387		no	no
1418449_at	chr1:137634976-137649559 (+) // 93.49 // qE4	ladinin	Lad1	16763	3898	0.000605677	-0.805419		0.871282	DOWN_poor _prog	-0.0367802		no	no
1420617_at	chr11:31773256-31835635 (+) // 96.71 // qA4	cytoplasmic polyadenylation element binding protein 4	Cpeb4	67579	80315	0.000381789	-0.804942		not rep	not rep	not rep		no	no
1424463_at	chr1:52600848-52602431 (-) // 98.08 // qC1.1	RIKEN cDNA 2210010L05 gene	2210010L05Rik	98682	54842	0.00052989	-0.803182		not rep	not rep	not rep		no	no
1444508_s_at	chr2:24747347-24747948 (-) // 99.01 // qA3	arrestin domain containing 1	Arrdc1	215705	92714	0.00043858	-0.801451		not rep	not rep	not rep		no	no
1448729_a_at	chr11:87399507-87406734 (+) // 92.26 // qC	septin 4	2007-09-04	18952	---	0.00237906	-0.801051		not rep	not rep	not rep		no	yes
1424614_at	chr7:102096865-102112385 (+) // 92.33 // qE2	FGF receptor activating protein 1	Frag1	233575	27315	0.000590116	-0.800856		0.0303856	DOWN_poor _prog	-1.24038		no	no
1448839_at	chr17:33416631-33428880 (+) // 99.29 // qB1	ankyrin repeat domain 47	Ankrd47	80880	256949	0.00345127	-0.799679		0.0199267	DOWN_poor _prog	-2.26986		no	no
1420517_at	chr3:10349438-10375999 (+) // 85.31 // qA1	chromatin modifying protein 4C	Chmp4c	66371	92421	0.00941972	-0.799446		not rep	not rep	not rep		no	no
1427359_at	chr6:39071579-39136342 (-) // 95.28 // qB1	RIKEN cDNA A630082K20 gene	A630082K20Rik	338523	80853	0.000959694	-0.795683		0.0759772	DOWN_poor _prog	-0.829634		no	no
1415965_at	chr19:44447765-44461013 (-) // 90.89 // qC3	stearoyl-Coenzyme A desaturase 1	Scd1	20249	6319	0.0052706	-0.792276		0.756344	UP_poor_prognosis	0.134527		no	no
1420842_at	chr4:117706098-117789175 (-) // 96.09 // qD2.1	protein tyrosine phosphatase, receptor type, F	Ptprf	19268	5792	0.00116586	-0.79054		0.0364744	DOWN_poor _prog	-1.96957		no	no
1448482_at	chr3:135762665-135825957 (+) // 99.66 // qG3	solute carrier family 39 (metal ion transporter), member 8	Slc39a8	67547	64116	0.000908856	-0.789735		0.350894	DOWN_poor _prog	-0.409031		no	no
1437917_at	chr1:64048449-64049253 (-) // 98.63 // qC2	RIKEN cDNA D530037H12 gene	D530037H12Rik	96893	---	0.00246709	-0.789243		not rep	not rep	not rep		no	no
1416447_at	chr9:79553939-79579094 (-) // 97.61 // qE1	transmembrane protein 30A	Tmem30a	69981	55754	0.000421184	-0.78907		not rep	not rep	not rep		no	no
1438934_x_at	chr3:88521890-88522206 (-) // 81.95 // qF1	sema domain, immunoglobulin domain (Ig), transmembrane domain (TM) and short cytoplasmic domain, (semaphorin) 4A	Sema4a	20351	64218	0.00601655	-0.787249		not rep	not rep	not rep		no	no
1434853_x_at	chr6:39327430-39327752 (-) // 84.39 // qB1	makorin, ring finger protein, 1	Mkrn1	54484	23608	0.000372336	-0.784198		0.499683	DOWN_poor _prog	-1.00942		no	no
1433842_at	chr1:92946797-92947728 (+) // 99.47 // qD	leucine rich repeat (in FLII) interacting protein 1	Lrrfip1	16978	9208	0.00488527	-0.784124		0.785311	UP_poor_prognosis	0.208418		no	no
1421365_at	chr13:115574261-115579827 (-) // 93.17 // qD2.2	follistatin	Fst	14313	10468	0.000600457	-0.783598		0.410132	UP_poor_prognosis	0.44362		no	no
1420503_at	chrX:20871854-20899314 (+) // 99.33 // qA2	solute carrier family 6 (neurotransmitter transporter), member 14	Slc6a14	56774	11254	0.00129002	-0.783525		not rep	not rep	not rep		no	no
1431385_a_at	chr8:122433065-122444703 (-) // 94.07 // qE1	membrane-bound transcription factor peptidase, site 1	Mbtps1	56453	8720	0.00362794	-0.783459		0.846398	UP_poor_prognosis	0.187093		no	no
1454635_at	chr14:101967528-101969357 (-) // 98.81 // qE2.3	F-box and leucine-rich repeat protein 3	Fbxl3	50789	26224	0.00243247	-0.782842		not rep	not rep	not rep		no	no
1452081_a_at	chr10:79225687-79233619 (+) // 97.26 // qC1	RIKEN cDNA 9130017N09 gene	9130017N09Rik	78906	126353	0.000239026	-0.782052		0.82375	UP_poor_prognosis	0.0675856		no	no
1450378_at	chr17:33529790-33539746 (+) // 81.48 // qB1	TAP binding protein	Tapbp	21356	6892	0.000178273	-0.78201		0.0908442	DOWN_poor _prog	-2.05777		no	no
1449580_s_at	chr17:33755906-33761488 (+) // 98.64 // qB1	histocompatibility 2, class II, locus Mb1 /// histocompatibility 2, class II, locus Mb2	H2-DMb1 /// H2-DMb2	14999 /// 15000	---	0.00117543	-0.781766		not rep	not rep	not rep		no	no
1451243_at	chr1:137079127-137100460 (-) // 97.51 // qE4	arginyl aminopeptidase (aminopeptidase B)	Rnpep	215615	6051	0.00418468	-0.780328		0.964479	DOWN_poor _prog	-0.04		no	no
1456412_a_at	chr11:75462978-75464173 (+) // 99.89 // qB5	putative phosphatase	RP23-136K12.4	19062	51763	0.000158985	-0.779393		0.553819	DOWN_poor _prog	-0.936908		yes	no
1450033_a_at	chr1:52064021-52105528 (+) // 93.7 // qC1.1	signal transducer and activator of transcription 1	Stat1	20846	6772	0.000324582	-0.778443		0.22827	UP_poor_prognosis	0.497946		yes	no
1437772_s_at	chr4:135192847-135211368 (+) // 97.08 // qD3	fucosidase, alpha-L- 1, tissue	Fuca1	71665	2517	0.000210554	-0.776948		0.171597	DOWN_poor _prog	-0.788593		no	no
1426368_at	chr2:145551588-145579056 (+) // 95.41 // qG1	Ras and Rab interactor 2	Rin2	74030	54453	0.00224352	-0.775022		0.503412	DOWN_poor _prog	-0.491601		no	no
1451667_at	chr1:158515247-158555591 (-) // 88.83 // qH1	RIKEN cDNA C530043G21 gene	C530043G21Rik	215015	9917	0.000468609	-0.774353		0.75198	DOWN_poor _prog	-0.204301		no	no
1425752_at	chr19:7848061-7869712 (-) // 82.96 // qA	cDNA sequence BC014805	BC014805	236149	387601	0.00354342	-0.773489		not rep	not rep	not rep		no	no
1427489_at	chr2:12025784-12219773 (-) // 98.31 // qA1	integrin alpha 8	Itga8	241226	8516	0.00640816	-0.773455		0.00695719	UP_poor_prognosis	1.10542		no	no
1429144_at	chr2:132220644-132241889 (-) // 94.04 // qF2	preimplantation protein 4	Prei4	74182	56261	0.00836104	-0.770731		not rep	not rep	not rep		no	no
1455896_a_at	chr8:128911108-128916773 (+) // 94.87 // qE2	potassium channel, subfamily K, member 1	Kcnk1	16525	3775	0.000136548	-0.768134		0.907153	UP_poor_prognosis	0.037975		no	no
1418638_at	chr17:33755763-33770737 (+) // 91.47 // qB1 /// chr17:33763733-33766382 (+) // 39.48 // qB1	histocompatibility 2, class II, locus Mb1	H2-DMb1	14999	---	0.0011609	-0.76613		not rep	not rep	not rep		no	no
1451601_a_at	chr11:72267836-72270736 (-) // 99.33 // qB4	cDNA sequence BC011467	BC011467	216892	---	1.36532e-05	-0.76491		not rep	not rep	not rep		no	no
1420872_at	chr3:82117921-82160612 (-) // 99.54 // qE3	guanylate cyclase 1, soluble, beta 3	Gucy1b3	54195	2983	0.000141059	-0.764696		0.0489196	DOWN_poor _prog	-0.951896		no	no
1450295_s_at	chr7:19063573-19077403 (-) // 83.63 // qA3	poliovirus receptor	Pvr	52118	5817	0.0022325	-0.763478		0.684026	DOWN_poor _prog	-0.221011		no	no
1418762_at	chr1:132217260-132290277 (-) // 97.51 // qE4	CD55 antigen	Cd55	13136	---	0.00303538	-0.762018		not rep	not rep	not rep		no	no
1417896_at	chr10:80676369-80694363 (-) // 95.37 // qC1	tight junction protein 3	Tjp3	27375	27134	0.000956353	-0.761812		0.132354	DOWN_poor _prog	-0.612043		no	no
1422527_at	chr17:33746086-33749537 (+) // 93.78 // qB1	histocompatibility 2, class II, locus DMa	H2-DMa	14998	3108	0.00348248	-0.757586		0.0238751	DOWN_poor _prog	-1.08004		no	no
1421600_a_at	chr17:36445236-36467428 (+) // 80.84 // qB1	tripartite motif protein 26	Trim26	22670	7726	0.00159503	-0.75697		0.145729	DOWN_poor _prog	-1.99733		no	no
1418917_at	chr10:18229542-18235492 (-) // 93.61 // qA3	heme binding protein 2	Hebp2	56016	23593	0.000734392	-0.754022		0.220097	UP_poor_prognosis	0.879557		no	no
1451499_at	chr6:23212542-23789339 (-) // 98.52 // qA3.1	Ca2+-dependent activator protein for secretion 2	Cadps2	320405	93664	0.000197994	-0.752663		not rep	not rep	not rep		no	no
1416924_at	chr5:144508848-144517922 (+) // 80.77 // qG2	brain protein I3	Bri3	55950	25798	0.00072847	-0.750875		not rep	not rep	not rep		no	no
1432417_a_at	chr3:102864275-102898266 (+) // 100.0 // qF2.2	tetraspanin 2	Tspan2	70747	10100	0.000336329	-0.749991		0.379222	UP_poor_prognosis	0.400439		no	no
1450933_at	chr3:19417145-19457109 (-) // 99.83 // qA2	phosphodiesterase 7A	Pde7a	18583	5150	0.00606443	-0.749606		not rep	not rep	not rep		no	no
1423223_a_at	chr1:163077685-163087847 (-) // 79.25 // qH2.1	peroxiredoxin 6	Prdx6	11758	9588	0.00680022	-0.748331		0.19258	DOWN_poor _prog	-1.17244		no	no
1449038_at	chr1:194922359-194943083 (-) // 94.87 // qH6	hydroxysteroid 11-beta dehydrogenase 1	Hsd11b1	15483	3290	0.00211044	-0.748075		0.27532	UP_poor_prognosis	0.448183		no	no
1438221_at	chr1:58467121-58468217 (-) // 98.65 // qC1.3	RIKEN cDNA C130065N10 gene	C130065N10Rik	319340	---	0.00284962	-0.748056		not rep	not rep	not rep		no	no
1422962_a_at	chr17:33808610-33811655 (+) // 96.54 // qB1	proteosome (prosome, macropain) subunit, beta type 8 (large multifunctional peptidase 7)	Psmb8	16913	5696	0.00130209	-0.747442		0.41728	UP_poor_prognosis	0.453641		no	no
1416386_a_at	chr3:99629417-99631663 (+) // 95.03 // qF2.2 /// chr6:122274613-122283297 (+) // 98.42 // qF1	mannose-6-phosphate receptor, cation dependent	M6pr	17113	4074	0.000393908	-0.747033		0.961671	DOWN_poor _prog	-0.0818633		no	no
1452159_at	chr2:150274520-150299989 (-) // 98.05 // qG3	RIKEN cDNA 2310001A20 gene	2310001A20Rik	71881	57136	0.00297425	-0.746382		not rep	not rep	not rep		no	no
1417162_at	chr1:74221453-74237148 (-) // 95.86 // qC3	transmembrane BAX inhibitor motif containing 1	Tmbim1	69660	64114	0.00279117	-0.743928		not rep	not rep	not rep		no	no
1415840_at	chr9:77703055-77770201 (+) // 97.19 // qE1	ELOVL family member 5, elongation of long chain fatty acids (yeast)	Elovl5	68801	60481	1.43941e-05	-0.743868		0.386923	UP_poor_prognosis	0.306073		no	no
1416959_at	chr19:40243903-40250315 (+) // 91.45 // qC3 /// chr14:16997119-17032216 (-) // 98.27 // qA2	nuclear receptor subfamily 1, group D, member 2	Nr1d2	353187	9975	0.00179748	-0.743136		0.673618	UP_poor_prognosis	0.186135		no	no
1424029_at	chr10:33986840-33990670 (+) // 97.55 // qB1	TSPY-like 4	Tspyl4	72480	23270	0.000494536	-0.742594		0.105645	UP_poor_prognosis	1.37936		no	no
1453851_a_at	chr13:51859173-51860964 (+) // 98.06 // qA5	growth arrest and DNA-damage-inducible 45 gamma	Gadd45g	23882	10912	0.00828569	-0.742029		0.235636	DOWN_poor _prog	-0.568461		no	no
1435463_s_at	chr11:80298320-80403155 (-) // 99.21 // qB5	myosin ID	Myo1d	338367	4642	0.00255535	-0.741772		0.702336	UP_poor_prognosis	0.224752		no	no
1449151_at	chr1:133941092-133967508 (-) // 99.76 // qE4	PCTAIRE-motif protein kinase 3	Pctk3	18557	5129	0.00499691	-0.741477		0.0153499	DOWN_poor _prog	-1.48173		no	no
1455733_at	chr5:117501995-117534887 (+) // 95.25 // qF	TAO kinase 3	Taok3	330177	51347	0.00635631	-0.740614		0.38616	UP_poor_prognosis	0.498429		no	no
1422552_at	chr2:53899484-53900938 (-) // 97.78 // qC1.1	reprimo, TP53 dependent G2 arrest mediator candidate	Rprm	67874	56475	0.00110951	-0.739708		not rep	not rep	not rep		no	no
1456606_a_at	chr13:43133810-43147357 (+) // 89.18 // qA4	carbohydrate sulfotransferase 11 /// phosphatase and actin regulator 1	Chst11 /// Phactr1	218194 /// 58250	---	0.00147854	-0.738176		not rep	not rep	not rep		no	no
1417409_at	chr4:94541051-94544226 (-) // 98.91 // qC5	Jun oncogene	Jun	16476	3725	0.000708209	-0.737043		0.319472	DOWN_poor _prog	-0.837135		no	no
1416901_at	chr12:85645954-85662860 (-) // 98.95 // qD2	Niemann Pick type C2	Npc2	67963	10577	0.000134765	-0.735908		0.0690864	DOWN_poor _prog	-0.962094		no	no
1426703_at	chr5:108808884-108870056 (-) // 99.08 // qF	cyclin G associated kinase	Gak	231580	2580	0.00127242	-0.734999		0.176836	UP_poor_prognosis	1.79714		no	yes
1450470_at	chr7:4063801-4083379 (+) // 100.0 // qA1	---	---	---	---	0.0071713	-0.734646		not rep	not rep	not rep		no	no
1455179_at	chr18:7347959-7349604 (-) // 99.7 // qA1	membrane protein, palmitoylated 7 (MAGUK p55 subfamily member 7)	Mpp7	75739	143098	4.06991e-05	-0.732518		not rep	not rep	not rep		no	no
1434151_at	chr15:100132794-100142389 (+) // 94.83 // qF1	methyltransferase like 7A	Mettl7a	70152	---	0.000238278	-0.732351		not rep	not rep	not rep		no	no
1419099_x_at	chr2:35135998-35159035 (-) // 96.23 // qB	stomatin	Stom	13830	2040	0.00211555	-0.72751		0.182936	DOWN_poor _prog	-0.982731		no	no
1420819_at	chr15:66610487-66642391 (-) // 99.07 // qD2	src-like adaptor	Sla	20491	6503	0.00399833	-0.725515		0.430456	DOWN_poor _prog	-0.551088		no	no
1421245_at	chr11:101778548-101783105 (-) // 99.81 // qD	sclerostin	Sost	74499	50964	0.00118548	-0.724973		not rep	not rep	not rep		no	no
1452203_at	chr1:51414032-51422685 (-) // 84.51 // qC1.1	oligonucleotide/oligosaccharide-binding fold containing 2A	Obfc2a	109019	64859	0.00204712	-0.722242		not rep	not rep	not rep		no	no
1422492_at	chr16:58612824-58622934 (+) // 85.09 // qC1.2	coproporphyrinogen oxidase	Cpox	12892	1371	0.00429246	-0.720684		0.0780636	UP_poor_prognosis	0.993436		no	no
1421118_a_at	chr8:97866237-97903310 (+) // 97.75 // qD1	G protein-coupled receptor 56	Gpr56	14766	9289	6.44636e-05	-0.719913		0.666296	UP_poor_prognosis	0.284771		no	no
1460189_at	chr14:54515059-54524136 (+) // 96.46 // qC2	WD repeat domain 23	Wdr23	28199	80344	0.000848518	-0.719762		0.317919	DOWN_poor _prog	-1.43542		no	no
1448207_at	chr11:97615758-97654854 (+) // 99.22 // qD	LIM and SH3 protein 1	Lasp1	16796	3927	0.00271263	-0.718426		0.351602	UP_poor_prognosis	0.900716		no	no
1428891_at	chr5:92699229-92702091 (+) // 99.31 // qE2	---	---	---	---	0.000538197	-0.718373		not rep	not rep	not rep		no	no
1434851_s_at	chr17:56747443-56751065 (+) // 95.84 // qD	crumbs homolog 3 (Drosophila)	Crb3	224912	92359	0.00601934	-0.71812		not rep	not rep	not rep		no	no
1415988_at	chr1:95236345-95309205 (-) // 98.57 // qD	high density lipoprotein (HDL) binding protein	Hdlbp	110611	3069	0.00386698	-0.717537		0.126563	UP_poor_prognosis	2.01903		no	no
1416655_at	chrX:34875411-34879734 (-) // 96.64 // qA3.3	C1GALT1-specific chaperone 1	C1galt1c1	59048	29071	0.000530221	-0.716869		not rep	not rep	not rep		no	no
1451425_a_at	chr6:39330185-39350042 (-) // 98.44 // qB1	makorin, ring finger protein, 1	Mkrn1	54484	23608	0.000454944	-0.716173		0.499683	DOWN_poor _prog	-1.00942		no	no
1460681_at	chr7:25170461-25248547 (-) // 98.12 // qA3	CEA-related cell adhesion molecule 1	Ceacam1	26365	634	8.63486e-05	-0.715543		0.683943	DOWN_poor _prog	-0.170616		no	no
1455491_at	chr10:62410022-62414099 (-) // 99.78 // qB4	heterogeneous nuclear ribonucleoprotein H3 /// similar to heterogeneous nuclear ribonucleoprotein H3 isoform a	Hnrph3 /// LOC669773	432467 /// 669773	---	0.00553742	-0.715358		not rep	not rep	not rep		no	no
1422879_at	chr12:33539504-33562780 (+) // 94.68 // qA3	synaptophysin-like protein	Sypl	19027	6856	0.00105718	-0.71454		0.479607	UP_poor_prognosis	0.513934		no	no
1424083_at	chr4:59568725-59643378 (-) // 98.09 // qB3	ROD1 regulator of differentiation 1 (S. pombe)	Rod1	230257	9991	0.000496219	-0.713729		0.0191435	DOWN_poor _prog	-1.09905		no	no
1431203_at	chr1:178651531-178792538 (+) // 92.68 // qH4	serologically defined colon cancer antigen 8	Sdccag8	76816	10806	0.00436509	-0.713209		not rep	not rep	not rep		no	no
1425676_a_at	chr4:117927642-117930204 (+) // 97.03 // qD2.1	elongation of very long chain fatty acids (FEN1/Elo2, SUR4/Elo3, yeast)-like 1	Elovl1	54325	64834	0.00184033	-0.712932		not rep	not rep	not rep		no	no
1451416_a_at	chr14:54654075-54667159 (-) // 99.89 // qC3	transglutaminase 1, K polypeptide	Tgm1	21816	7051	0.000121335	-0.712888		0.865219	UP_poor_prognosis	0.0975332		no	no
1423054_at	chr5:38815067-38849952 (-) // 97.7 // qB3	WD repeat domain 1	Wdr1	22388	9948	0.00378166	-0.712572		0.379857	UP_poor_prognosis	0.874575		no	no
1416013_at	chr7:27240406-27261958 (-) // 99.58 // qA3	phospholipase D family, member 3	Pld3	18807	23646	0.0056174	-0.711952		0.0279339	DOWN_poor _prog	-1.67027		no	no
1425668_a_at	chr9:34796726-34868763 (-) // 88.0 // qA4	ST3 beta-galactoside alpha-2,3-sialyltransferase 4	St3gal4	20443	6484	0.000444611	-0.711655		0.485005	UP_poor_prognosis	1.03738		no	no
1420831_at	chr1:157540376-157575615 (-) // 95.82 // qG3	quiescin Q6	Qscn6	104009	5768	0.00807521	-0.708785		0.790906	UP_poor_prognosis	0.182092		no	no
1422990_at	chr6:17413826-17521997 (+) // 98.18 // qA2	met proto-oncogene	Met	17295	4233	0.000582943	-0.708733		0.966421	DOWN_poor _prog	-0.0206137		yes	no
1423986_a_at	chr9:108895975-108915200 (+) // 97.26 // qF2	scotin gene	Scotin	66940	51246	0.00431019	-0.708303		not rep	not rep	not rep		no	no
1427925_at	chr4:48146022-48204235 (+) // 98.05 // qB1	syntaxin 17	Stx17	67727	55014	0.00298025	-0.70799		not rep	not rep	not rep		no	no
1454704_at	chr5:93516513-93518970 (-) // 88.21 // qE2	scavenger receptor class B, member 2	Scarb2	12492	950	0.00317469	-0.707885		0.941926	UP_poor_prognosis	0.0712599		no	no
1418982_at	chr7:34828062-34830686 (+) // 91.89 // qB2	CCAAT/enhancer binding protein (C/EBP), alpha	Cebpa	12606	1050	0.000319808	-0.707832		0.0186043	DOWN_poor _prog	-1.50201		no	no
1427165_at	chrX:32572700-32601825 (+) // 97.17 // qA3.2	interleukin 13 receptor, alpha 1	Il13ra1	16164	3597	0.0012932	-0.707577		0.156091	DOWN_poor _prog	-0.684464		no	no
1415809_at	chr13:60948142-60951558 (-) // 97.91 // qB2	trophoblast specific protein alpha	Tpbpa	21984	---	0.00960118	-0.707061		not rep	not rep	not rep		no	no
1424877_a_at	chr4:61995528-62006423 (-) // 76.2 // qB3	aminolevulinate, delta-, dehydratase	Alad	17025	210	0.00104359	-0.706417		0.542703	DOWN_poor _prog	-0.231976		no	no
1455291_s_at	chr6:54822158-54823073 (+) // 94.99 // qB3	zinc and ring finger 2	Znrf2	387524	223082	0.00221788	-0.704		not rep	not rep	not rep		no	no
1427261_at	chr11:35681822-35823942 (-) // 98.94 // qA4	WW, C2 and coiled-coil domain containing 1	Wwc1	211652	23286	0.0020487	-0.701702		0.958025	DOWN_poor _prog	-0.0157677		no	no
1415943_at	chr12:8797368-8819719 (+) // 96.12 // qA1.1	syndecan 1	Sdc1	20969	6382	0.000408591	-0.699155		0.162471	DOWN_poor _prog	-0.894679		no	no
1433471_at	chr11:52095705-52096742 (-) // 97.82 // qB1.3	transcription factor 7, T-cell specific	Tcf7	21414	6932	0.00511585	-0.698569		0.854993	UP_poor_prognosis	0.0763173		no	no
1429979_a_at	chr11:119934961-119967330 (-) // 90.75 // qE2	RIKEN cDNA 1810073N04 gene	1810073N04Rik	72055	124565	0.000462925	-0.698052		0.363219	UP_poor_prognosis	0.785055		no	no
1421394_a_at	chrX:38338354-38350336 (+) // 86.94 // qA3.3	baculoviral IAP repeat-containing 4	Birc4	11798	331	0.00510867	-0.69683		not rep	not rep	not rep		no	no
1436399_s_at	chrX:134355600-134356895 (+) // 87.88 // qF1	Nik related kinase	Nrk	27206	203447	0.00165915	-0.696781		not rep	not rep	not rep		no	no
1425511_at	chr1:186597233-186700267 (-) // 98.04 // qH5	MAP/microtubule affinity-regulating kinase 1	Mark1	226778	4139	0.00104375	-0.694508		not rep	not rep	not rep		no	no
1448411_at	chr5:37254352-37277204 (-) // 96.49 // qB3	Wolfram syndrome 1 homolog (human)	Wfs1	22393	7466	0.0061057	-0.692978		0.361959	UP_poor_prognosis	0.551408		no	no
1421813_a_at	chr10:59673013-59697954 (+) // 97.12 // qB4	prosaposin	Psap	19156	5660	0.00314175	-0.689884		not rep	not rep	not rep		no	no
1421134_at	chr5:92214798-92223629 (+) // 96.11 // qE2	amphiregulin	Areg	11839	374	0.000559181	-0.68944		not rep	not rep	not rep		no	no
1451668_at	chr1:158515247-158555591 (-) // 88.83 // qH1	RIKEN cDNA C530043G21 gene	C530043G21Rik	215015	9917	4.3323e-06	-0.689196		0.75198	DOWN_poor _prog	-0.204301		no	no
1418831_at	chr7:140931052-140941830 (+) // 98.72 // qF5	plakophilin 3	Pkp3	56460	11187	5.43239e-05	-0.689096		0.427461	UP_poor_prognosis	0.89331		no	no
1422959_s_at	chr2:167194672-167207375 (+) // 98.43 // qH3	zinc finger protein 313	Zfp313	81018	---	0.00192885	-0.688724		not rep	not rep	not rep		no	no
1428354_at	chr11:121113025-121125961 (+) // 98.64 // qE2	forkhead box K2	Foxk2	68837	3607	0.000276349	-0.686402		0.0558647	UP_poor_prognosis	0.921128		no	no
1421836_at	chr10:19838410-19971078 (+) // 96.44 // qA3	---	---	---	---	0.00253232	-0.686307		not rep	not rep	not rep		no	no
1453564_a_at	chr6:71473415-71512117 (+) // 99.51 // qC1	vacuolar protein sorting 24 (yeast)	Vps24	66700	51652	0.00190878	-0.685044		not rep	not rep	not rep		no	no
1424521_at	chr1:75051884-75054773 (+) // 96.33 // qC3	zinc finger, AN1 type domain 2B	Zfand2b	68818	130617	0.00322055	-0.684732		not rep	not rep	not rep		no	no
1421161_at	chr5:92434018-92478194 (-) // 98.06 // qE2	betacellulin, epidermal growth factor family member	Btc	12223	685	0.00425414	-0.683016		0.049705	DOWN_poor _prog	-0.776545		no	no
1433515_s_at	chr6:143161905-143165768 (+) // 97.35 // qG3	ethanolamine kinase 1	Etnk1	75320	55500	0.00992235	-0.681869		not rep	not rep	not rep		no	no
1429177_x_at	chr1:4481008-4486494 (-) // 99.23 // qA1	SRY-box containing gene 17	Sox17	20671	64321	0.00586879	-0.681428		not rep	not rep	not rep		no	no
1425930_a_at	chr11:100903437-100908296 (+) // 97.47 // qD	MAX-like protein X	Mlx	21428	6945	2.40879e-05	-0.680639		0.672245	UP_poor_prognosis	0.394663		no	no
1421497_at	chr19:6226400-6227767 (+) // 93.77 // qA	glycoprotein hormone alpha 2	Gpha2	170458	170589	0.00803231	-0.679959		not rep	not rep	not rep		no	no
1421526_at	chr19:41135898-41260146 (-) // 99.94 // qC3	tolloid-like 2	Tll2	24087	7093	0.00184812	-0.679798		0.870382	UP_poor_prognosis	0.0695928		no	no
1426464_at	chr11:98584021-98591373 (-) // 98.19 // qD	nuclear receptor subfamily 1, group D, member 1	Nr1d1	217166	9572	0.000756344	-0.679033		not rep	not rep	not rep		no	no
1433546_at	chr10:120768152-120800313 (+) // 98.57 // qD2	glucosamine (N-acetyl)-6-sulfatase	Gns	75612	2799	0.00132698	-0.677701		0.267095	DOWN_poor _prog	-0.795093		no	no
1437211_x_at	chr9:77769979-77770203 (+) // 73.93 // qE1	ELOVL family member 5, elongation of long chain fatty acids (yeast)	Elovl5	68801	60481	7.23229e-05	-0.67756		0.386923	UP_poor_prognosis	0.306073		no	no
1422631_at	chr12:36083045-36119976 (-) // 88.07 // qA3	aryl-hydrocarbon receptor	Ahr	11622	196	0.0091416	-0.67737		0.120935	DOWN_poor _prog	-1.21173		no	yes
1422244_at	chr15:85643103-85649499 (-) // 99.98 // qE2	polycystic kidney disease (polycystin) and REJ (sperm receptor for egg jelly, sea urchin homolog)-like	Pkdrej	18766	10343	0.00263004	-0.67713		not rep	not rep	not rep		no	no
1416758_at	chr11:103147714-103151391 (-) // 91.42 // qE1	Rho GTPase activating protein 27	Arhgap27	544817	201176	0.00745018	-0.677111		not rep	not rep	not rep		no	no
1415711_at	chr1:10122720-10158446 (-) // 99.24 // qA2	ADP-ribosylation factor guanine nucleotide-exchange factor 1(brefeldin A-inhibited)	Arfgef1	211673	10565	0.000125676	-0.676895		0.139971	DOWN_poor _prog	-1.03965		no	no
1454753_at	chr1:94747766-94751246 (+) // 99.95 // qD	arginyl aminopeptidase (aminopeptidase B)-like 1	Rnpepl1	108657	57140	0.00266715	-0.676425		not rep	not rep	not rep		no	no
AFFX-LysX-M_at	---	---	---	---	---	0.00694558	-0.676232		not rep	not rep	not rep		no	no
1416343_a_at	chrX:34649688-34701006 (-) // 93.85 // qA3.3	lysosomal membrane glycoprotein 2	Lamp2	16784	3920	0.00259668	-0.675248		0.758236	UP_poor_prognosis	0.191281		no	no
1426566_s_at	chr6:113431922-113436535 (+) // 99.47 // qE3	interleukin 17 receptor E	Il17re	57890	132014	8.55075e-06	-0.674076		not rep	not rep	not rep		no	no
1426484_at	chr1:130071699-130106921 (+) // 96.06 // qE4	UBX domain containing 2	Ubxd2	67812	23190	0.00137261	-0.670924		0.235248	UP_poor_prognosis	1.60502		no	no
1448489_at	chr4:133669546-133699488 (+) // 96.74 // qD3	platelet-activating factor acetylhydrolase 2	Pafah2	100163	5051	0.00242951	-0.670231		0.671879	DOWN_poor _prog	-0.198129		no	no
1448577_x_at	chr11:117625757-117630372 (+) // 91.22 // qE2	synaptogyrin 2	Syngr2	20973	9144	0.00316012	-0.669713		0.278208	UP_poor_prognosis	1.35956		no	no
1420696_at	chr5:17086440-17239811 (+) // 99.76 // qA3	sema domain, immunoglobulin domain (Ig), short basic domain, secreted, (semaphorin) 3C	Sema3c	20348	10512	0.00153998	-0.669241		0.0961609	UP_poor_prognosis	0.826936		no	no
1419816_s_at	chr4:149711228-149712678 (+) // 99.6 // qE2	ERBB receptor feedback inhibitor 1	Errfi1	74155	54206	0.000237686	-0.66821		not rep	not rep	not rep		no	no
1421594_a_at	chr7:90223890-90285630 (+) // 98.78 // qE1	synaptotagmin-like 2	Sytl2	83671	54843	0.00424938	-0.66657		not rep	not rep	not rep		no	no
1419554_at	chr16:49775266-49831372 (+) // 99.3 // qB5	CD47 antigen (Rh-related antigen, integrin-associated signal transducer)	Cd47	16423	961	0.00137642	-0.664922		0.685497	UP_poor_prognosis	0.149645		no	no
1449334_at	chr10:85730231-85779307 (+) // 96.61 // qC1	tissue inhibitor of metalloproteinase 3	Timp3	21859	7078	0.000696145	-0.663297		0.797956	UP_poor_prognosis	0.156874		no	no
1438556_a_at	chr9:75285252-75285584 (-) // 63.66 // qD	tropomodulin 3	Tmod3	50875	29766	3.16474e-06	-0.66316		not rep	not rep	not rep		no	no
1456080_a_at	chr2:163327963-163329668 (-) // 81.09 // qH3	serine incorporator 3	Serinc3	26943	10955	0.00812205	-0.662996		0.548417	UP_poor_prognosis	0.8283		no	no
1435944_s_at	chr12:113706561-113706829 (-) // 48.89 // qF1	centromere protein B	Cenpb	12616	1059	0.00913259	-0.662355		0.276863	DOWN_poor _prog	-1.78231		no	no
1417371_at	chr11:21035774-21050330 (+) // 89.59 // qA3.1	pellino 1	Peli1	67245	57162	0.00443938	-0.662284		not rep	not rep	not rep		no	no
1451728_at	chrX:7280259-7289511 (-) // 99.62 // qA1.1	WD repeat domain 13	Wdr13	73447	64743	0.006304	-0.662034		not rep	not rep	not rep		no	no
1422600_at	chr9:89707667-89824869 (+) // 98.09 // qE3.1	RAS protein-specific guanine nucleotide-releasing factor 1	Rasgrf1	19417	5923	0.000686856	-0.661963		0.8399	DOWN_poor _prog	-0.074215		no	no
1416525_at	chr11:95230192-95309493 (+) // 90.24 // qD	speckle-type POZ protein	Spop	20747	8405	0.00211405	-0.661356		0.428308	DOWN_poor _prog	-0.962965		no	no
1452251_at	chr3:55713124-56271630 (-) // 98.55 // qC	neurobeachin	Nbea	26422	26960	0.00402809	-0.660355		not rep	not rep	not rep		no	no
1455156_at	chr4:44453351-44454516 (-) // 47.46 // qB1 /// chr17:78557299-78559648 (-) // 96.7 // qE2	striatin, calmodulin binding protein	Strn	268980	6801	0.00882932	-0.658882		0.246667	DOWN_poor _prog	-0.56525		no	no
1419128_at	chr7:127920698-127941804 (+) // 99.21 // qF3	integrin alpha X	Itgax	16411	3687	0.00137226	-0.658848		0.684665	UP_poor_prognosis	0.3164		no	no
1455435_s_at	chr14:28868359-28869456 (+) // 96.91 // qA3	---	---	---	---	0.00242161	-0.657938		not rep	not rep	not rep		no	no
1438887_a_at	chr6:86686652-86687174 (-) // 76.99 // qD1	germ cell-less homolog 1 (Drosophila)	Gmcl1	23885	64395	0.000158384	-0.657234		not rep	not rep	not rep		no	no
1425783_at	chr12:102047612-102110588 (-) // 68.82 // qE	membrane targeting (tandem) C2 domain containing 1	Mtac2d1	74413	123036	0.00350847	-0.657208		not rep	not rep	not rep		no	no
1450368_a_at	chr11:17092847-17094986 (+) // 82.79 // qA2	protein phosphatase 3, regulatory subunit B, alpha isoform (calcineurin B, type I)	Ppp3r1	19058	5534	0.00388579	-0.656386		0.48495	UP_poor_prognosis	0.301949		no	no
1425796_a_at	chr5:34039254-34052464 (+) // 98.67 // qB2	fibroblast growth factor receptor 3	Fgfr3	14184	2261	0.000501416	-0.655624		0.0200285	DOWN_poor _prog	-0.665824		no	no
1435614_s_at	chr9:89824561-89824870 (+) // 100.0 // qE3.1	RAS protein-specific guanine nucleotide-releasing factor 1	Rasgrf1	19417	5923	0.00513302	-0.654379		0.8399	DOWN_poor _prog	-0.074215		no	no
1456155_x_at	chr4:135192847-135211368 (+) // 97.08 // qD3	fucosidase, alpha-L- 1, tissue	Fuca1	71665	2517	5.10081e-05	-0.652514		0.171597	DOWN_poor _prog	-0.788593		no	no
1421239_at	chr13:113585013-113626316 (+) // 99.55 // qD2.2	interleukin 6 signal transducer	Il6st	16195	3572	0.000455333	-0.650819		0.0192057	DOWN_poor _prog	-1.20408		no	no
1421232_at	chr6:89284207-89328263 (-) // 99.93 // qD1	plexin A1	Plxna1	18844	5361	0.00100588	-0.650187		not rep	not rep	not rep		no	no
1432004_a_at	chr9:21207903-21241828 (+) // 99.06 // qA3	dynamin 2	Dnm2	13430	1785	0.000596025	-0.648712		0.131939	DOWN_poor _prog	-1.81828		no	no
1452823_at	chr6:42175545-42180058 (+) // 95.9 // qB2.1	glutathione S-transferase kappa 1	Gstk1	76263	373156	0.00111469	-0.648644		not rep	not rep	not rep		no	no
1452354_at	chr1:87877438-87886627 (+) // 92.75 // qC5	RIKEN cDNA 2810459M11 gene	2810459M11Rik	72792	---	0.0030672	-0.64582		not rep	not rep	not rep		no	no
1435053_s_at	chr12:79999687-80000495 (+) // 97.82 // qC3	pleckstrin homology domain containing, family H (with MyTH4 domain) member 1	Plekhh1	211945	57475	0.00747672	-0.644215		not rep	not rep	not rep		no	no
1448301_s_at	chr13:32849563-32858632 (-) // 82.66 // qA3.2	serine (or cysteine) peptidase inhibitor, clade B, member 1a	Serpinb1a	66222	1992	0.00656079	-0.643855		0.499832	UP_poor_prognosis	0.327412		no	no
1421917_at	chr5:75434032-75479903 (+) // 98.73 // qC3.3	platelet derived growth factor receptor, alpha polypeptide	Pdgfra	18595	5156	0.00440653	-0.642391		0.00784852	DOWN_poor _prog	-2.42486		no	no
1449896_at	chr1:92745509-92781543 (+) // 87.86 // qD	---	---	---	---	0.00148137	-0.640396		not rep	not rep	not rep		no	no
1449373_at	chr14:118073112-118116397 (+) // 98.78 // qE4 /// chr14:117820540-117863774 (+) // 97.71 // qE4	DnaJ (Hsp40) homolog, subfamily C, member 3	Dnajc3	19107	5611	0.00739755	-0.637904		0.566882	UP_poor_prognosis	0.263691		yes	no
1434273_at	chr7:73613820-73650438 (+) // 97.67 // qD1	RIKEN cDNA A830073O21 gene	A830073O21Rik	320262	---	6.48051e-05	-0.637846		not rep	not rep	not rep		no	no
1427021_s_at	chr7:108725603-108733119 (+) // 82.71 // qE3	ferritin heavy chain 1	Fth1	14319	2495	0.0027422	-0.637806		0.945572	DOWN_poor _prog	-0.0559148		no	no
1431208_a_at	chr17:24367369-24372569 (-) // 99.75 // qA3.3	solute carrier family 9 (sodium/hydrogen exchanger), isoform 3 regulator 2	Slc9a3r2	65962	9351	0.00794512	-0.637192		0.21084	DOWN_poor _prog	-1.41701		no	no
1425956_a_at	chr14:58521786-58540289 (-) // 93.03 // qC3	cytidine and dCMP deaminase domain containing 1	Cdadc1	71891	81602	5.65202e-05	-0.636682		not rep	not rep	not rep		no	no
1420852_a_at	chr11:22734739-22759716 (-) // 95.5 // qA3.2	UDP-GlcNAc:betaGal beta-1,3-N-acetylglucosaminyltransferase 2	B3gnt2	53625	10678	1.02052e-05	-0.635807		not rep	not rep	not rep		no	no
1454046_x_at	chr11:117816884-117840015 (+) // 99.74 // qE2	phosphatidylglycerophosphate synthase 1	Pgs1	74451	9489	0.000568047	-0.63535		not rep	not rep	not rep		no	no
1427588_a_at	chr18:23640669-23799228 (+) // 96.25 // qA2	dystrobrevin alpha	Dtna	13527	1837	0.000143452	-0.634838		0.00585754	UP_poor_prognosis	3.30225		no	no
1425678_a_at	chr9:121966012-122016733 (+) // 98.99 // qF4	SNF related kinase	Snrk	20623	54861	0.00949854	-0.63451		0.347437	DOWN_poor _prog	-0.383212		no	no
1424477_at	chr5:140057427-140066720 (-) // 98.38 // qG2	cDNA sequence BC019731	BC019731	231832	---	8.40897e-07	-0.632931		not rep	not rep	not rep		no	no
1453836_a_at	chr6:88690348-88732349 (+) // 99.75 // qD1	monoglyceride lipase	Mgll	23945	11343	0.00415388	-0.632487		0.0344605	DOWN_poor _prog	-1.04262		no	no
1416916_at	chr1:137069984-137074981 (-) // 98.02 // qE4	E74-like factor 3	Elf3	13710	1999	0.00284714	-0.632466		0.0250311	DOWN_poor _prog	-1.37625		no	no
1416044_at	chr11:60530320-60543460 (-) // 99.85 // qB2	flightless I homolog (Drosophila)	Flii	14248	2314	0.00259824	-0.631856		0.682383	DOWN_poor _prog	-0.332471		no	no
1426276_at	chr2:62398126-62447005 (-) // 91.72 // qC1.3	interferon induced with helicase C domain 1	Ifih1	71586	64135	0.000399258	-0.631792		0.330539	DOWN_poor _prog	-0.499547		no	no
1450231_a_at	chrX:38338354-38350336 (+) // 86.94 // qA3.3	baculoviral IAP repeat-containing 4	Birc4	11798	331	0.00748334	-0.630532		not rep	not rep	not rep		no	no
1455741_a_at	chr4:137236108-137237307 (+) // 99.86 // qD3	endothelin converting enzyme 1	Ece1	230857	1889	7.66128e-05	-0.630409		0.473678	UP_poor_prognosis	0.701116		no	no
1460235_at	chr5:93519097-93580849 (-) // 98.29 // qE2	scavenger receptor class B, member 2	Scarb2	12492	950	0.000341955	-0.630142		0.941926	UP_poor_prognosis	0.0712599		no	no
1451160_s_at	chr7:19062542-19079682 (-) // 73.17 // qA3	poliovirus receptor	Pvr	52118	5817	0.00496317	-0.630004		0.684026	DOWN_poor _prog	-0.221011		no	no
1435634_at	chr1:7079042-7162372 (+) // 94.11 // qA1	protein-L-isoaspartate (D-aspartate) O-methyltransferase domain containing 1	Pcmtd1	319263	115294	0.00033839	-0.628734		not rep	not rep	not rep		no	no
1424952_at	chr5:73571937-73588500 (+) // 91.61 // qC3.2	OCIA domain containing 1	Ociad1	68095	54940	0.0023828	-0.627248		not rep	not rep	not rep		no	no
1425560_a_at	chr3:90627171-90629076 (+) // 89.57 // qF1	S100 calcium binding protein A16	S100a16	67860	140576	0.00393014	-0.627034		not rep	not rep	not rep		no	no
1423663_at	chr11:59607914-59626037 (-) // 85.68 // qB1.3	folliculin	Flcn	216805	201163	0.00624344	-0.625404		not rep	not rep	not rep		no	yes
1426801_at	chr11:53363317-53387516 (+) // 93.27 // qB1.3	septin 8	2007-09-08	20362	23176	0.00674729	-0.624675		0.031711	UP_poor_prognosis	1.30753		no	yes
1419069_at	chr5:130471864-130499040 (+) // 89.7 // qG1.3	RAB guanine nucleotide exchange factor (GEF) 1	Rabgef1	56715	27342	0.000509827	-0.624278		not rep	not rep	not rep		no	no
1449862_a_at	chr5:53029855-53056534 (+) // 90.26 // qC1	phosphatidylinositol 4-kinase type 2 beta	Pi4k2b	67073	55300	0.00194814	-0.622861		not rep	not rep	not rep		no	no
1448894_at	chr6:34284276-34298613 (+) // 98.25 // qB1	aldo-keto reductase family 1, member B8	Akr1b8	14187	57016	0.000270218	-0.62046		0.807409	UP_poor_prognosis	0.038072		no	no
1428065_at	chr9:21093172-21105430 (+) // 97.94 // qA3	solute carrier family 44, member 2	Slc44a2	68682	57153	0.000127107	-0.620293		not rep	not rep	not rep		no	no
1428093_at	chr15:88908744-88914844 (+) // 92.87 // qE3	TraB domain containing	Trabd	67976	---	0.000542947	-0.617675		not rep	not rep	not rep		no	no
1417789_at	chr11:81874017-81879118 (+) // 95.45 // qC	small chemokine (C-C motif) ligand 11	Ccl11	20292	6356	0.00352107	-0.6161		0.208713	UP_poor_prognosis	0.610245		no	no
1426258_at	chr9:41718694-41875108 (-) // 99.39 // qA5.1	sortilin-related receptor, LDLR class A repeats-containing	Sorl1	20660	6653	0.000413449	-0.61576		0.40253	DOWN_poor _prog	-0.471723		no	no
1427068_x_at	chr11:60233860-60261466 (+) // 98.79 // qB2	RIKEN cDNA 4933439F18 gene	4933439F18Rik	66771	79018	0.00934322	-0.614299		not rep	not rep	not rep		no	no
1420547_at	chr12:98604259-98660457 (-) // 95.05 // qE	galactosylceramidase	Galc	14420	2581	5.28887e-05	-0.613655		0.493422	DOWN_poor _prog	-0.536483		no	no
1417215_at	chr18:70109027-70178732 (-) // 97.27 // qE2	RAB27b, member RAS oncogene family	Rab27b	80718	5874	0.00549903	-0.612517		not rep	not rep	not rep		no	no
1417191_at	chrX:152884786-152885858 (+) // 38.54 // qF4 /// chr12:45075839-45080612 (-) // 99.44 // qB3	DnaJ (Hsp40) homolog, subfamily B, member 9	Dnajb9	27362	4189	0.00109713	-0.611009		0.0390347	UP_poor_prognosis	1.03768		no	no
1416596_at	chr17:34522535-34538415 (+) // 96.98 // qB1	solute carrier family 44, member 4	Slc44a4	70129	80736	0.00273629	-0.609719		not rep	not rep	not rep		no	no
1433514_at	chr6:143161905-143165768 (+) // 97.35 // qG3	ethanolamine kinase 1	Etnk1	75320	55500	0.00133725	-0.607114		not rep	not rep	not rep		no	no
1422721_at	chr11:69667196-69673269 (-) // 99.35 // qB3	tyrosine kinase, non-receptor, 1	Tnk1	83813	8711	0.000488757	-0.606963		0.0489663	DOWN_poor _prog	-0.785344		no	no
1435637_at	chr8:88607674-88608684 (-) // 73.96 // qC3	integrin alpha FG-GAP repeat containing 1	Itfg1	71927	81533	0.00532815	-0.605181		not rep	not rep	not rep		no	no
1421415_s_at	chr13:40898139-40970285 (+) // 92.62 // qA3.3	glucosaminyl (N-acetyl) transferase 2, I-branching enzyme	Gcnt2	14538	2651	0.00416945	-0.605099		0.201414	UP_poor_prognosis	0.85038		no	no
1416617_at	chr2:150309551-150359668 (-) // 95.98 // qG3	acyl-CoA synthetase short-chain family member 1	Acss1	68738	84532	2.30724e-07	-0.601592		not rep	not rep	not rep		no	no
1422455_s_at	chr11:103637871-103770116 (-) // 98.19 // qE1	N-ethylmaleimide sensitive fusion protein	Nsf	18195	4905	0.00496797	-0.600942		0.210285	UP_poor_prognosis	1.46156		no	no
1424311_at	chr8:11497573-11513256 (+) // 95.25 // qA1.1	RIKEN cDNA 0710008K08 gene	0710008K08Rik	69225	55739	0.00626734	-0.599258		not rep	not rep	not rep		no	no
1448872_at	chr6:78395760-78398080 (-) // 96.97 // qC3	regenerating islet-derived 3 gamma	Reg3g	19695	130120	0.00189672	-0.598927		not rep	not rep	not rep		no	no
1451130_at	chr8:74295922-74298720 (+) // 95.18 // qB3.3	RIKEN cDNA 2010315L10 gene	2010315L10Rik	67023	55850	0.000905417	-0.598811		not rep	not rep	not rep		no	no
1423276_at	chr16:36613216-36646040 (+) // 99.57 // qB3	immunoglobulin-like domain containing receptor 1	Ildr1	106347	286676	0.00571444	-0.598696		not rep	not rep	not rep		no	no
1424748_at	chr5:24732946-24775983 (+) // 99.03 // qA3	UDP-N-acetyl-alpha-D-galactosamine:polypeptide N-acetylgalactosaminyltransferase 11	Galnt11	231050	63917	0.000808031	-0.596138		not rep	not rep	not rep		no	no
1422017_s_at	chr13:54566153-54574940 (-) // 86.21 // qB1	RIKEN cDNA 4833439L19 gene	4833439L19Rik	97820	---	0.00588178	-0.595564		not rep	not rep	not rep		no	no
1448365_at	chr9:122961942-122984826 (+) // 96.14 // qF4	exosome component 7	Exosc7	66446	23016	0.00327341	-0.595342		0.792551	UP_poor_prognosis	0.191068		no	no
1452109_at	chr6:113431922-113436535 (+) // 99.47 // qE3	interleukin 17 receptor E	Il17re	57890	132014	7.6286e-06	-0.59412		not rep	not rep	not rep		no	no
1427186_a_at	chr7:67110112-67113845 (-) // 98.6 // qC	myocyte enhancer factor 2A	Mef2a	17258	4205	0.00129332	-0.593411		0.870853	DOWN_poor _prog	-0.158017		no	no
1421812_at	chr17:33529790-33539746 (+) // 81.48 // qB1	TAP binding protein	Tapbp	21356	6892	0.00148752	-0.593256		0.0908442	DOWN_poor _prog	-2.05777		no	no
1423962_at	chr1:183010543-183048060 (-) // 94.13 // qH4	WD repeat domain 26	Wdr26	226757	80232	0.00019483	-0.591092		not rep	not rep	not rep		no	no
1420847_a_at	chr7:129954604-130057361 (-) // 94.57 // qF3	fibroblast growth factor receptor 2	Fgfr2	14183	2263	0.0064514	-0.590893		0.0554349	DOWN_poor _prog	-0.92005		no	no
1426787_at	chr11:3031886-3056868 (-) // 97.39 // qA1	Sfi1 homolog, spindle assembly associated (yeast) /// similar to spindle assembly associated Sfi1 homolog isoform b /// similar to spindle assembly associated Sfi1 homolog isoform b /// similar to Sfi1 homolog, spindle assembly associated (yeast)	Sfi1 /// LOC673404 /// LOC673420 /// LOC673566	673404 /// 673420 /// 673566 /// 78887	---	0.000161524	-0.588562		not rep	not rep	not rep		no	no
1416446_at	chr9:79553939-79579094 (-) // 97.61 // qE1	transmembrane protein 30A	Tmem30a	69981	55754	0.000148508	-0.58836		not rep	not rep	not rep		no	no
1418581_a_at	chr11:3244251-3309169 (-) // 98.36 // qA1	LIM motif-containing protein kinase 2	Limk2	16886	3985	0.000274146	-0.588027		0.564389	UP_poor_prognosis	0.697246		no	no
1426319_at	chr9:6168583-6377536 (+) // 99.67 // qA1	platelet-derived growth factor, D polypeptide	Pdgfd	71785	80310	0.000403984	-0.587182		not rep	not rep	not rep		no	no
1425611_a_at	chr5:136558073-136770480 (-) // 99.07 // qG2	cut-like 1 (Drosophila)	Cutl1	13047	1523	0.000349937	-0.586265		0.119915	DOWN_poor _prog	-1.14237		no	no
1424698_s_at	chr2:62465126-62494944 (+) // 96.15 // qC1.3	grancalcin	Gca	227960	25801	0.00126442	-0.584959		0.971691	UP_poor_prognosis	0.0202108		no	no
1448339_at	chr9:79553939-79579094 (-) // 97.61 // qE1	transmembrane protein 30A	Tmem30a	69981	55754	0.00380301	-0.584957		not rep	not rep	not rep		no	no
1451839_a_at	chr3:19419787-19503429 (-) // 99.83 // qA2	phosphodiesterase 7A	Pde7a	18583	5150	0.00407597	-0.581218		not rep	not rep	not rep		no	no
1451845_a_at	chr11:86500177-86506382 (+) // 85.34 // qC	peptidyl-tRNA hydrolase 2	Ptrh2	217057	---	0.000515052	-0.580965		not rep	not rep	not rep		no	no
1439262_x_at	chr2:150274521-150274815 (-) // 84.44 // qG3	RIKEN cDNA 2310001A20 gene	2310001A20Rik	71881	57136	0.00970704	-0.58053		not rep	not rep	not rep		no	no
1416958_at	chr19:40243903-40250315 (+) // 91.45 // qC3 /// chr14:16997119-17032216 (-) // 98.27 // qA2	nuclear receptor subfamily 1, group D, member 2	Nr1d2	353187	9975	0.00262727	-0.578965		0.673618	UP_poor_prognosis	0.186135		no	no
1450859_s_at	chr3:135377032-135405585 (+) // 96.34 // qG3 /// chrX:70746123-70747671 (-) // 35.63 // qA7.3	ubiquitin-conjugating enzyme E2D 3 (UBC4/5 homolog, yeast)	Ube2d3	66105	7323	0.00885242	-0.578161		0.241771	DOWN_poor _prog	-1.43392		yes	no
1451479_a_at	chr4:116749882-116766739 (+) // 88.06 // qD2.1	transmembrane protein 53	Tmem53	68777	79639	3.8278e-05	-0.578124		not rep	not rep	not rep		no	no
1420894_at	chr4:47374357-47436024 (+) // 98.09 // qB1	transforming growth factor, beta receptor I	Tgfbr1	21812	7046	0.00296287	-0.576833		0.816646	DOWN_poor _prog	-0.102174		no	no
1416511_a_at	chr11:113542941-113567408 (-) // 97.89 // qE2	CDC42 effector protein (Rho GTPase binding) 4	Cdc42ep4	56699	23580	0.00147434	-0.576784		0.962712	DOWN_poor _prog	-0.0115135		no	no
1423894_a_at	chr9:108427994-108430876 (+) // 97.81 // qF2	DALR anticodon binding domain containing 3	Dalrd3	67789	55152	6.08283e-05	-0.576667		not rep	not rep	not rep		no	no
1417293_at	chr1:36012548-36050992 (+) // 95.77 // qB	heparan sulfate 6-O-sulfotransferase 1	Hs6st1	50785	9394	0.00278882	-0.576613		0.178564	DOWN_poor _prog	-0.4779		no	no
1422126_a_at	chr14:19083262-19105311 (+) // 99.52 // qA2	nudix (nucleoside diphosphate linked moiety X)-type motif 13	Nudt13	67725	25961	0.00890409	-0.576203		0.57098	DOWN_poor _prog	-0.248623		no	no
1449442_at	chr7:79609469-79616593 (-) // 98.98 // qD2	peroxisomal biogenesis factor 11a	Pex11a	18631	8800	0.00263796	-0.575054		0.475553	DOWN_poor _prog	-0.267259		no	no
1450185_a_at	chr16:95366493-95405796 (+) // 80.23 // qC4	potassium inwardly-rectifying channel, subfamily J, member 15	Kcnj15	16516	3772	0.00256641	-0.573462		0.377733	DOWN_poor _prog	-0.253554		no	no
1424966_at	chr6:115694744-115724618 (-) // 93.28 // qE3	transmembrane protein 40	Tmem40	94346	55287	0.000482052	-0.572427		not rep	not rep	not rep		no	no
1424238_at	chr11:120434461-120441089 (-) // 94.48 // qE2	sirtuin 7 (silent mating type information regulation 2, homolog) 7 (S. cerevisiae)	Sirt7	209011	51547	0.00120367	-0.572341		not rep	not rep	not rep		no	no
1416934_at	chrX:67471322-67575851 (+) // 97.71 // qA7.2	X-linked myotubular myopathy gene 1	Mtm1	17772	4534	0.000695865	-0.571393		0.494813	DOWN_poor _prog	-0.301781		no	no
1420920_a_at	chr11:59028230-59029720 (-) // 90.75 // qB1.3	ADP-ribosylation factor 1	Arf1	11840	375	0.00619875	-0.570528		0.386943	UP_poor_prognosis	0.931366		no	no
1460732_a_at	chr16:5002045-5047742 (-) // 97.56 // qA1	periplakin	Ppl	19041	5493	0.000100112	-0.570296		0.384366	DOWN_poor _prog	-0.471258		no	no
1448621_a_at	chr7:105428180-105432208 (+) // 99.18 // qE3	sphingomyelin phosphodiesterase 1, acid lysosomal	Smpd1	20597	6609	0.00340983	-0.570172		0.378375	DOWN_poor _prog	-1.22533		no	no
1438777_a_at	chr5:140967080-140968162 (+) // 76.65 // qG2	EST AA881470	AA881470	231841	221927	0.000130611	-0.569607		not rep	not rep	not rep		no	no
1427486_at	chr10:115754269-115788034 (+) // 96.64 // qD2	protein tyrosine phosphatase, receptor type, B	Ptprb	19263	5787	0.00345577	-0.568524		0.369231	DOWN_poor _prog	-0.559366		no	no
1454606_at	chr12:81796093-81799683 (+) // 96.0 // qD1	RIKEN cDNA 4933426M11 gene	4933426M11Rik	217684	---	0.000976253	-0.567563		not rep	not rep	not rep		no	no
1448286_at	chrX:147342603-147345158 (+) // 86.7 // qF3	hydroxysteroid (17-beta) dehydrogenase 10	Hsd17b10	15108	3028	0.00143442	-0.566998		0.688566	UP_poor_prognosis	0.380434		no	no
1422597_at	chr8:98241395-98263422 (+) // 97.76 // qD1	matrix metallopeptidase 15	Mmp15	17388	4324	0.000288961	-0.566961		0.00597519	DOWN_poor _prog	-3.91847		no	no
1451437_at	chr14:56789786-56844409 (-) // 97.61 // qC3	zinc finger, DHHC domain containing 20	Zdhhc20	75965	253832	0.00423313	-0.566565		not rep	not rep	not rep		no	no
1422880_at	chr12:33539504-33562780 (+) // 94.68 // qA3	synaptophysin-like protein	Sypl	19027	6856	0.00334905	-0.56608		0.479607	UP_poor_prognosis	0.513934		no	no
1451326_at	chr9:106306783-106311024 (+) // 93.01 // qF1	abhydrolase domain containing 14b	Abhd14b	76491	84836	5.49204e-05	-0.565923		not rep	not rep	not rep		no	no
1425519_a_at	chr18:60929120-60938017 (+) // 86.73 // qE1	CD74 antigen (invariant polypeptide of major histocompatibility complex, class II antigen-associated)	Cd74	16149	972	0.00517597	-0.564919		0.0783436	DOWN_poor _prog	-0.982736		no	no
1426576_at	chr19:32189226-32277010 (-) // 98.71 // qC1	transmembrane protein 23	Tmem23	208449	259230	0.00494824	-0.564882		0.112239	DOWN_poor _prog	-0.677404		no	no
1448810_at	chr4:44057925-44105237 (-) // 93.36 // qB1	glucosamine	Gne	50798	10020	0.000808668	-0.563115		0.740672	UP_poor_prognosis	0.31628		no	no
1451804_a_at	chr13:24020125-24116042 (-) // 98.91 // qA3.1	leucine rich repeat containing 16	Lrrc16	68732	55604	0.00451915	-0.562868		0.552327	DOWN_poor _prog	-0.601914		no	no
1432136_s_at	chr5:143581637-143591341 (-) // 79.58 // qG2	zinc finger, DHHC domain containing 4	Zdhhc4	72881	55146	0.00903973	-0.562109		not rep	not rep	not rep		no	no
1448078_at	chr19:30177157-30177592 (-) // 92.89 // qC1	expressed sequence C76533	C76533	98134	---	0.00200898	-0.561973		not rep	not rep	not rep		no	no
1449335_at	chr10:85730231-85779307 (+) // 96.61 // qC1	tissue inhibitor of metalloproteinase 3	Timp3	21859	7078	0.00448191	-0.561546		0.797956	UP_poor_prognosis	0.156874		no	no
1418832_at	chr7:140931052-140941830 (+) // 98.72 // qF5	plakophilin 3	Pkp3	56460	11187	0.00142797	-0.561458		0.427461	UP_poor_prognosis	0.89331		no	no
1448945_at	chr8:97564022-97585368 (-) // 99.63 // qC5	plasma membrane proteolipid	Pllp	67801	51090	0.00445876	-0.56107		0.00244469	DOWN_poor _prog	-2.73718		no	no
1451822_a_at	chr11:96846223-96850048 (+) // 98.54 // qD	secernin 2	Scrn2	217140	90507	0.00450572	-0.560008		not rep	not rep	not rep		no	no
1455184_at	chr5:89834473-89836694 (+) // 92.07 // qE1	MOB1, Mps One Binder kinase activator-like 1A (yeast)	Mobkl1a	68473	92597	0.0058307	-0.555501		not rep	not rep	not rep		no	no
1418989_at	chr1:133465859-133503051 (+) // 89.38 // qE4	cathepsin E	Ctse	13034	1510	0.00141746	-0.555501		0.0488325	DOWN_poor _prog	-0.423431		no	no
1419428_a_at	chr11:119084052-119101544 (+) // 97.23 // qE2	glucosidase, alpha, acid	Gaa	14387	2548	0.00804024	-0.5553		0.721908	UP_poor_prognosis	0.30791		no	no
1435323_a_at	chr13:30252813-30254181 (+) // 92.28 // qA3.2	membrane bound O-acyltransferase domain containing 1	Mboat1	218121	154141	3.47118e-05	-0.55443		not rep	not rep	not rep		no	no
1415687_a_at	chr10:59673013-59697954 (+) // 97.12 // qB4	prosaposin	Psap	19156	5660	0.00260616	-0.554008		not rep	not rep	not rep		no	no
1425344_at	chr11:121053325-121071939 (+) // 93.6 // qE2	nuclear prelamin A recognition factor	Narf	67608	26502	0.00712384	-0.553698		not rep	not rep	not rep		no	no
1424169_at	chr2:68355340-68356571 (+) // 63.71 // qC1.3 /// chr11:72993043-72998362 (+) // 91.86 // qB4	Tax1 (human T-cell leukemia virus type I) binding protein 3	Tax1bp3	76281	30851	0.00029762	-0.550331		0.297443	UP_poor_prognosis	0.895374		no	no
1452519_a_at	chr3:69095117-69106102 (-) // 36.37 // qE1 /// chr7:28085606-28087037 (-) // 62.66 // qA3	zinc finger protein 36	Zfp36	22695	7538	0.0014532	-0.549988		0.34033	DOWN_poor _prog	-0.431454		no	no
1436448_a_at	chr2:36073820-36074281 (+) // 80.45 // qB	prostaglandin-endoperoxide synthase 1	Ptgs1	19224	5742	0.00594789	-0.548596		0.258701	DOWN_poor _prog	-1.25647		no	no
1455134_at	chr4:56960979-56962996 (-) // 99.16 // qB3	RIKEN cDNA A630051L19 gene	A630051L19Rik	319762	---	0.000471485	-0.548089		not rep	not rep	not rep		no	no
1433775_at	chr4:128721881-128725065 (-) // 98.82 // qD2.2	expressed sequence C77080	C77080	97130	57648	0.000246384	-0.54765		not rep	not rep	not rep		no	no
1428063_at	chr15:36422256-36441388 (-) // 94.22 // qB3.1	ankyrin repeat domain 46	Ankrd46	68839	157567	0.00585989	-0.546276		0.865943	DOWN_poor _prog	-0.201814		no	no
1424733_at	chr3:59202553-59218539 (-) // 92.98 // qD	purinergic receptor P2Y, G-protein coupled, 14	P2ry14	140795	9934	0.00419524	-0.544777		0.917465	DOWN_poor _prog	-0.0446653		no	no
1422106_a_at	chr6:124774535-124776233 (+) // 92.79 // qF2	splA/ryanodine receptor domain and SOCS box containing 2	Spsb2	14794	84727	0.0013022	-0.544477		not rep	not rep	not rep		no	no
1448934_at	chr1:94269467-94304205 (-) // 95.48 // qD	NADH dehydrogenase (ubiquinone) 1 alpha subcomplex 10	Ndufa10	67273	4705	0.00372478	-0.544194		not rep	not rep	not rep		no	no
1421982_a_at	chr1:37374731-37383530 (+) // 98.4 // qB	unc-50 homolog (C. elegans)	Unc50	67387	25972	0.00168903	-0.543714		0.344188	UP_poor_prognosis	0.894495		no	no
1455229_x_at	chr11:117821674-117840101 (+) // 99.14 // qE2	phosphatidylglycerophosphate synthase 1	Pgs1	74451	9489	0.00663434	-0.543394		not rep	not rep	not rep		no	no
1424595_at	chr1:173274237-173300685 (+) // 86.28 // qH3	F11 receptor	F11r	16456	50848	0.000180515	-0.543196		not rep	not rep	not rep		no	no
1456039_at	chr9:88174644-88236831 (-) // 98.66 // qE3.1	sorting nexin 14	Snx14	244962	57231	0.00738539	-0.542596		not rep	not rep	not rep		no	no
1418433_at	chr1:87624611-87682713 (+) // 96.91 // qC5	calcium binding protein 39	Cab39	12283	51719	7.70745e-05	-0.542424		not rep	not rep	not rep		no	no
1422468_at	chr4:122338549-122362044 (+) // 96.72 // qD2.2	palmitoyl-protein thioesterase 1	Ppt1	19063	5538	2.26359e-05	-0.54214		0.681236	UP_poor_prognosis	0.312221		no	no
1460342_s_at	chr11:59478898-59592797 (+) // 97.18 // qB1.3	expressed sequence AA536749	AA536749	26936	---	0.000359858	-0.541594		not rep	not rep	not rep		no	no
1415760_s_at	chr11:55290002-55304631 (-) // 100.0 // qB1.3	ATX1 (antioxidant protein 1) homolog 1 (yeast)	Atox1	11927	475	0.00311419	-0.541505		0.150285	UP_poor_prognosis	1.78828		no	no
1428016_a_at	chr7:45498705-45504875 (+) // 81.7 // qB3	Ras interacting protein 1	Rasip1	69903	54922	0.000212155	-0.541157		not rep	not rep	not rep		no	no
1460395_at	chr11:6005750-6100414 (-) // 96.86 // qA1	NudC domain containing 3	Nudcd3	209586	23386	0.00550851	-0.540585		0.855179	UP_poor_prognosis	0.068669		no	no
1424126_at	chr9:106091563-106105990 (-) // 98.83 // qF1	aminolevulinic acid synthase 1	Alas1	11655	211	0.00134386	-0.540583		0.269978	DOWN_poor _prog	-1.07177		no	no
1426819_at	chr2:104227317-104230050 (-) // 97.05 // qE2	homeodomain interacting protein kinase 3	Hipk3	15259	10114	0.000507216	-0.540363		0.575051	DOWN_poor _prog	-0.298187		no	no
1450410_a_at	chr15:97612403-97620723 (+) // 98.78 // qF1	RIKEN cDNA 4930570C03 gene	4930570C03Rik	67739	---	4.86247e-05	-0.537139		not rep	not rep	not rep		no	no
1424885_at	chr1:134126149-134133117 (+) // 98.27 // qE4	kelch domain containing 8A	Klhdc8a	213417	55220	0.00525036	-0.53636		not rep	not rep	not rep		no	no
1454183_at	chr7:30352859-30354747 (-) // 97.5 // qB1	RIKEN cDNA 3100004P22 gene	3100004P22Rik	68035	23354	0.00148996	-0.536165		not rep	not rep	not rep		no	no
1423821_at	chr6:13530686-13558100 (-) // 99.74 // qA1	transmembrane protein 168	Tmem168	101118	64418	0.0017554	-0.535531		not rep	not rep	not rep		no	no
1419455_at	chr16:91295302-91314693 (+) // 94.77 // qC3.3	interleukin 10 receptor, beta	Il10rb	16155	3588	3.64642e-05	-0.535255		0.134061	UP_poor_prognosis	1.22681		no	no
1424621_at	chr6:71201312-71215470 (+) // 96.16 // qC1	lysine-rich coiled-coil 1	Krcc1	57896	51315	0.00349032	-0.53468		not rep	not rep	not rep		no	no
1420624_a_at	chr6:72314736-72320176 (-) // 96.53 // qC1	vesicle-associated membrane protein 8	Vamp8	22320	8673	0.00124334	-0.532299		0.117723	DOWN_poor _prog	-1.29333		no	no
1435811_a_at	chr1:37382757-37383533 (+) // 78.26 // qB	unc-50 homolog (C. elegans)	Unc50	67387	25972	0.00282019	-0.531884		0.344188	UP_poor_prognosis	0.894495		no	no
1453744_a_at	chr11:94144102-94154615 (+) // 75.87 // qD	ankyrin repeat domain 40	Ankrd40	71452	91369	0.0077157	-0.531853		0.617505	DOWN_poor _prog	-0.248415		no	no
1424676_s_at	chr11:3935124-3948026 (+) // 95.24 // qA1	SEC14-like 4 (S. cerevisiae)	Sec14l4	103655	284904	0.00272848	-0.531191		not rep	not rep	not rep		no	no
1427893_a_at	chr3:89540467-89554936 (+) // 96.44 // qF1	phosphomevalonate kinase	Pmvk	68603	10654	0.00205957	-0.530775		0.0102166	DOWN_poor _prog	-1.69288		no	no
1429582_at	chr2:25877543-25879941 (-) // 98.84 // qA3	BTB (POZ) domain containing 14A	Btbd14a	67991	138151	0.0034615	-0.530608		not rep	not rep	not rep		no	no
1448538_a_at	chr4:134195711-134199448 (+) // 95.6 // qD3	DNA segment, Chr 4, Wayne State University 53, expressed	D4Wsu53e	27981	---	0.00127515	-0.530195		not rep	not rep	not rep		no	no
1431422_a_at	chr11:83864608-83867118 (-) // 90.56 // qC	dual specificity phosphatase 14	Dusp14	56405	11072	0.0031346	-0.529664		0.203618	UP_poor_prognosis	0.430697		no	no
1425054_a_at	chr4:129102987-129110500 (+) // 66.35 // qD2.2	RIKEN cDNA 2510006D16 gene	2510006D16Rik	76799	56063	0.000228461	-0.52931		not rep	not rep	not rep		no	no
1460641_a_at	chr7:30349658-30358988 (-) // 99.17 // qB1	RIKEN cDNA 3100004P22 gene /// RIKEN cDNA 2310022K01 gene	3100004P22Rik /// 2310022K01Rik	68035 /// 71909	---	0.0074421	-0.52876		not rep	not rep	not rep		no	no
1416109_at	chr4:135192810-135211368 (+) // 92.15 // qD3	fucosidase, alpha-L- 1, tissue	Fuca1	71665	2517	7.3132e-05	-0.528093		0.171597	DOWN_poor _prog	-0.788593		no	no
1457675_at	chr16:18750264-18753310 (+) // 79.31 // qA3	RIKEN cDNA 2510002D24 gene	2510002D24Rik	72307	128977	0.00127409	-0.527175		not rep	not rep	not rep		no	no
1438040_a_at	chr10:86128213-86133136 (-) // 76.5 // qC1	heat shock protein 90kDa beta (Grp94), member 1	Hsp90b1	22027	---	0.000655254	-0.527157		not rep	not rep	not rep		no	no
1423887_a_at	chr17:24827171-24843567 (-) // 98.62 // qA3.3	TEL2, telomere maintenance 2, homolog (S. cerevisiae)	Telo2	71718	9894	0.00802012	-0.526603		0.925429	UP_poor_prognosis	0.107741		no	no
1416929_at	chr2:155785644-155803376 (-) // 98.61 // qH1	RNA binding motif protein 12	Rbm12	75710	8904	0.000624956	-0.525702		0.740366	UP_poor_prognosis	0.404707		no	no
1427954_at	chr10:121154671-121155938 (+) // 98.21 // qD2	cDNA sequence BC048403	BC048403	270802	144577	0.00949965	-0.524875		not rep	not rep	not rep		no	no
1417030_at	chr1:193026546-193051897 (+) // 98.11 // qH6	RIKEN cDNA 2310028N02 gene	2310028N02Rik	66950	55248	0.00379657	-0.524577		not rep	not rep	not rep		no	no
1430576_at	chr1:43878560-43901650 (+) // 98.39 // qC1.1	tripeptidyl peptidase II	Tpp2	22019	7174	0.0050022	-0.523671		0.457664	DOWN_poor _prog	-0.466504		no	no
1415814_at	chr8:72017701-72042707 (+) // 98.71 // qB3.3	ATPase, H+ transporting, lysosomal V1 subunit B2	Atp6v1b2	11966	526	0.00491292	-0.523375		0.586182	UP_poor_prognosis	0.555934		no	no
1428137_at	chr6:108788448-108789730 (+) // 93.09 // qE2	ADP-ribosylation factor-like 8B	Arl8b	67166	55207	0.00204953	-0.523372		not rep	not rep	not rep		no	no
1416401_at	chr2:93219945-93263323 (-) // 93.63 // qE1	CD82 antigen	Cd82	12521	3732	0.00627647	-0.52267		not rep	not rep	not rep		no	no
1450783_at	chr19:34706867-34715719 (+) // 83.15 // qC1	interferon-induced protein with tetratricopeptide repeats 1	Ifit1	15957	439996	0.00776569	-0.52224		not rep	not rep	not rep		no	no
1416618_at	chr1:173113666-173117890 (-) // 93.95 // qH3	protoporphyrinogen oxidase	Ppox	19044	5498	0.00448725	-0.521997		0.826648	UP_poor_prognosis	0.114463		no	no
1431214_at	---	RIKEN cDNA 1300007C21 gene	1300007C21Rik	67527	---	0.000208771	-0.521927		not rep	not rep	not rep		no	no
1416369_at	chr13:65079821-65088420 (-) // 94.31 // qB3	hippocampus abundant transcript-like 1	Hiatl1	66631	84641	0.000540227	-0.521867		not rep	not rep	not rep		no	no
1428064_at	chr7:101262500-101285715 (+) // 98.44 // qE2	centaurin, delta 2	Centd2	69710	10809	0.00644137	-0.520115		not rep	not rep	not rep		no	no
1451753_at	chr1:196320624-196513553 (+) // 99.91 // qH6	plexin A2	Plxna2	18845	5362	0.000121669	-0.519921		0.0572209	DOWN_poor _prog	-0.951541		no	no
1418453_a_at	chr1:166274749-166294529 (-) // 71.88 // qH2.2	ATPase, Na+/K+ transporting, beta 1 polypeptide	Atp1b1	11931	481	0.000916569	-0.519695		0.107012	DOWN_poor _prog	-0.814672		no	no
1424167_a_at	chr15:81778362-81788118 (-) // 94.86 // qE1	phosphomannomutase 1	Pmm1	29858	5372	0.00128084	-0.518667		0.125362	DOWN_poor _prog	-1.19308		no	no
1453278_a_at	chr17:71686155-71769067 (+) // 99.72 // qE1.3	restin-like 2	Rsnl2	78785	79745	0.000121357	-0.518037		not rep	not rep	not rep		no	no
1418432_at	chr1:87624611-87682713 (+) // 96.91 // qC5	calcium binding protein 39	Cab39	12283	51719	4.87541e-05	-0.517772		not rep	not rep	not rep		no	no
1426774_at	chr6:39016016-39035597 (-) // 97.61 // qB1	poly (ADP-ribose) polymerase family, member 12	Parp12	243771	64761	0.00054891	-0.517301		not rep	not rep	not rep		no	no
1423637_at	chr10:98537844-98541311 (+) // 94.56 // qC3	UDP-N-acetyl-alpha-D-galactosamine:polypeptide N-acetylgalactosaminyltransferase 4	Galnt4	14426	8693	0.0012335	-0.517112		not rep	not rep	not rep		no	no
1419088_at	chr10:85730231-85779307 (+) // 96.61 // qC1	tissue inhibitor of metalloproteinase 3	Timp3	21859	7078	0.0035641	-0.51578		0.797956	UP_poor_prognosis	0.156874		no	no
1436570_at	chr3:9670556-9671920 (-) // 98.83 // qA1	Transcribed locus	---	---	---	0.00503781	-0.515336		not rep	not rep	not rep		no	no
1452650_at	chr4:128386530-128413637 (+) // 98.88 // qD2.2	tripartite motif-containing 62	Trim62	67525	55223	0.00559753	-0.515138		not rep	not rep	not rep		no	no
1428242_at	chr10:79424728-79434599 (+) // 97.52 // qC1	histocompatibility (minor) HA-1	Hmha1	70719	---	0.00778107	-0.514839		not rep	not rep	not rep		no	no
1434100_x_at	chr5:51742494-51743018 (-) // 99.43 // qC1	Peroxisome proliferative activated receptor, gamma, coactivator 1 alpha	Ppargc1a	19017	10891	6.55844e-05	-0.514806		not rep	not rep	not rep		no	no
1420411_a_at	chr5:53029855-53056534 (+) // 90.26 // qC1	phosphatidylinositol 4-kinase type 2 beta	Pi4k2b	67073	55300	0.00519505	-0.513585		not rep	not rep	not rep		no	no
1451726_at	chr14:59219319-59256480 (+) // 98.79 // qC3	myotubularin related protein 6	Mtmr6	219135	9107	0.00179928	-0.513298		0.916436	UP_poor_prognosis	0.100786		no	no
1421195_at	chr5:53986732-53996350 (-) // 99.91 // qC1	cholecystokinin A receptor	Cckar	12425	886	0.0043703	-0.512281		0.942998	DOWN_poor _prog	-0.0836202		no	no
1454070_a_at	chr14:44517203-44542663 (-) // 99.42 // qC1	DDHD domain containing 1	Ddhd1	114874	80821	0.00818438	-0.511823		not rep	not rep	not rep		no	no
1452273_at	chr15:75827626-75831739 (-) // 96.75 // qD3	expressed sequence AA409316	AA409316	105732	286077	6.64274e-05	-0.510302		not rep	not rep	not rep		no	no
1437938_x_at	chr9:21231763-21257533 (+) // 98.2 // qA3	dynamin 2	Dnm2	13430	1785	0.000974157	-0.510179		0.131939	DOWN_poor _prog	-1.81828		no	no
1448847_at	chr2:163315242-163336540 (-) // 91.6 // qH3	serine incorporator 3	Serinc3	26943	10955	0.00599338	-0.508904		0.548417	UP_poor_prognosis	0.8283		no	no
1417946_at	chr18:10644408-10706769 (-) // 98.84 // qA1	abhydrolase domain containing 3	Abhd3	106861	171586	0.00179505	-0.508562		0.439873	DOWN_poor _prog	-0.354745		no	no
1438220_at	chr4:119118154-119125827 (+) // 90.95 // qD2.1	forkhead box J3	Foxj3	230700	22887	0.00151972	-0.508497		0.20291	UP_poor_prognosis	1.49349		no	no
1416043_at	chr4:116098983-116125861 (-) // 98.7 // qD1	nuclear autoantigenic sperm protein (histone-binding)	Nasp	50927	4678	0.00134533	-0.50797		0.0883002	UP_poor_prognosis	1.36612		yes	yes
1416287_at	chr1:171578145-171584317 (-) // 93.1 // qH3	regulator of G-protein signaling 4	Rgs4	19736	5999	0.00972864	-0.507969		0.231939	UP_poor_prognosis	1.40652		no	no
1420886_a_at	chr11:5421037-5425873 (+) // 86.26 // qA1	X-box binding protein 1	Xbp1	22433	7494	0.00682293	-0.507759		0.815438	UP_poor_prognosis	0.211145		no	no
1416249_at	chr4:154407499-154434797 (+) // 98.43 // qE2	NAD kinase	Nadk	192185	65220	0.00288165	-0.507079		0.171684	UP_poor_prognosis	0.847951		no	no
1429168_at	chr2:181339955-181388782 (-) // 97.79 // qH4	BTB (POZ) domain containing 4	Btbd4	72147	140685	0.00974486	-0.506309		not rep	not rep	not rep		no	no
1449312_at	chr8:69608934-69617106 (-) // 99.87 // qB3.3	neuropeptide Y receptor Y5	Npy5r	18168	4889	0.00194299	-0.50444		0.0908007	DOWN_poor _prog	-5.53908		no	no
1417438_at	chr12:10416789-10421569 (+) // 95.82 // qA1.1	retinol dehydrogenase 14 (all-trans and 9-cis)	Rdh14	105014	57665	0.00302567	-0.50428		not rep	not rep	not rep		no	no
1452769_at	chr11:44362386-44408941 (+) // 99.39 // qB1.1	RIKEN cDNA 3732413I11 gene	3732413I11Rik	74315	153830	0.00803848	-0.503801		not rep	not rep	not rep		no	no
1417689_a_at	chr4:114586654-114591825 (+) // 97.98 // qD1	PDZK1 interacting protein 1	Pdzk1ip1	67182	10158	0.000517934	-0.503494		0.91261	UP_poor_prognosis	0.0367006		no	no
1425645_s_at	chr7:25606417-25635315 (+) // 95.01 // qA3	cytochrome P450, family 2, subfamily b, polypeptide 10	Cyp2b10	13088	---	0.00369649	-0.502862		not rep	not rep	not rep		no	no
1451021_a_at	chr14:98181831-98196541 (+) // 97.22 // qE2.1	Kruppel-like factor 5	Klf5	12224	688	0.00748022	-0.502415		0.0475697	DOWN_poor _prog	-0.720663		no	no
1451098_at	chr3:67693628-67695784 (-) // 92.88 // qE1 /// chr8:126090303-126098849 (-) // 98.56 // qE1	procollagen (type III) N-endopeptidase	Pcoln3	234852	5119	0.0032971	-0.502078		0.339047	UP_poor_prognosis	1.08538		no	yes
1424759_at	chr7:68615063-68622755 (-) // 99.3 // qC	arrestin domain containing 4	Arrdc4	66412	91947	0.00125683	-0.501208		not rep	not rep	not rep		no	no
1424902_at	chr11:97739304-97802536 (-) // 99.86 // qD	plexin domain containing 1	Plxdc1	72324	57125	0.00187276	-0.501058		0.180122	UP_poor_prognosis	1.26092		no	no
1424708_at	chr13:35997689-35999013 (-) // 36.14 // qA3.3	transmembrane emp24-like trafficking protein 10 (yeast)	Tmed10	68581	10972	0.00967575	-0.500965		0.0902202	UP_poor_prognosis	1.33762		no	no
1424691_at	chr2:26831950-26839448 (+) // 86.14 // qA3	RIKEN cDNA 5930434B04 gene	5930434B04Rik	381356	11094	0.00875447	-0.500751		not rep	not rep	not rep		no	no
1416302_at	chr11:44461550-44850619 (+) // 95.86 // qB1.1	early B-cell factor 1	Ebf1	13591	1879	0.000355502	-0.500522		not rep	not rep	not rep		no	no
1417114_at	chr6:86657391-86698990 (-) // 99.52 // qD1	germ cell-less homolog 1 (Drosophila)	Gmcl1	23885	64395	0.00116718	-0.499534		not rep	not rep	not rep		no	no
1424628_a_at	chr17:31248867-31260036 (+) // 96.35 // qA3.3	RIKEN cDNA 1500032D16 gene	1500032D16Rik	78330	---	0.00137602	-0.498042		not rep	not rep	not rep		no	no
1428392_at	chr2:131684290-131687095 (-) // 93.0 // qF1	Ras association (RalGDS/AF-6) domain family 2	Rassf2	215653	9770	0.00636377	-0.497237		0.143322	UP_poor_prognosis	1.53296		no	yes
1449187_at	chr5:139229653-139248570 (-) // 97.7 // qG2	platelet derived growth factor, alpha	Pdgfa	18590	5154	0.0053531	-0.497043		0.305907	UP_poor_prognosis	0.688697		yes	no
1416178_a_at	chr7:100517982-100536452 (-) // 96.49 // qE2	pleckstrin homology domain containing, family B (evectins) member 1	Plekhb1	27276	58473	0.00565216	-0.496004		0.394541	DOWN_poor _prog	-0.403506		no	no
1428917_at	chr4:48206135-48207604 (+) // 99.12 // qB1	syntaxin 17	Stx17	67727	55014	0.00170474	-0.495936		not rep	not rep	not rep		no	no
1427226_at	chr11:61333728-61395857 (-) // 99.34 // qB2	epsin 2	Epn2	13855	22905	0.00103537	-0.495751		0.777966	DOWN_poor _prog	-0.0804884		no	no
1418996_a_at	chr6:145168314-145174717 (+) // 94.82 // qG3	LYR motif containing 5	Lyrm5	67636	144363	0.00577856	-0.495505		not rep	not rep	not rep		no	no
1426124_a_at	chr1:58356745-58368550 (-) // 99.84 // qC1.3	CDC-like kinase 1	Clk1	12747	1195	0.00262997	-0.492318		0.902498	UP_poor_prognosis	0.139206		no	no
1424032_at	chr5:122467425-122502914 (+) // 97.44 // qF	hydrogen voltage-gated channel 1	Hvcn1	74096	84329	0.00754013	-0.491994		not rep	not rep	not rep		no	no
1422178_a_at	chr1:92788540-92798073 (-) // 99.62 // qD	RAB17, member RAS oncogene family	Rab17	19329	64284	0.00321095	-0.491577		not rep	not rep	not rep		no	no
1417750_a_at	chr14:68195177-68238433 (-) // 99.47 // qD1	solute carrier family 25, member 37	Slc25a37	67712	51312	0.00743377	-0.491558		not rep	not rep	not rep		no	no
1460341_at	chr1:34794493-34824126 (+) // 97.75 // qB	pleckstrin homology domain containing, family B (evectins) member 2	Plekhb2	226971	55041	5.509e-05	-0.490194		0.0975676	UP_poor_prognosis	0.684522		no	no
1424772_at	chr6:136772461-136773864 (+) // 96.62 // qG1	H2A histone family, member J /// similar to H2A histone family, member J isoform 2	H2afj /// LOC632401	232440 /// 632401	---	0.00247936	-0.489766		not rep	not rep	not rep		no	no
1427019_at	chr6:22980674-23002915 (+) // 98.86 // qA3.1	protein tyrosine phosphatase, receptor type Z, polypeptide 1	Ptprz1	19283	5803	0.000608445	-0.48915		0.970811	DOWN_poor _prog	-0.0142938		no	no
1425051_at	chr18:58784857-58805740 (+) // 86.8 // qD3	isochorismatase domain containing 1	Isoc1	66307	51015	0.0015295	-0.489129		not rep	not rep	not rep		no	no
1419443_at	chr14:56752337-56759086 (+) // 97.73 // qC3	Sin3-associated polypeptide 18	Sap18	20220	10284	0.00177165	-0.48901		0.0218214	DOWN_poor _prog	-1.13321		no	no
1434099_at	chr5:51742494-51743018 (-) // 99.43 // qC1	Peroxisome proliferative activated receptor, gamma, coactivator 1 alpha	Ppargc1a	19017	10891	0.00218909	-0.488963		not rep	not rep	not rep		no	no
1451363_a_at	chr3:106613680-106629200 (+) // 99.23 // qF2.3	DENN/MADD domain containing 2D	Dennd2d	72121	79961	6.63856e-05	-0.488028		not rep	not rep	not rep		no	no
1427533_at	chr9:110739437-110744316 (+) // 96.13 // qF3	ALS2 C-terminal like	Als2cl	235633	259173	0.00042362	-0.487405		not rep	not rep	not rep		no	no
1449028_at	chr8:126540018-126549973 (+) // 99.03 // qE2	ras homolog gene family, member U	Rhou	69581	58480	0.00067155	-0.487163		not rep	not rep	not rep		no	no
1448513_a_at	chr12:85645954-85662860 (-) // 98.95 // qD2	Niemann Pick type C2	Npc2	67963	10577	0.00021253	-0.486659		0.0690864	DOWN_poor _prog	-0.962094		no	no
1416489_at	chr5:53029833-53057589 (+) // 98.92 // qC1	phosphatidylinositol 4-kinase type 2 beta	Pi4k2b	67073	55300	0.0085141	-0.486579		not rep	not rep	not rep		no	no
1424707_at	chr13:35997689-35999013 (-) // 36.14 // qA3.3	transmembrane emp24-like trafficking protein 10 (yeast)	Tmed10	68581	10972	0.00717619	-0.486158		0.0902202	UP_poor_prognosis	1.33762		no	no
1426369_at	chr7:113305036-113362066 (+) // 98.04 // qF1	male sterility domain containing 2	Mlstd2	67420	84188	0.00358419	-0.48568		not rep	not rep	not rep		no	no
1434865_a_at	chr11:116105198-116107560 (-) // 97.52 // qE2	exocyst complex component 7	Exoc7	53413	23265	0.00321999	-0.485359		not rep	not rep	not rep		no	no
1423938_at	chr11:115640195-115671873 (+) // 97.23 // qE2	lethal giant larvae homolog 2 (Drosophila)	Llgl2	217325	3993	0.000572128	-0.485241		not rep	not rep	not rep		no	yes
1425188_s_at	chr12:92212855-92254608 (-) // 97.73 // qD3	sel-1 suppressor of lin-12-like (C. elegans)	Sel1l	20338	6400	3.73718e-05	-0.484804		0.0274528	UP_poor_prognosis	0.730193		no	no
1418081_at	chr5:135348832-135350225 (+) // 98.03 // qG2	Williams-Beuren syndrome chromosome region 18 homolog (human)	Wbscr18	66114	84277	0.00121002	-0.484537		not rep	not rep	not rep		no	no
1423904_a_at	chr7:19062542-19079682 (-) // 73.17 // qA3	poliovirus receptor	Pvr	52118	5817	0.0054441	-0.483865		0.684026	DOWN_poor _prog	-0.221011		no	no
1449556_at	chr17:35637739-35640735 (-) // 67.05 // qB1	histocompatibility 2, T region locus 23 /// RIKEN cDNA C920025E04 gene /// similar to H-2 class I histocompatibility antigen, D-37 alpha chain precursor /// similar to H-2 class I histocompatibility antigen, D-37 alpha chain precursor /// similar to H-2 class I histocompatibility antigen, D-37 alpha chain precursor	H2-T23 /// C920025E04Rik /// LOC667803 /// LOC672711 /// LOC674134	15040 /// 319828 /// 667803 /// 672711 /// 674134	---	0.00901592	-0.482015		not rep	not rep	not rep		no	no
1416738_at	chr5:121921485-121947865 (+) // 97.91 // qF	BRCA1 associated protein	Brap	72399	8315	0.000583935	-0.481855		0.0374893	UP_poor_prognosis	0.92471		no	no
1451908_a_at	chr11:116931327-116973649 (+) // 98.4 // qE2	SEC14-like 1 (S. cerevisiae)	Sec14l1	74136	6397	0.00546394	-0.481348		0.259709	UP_poor_prognosis	0.981005		no	no
1426272_at	chr5:29562093-29709017 (-) // 98.51 // qB1	limb region 1	Lmbr1	56873	64327	0.00329512	-0.480872		not rep	not rep	not rep		no	no
1456736_x_at	chr1:82631137-82631413 (+) // 87.99 // qC5	RIKEN cDNA 5230400G24 gene	5230400G24Rik	75734	56947	0.00950888	-0.480861		not rep	not rep	not rep		no	no
1420614_at	chrX:8811225-8819918 (-) // 97.98 // qA1.1	dynein light chain Tctex-type 3	Dynlt3	67117	6990	0.00910703	-0.480578		0.805699	UP_poor_prognosis	0.196251		no	no
1431771_a_at	chr9:82626747-82643736 (+) // 99.79 // qE2	interleukin-1 receptor-associated kinase 1 binding protein 1	Irak1bp1	65099	134728	0.00606086	-0.480091		0.829002	DOWN_poor _prog	-0.203567		no	no
1448525_a_at	chr14:65939349-65962974 (-) // 97.39 // qD1	BCL2/adenovirus E1B interacting protein 3-like	Bnip3l	12177	665	0.000564821	-0.479963		0.18128	DOWN_poor _prog	-1.13152		no	no
1437050_s_at	chr1:192646121-192646259 (+) // 41.69 // qH6	angel homolog 2 (Drosophila)	Angel2	52477	90806	0.00990623	-0.47849		0.280816	UP_poor_prognosis	0.467509		no	no
1452496_at	chrX:56572406-56613614 (-) // 97.87 // qA6	Atpase, class VI, type 11C	Atp11c	320940	286410	0.00237651	-0.478067		not rep	not rep	not rep		no	no
1426857_a_at	chr4:59675731-59712492 (+) // 72.77 // qB3	hydroxysteroid dehydrogenase like 2	Hsdl2	72479	84263	0.000780999	-0.477932		0.958635	UP_poor_prognosis	0.0207333		no	no
1426601_at	chr17:31024192-31079448 (+) // 98.86 // qA3.3	solute carrier family 37 (glycerol-3-phosphate transporter), member 1	Slc37a1	224674	54020	0.000115005	-0.476804		not rep	not rep	not rep		no	no
1422186_s_at	chr15:82981261-82999939 (-) // 99.4 // qE1	cytochrome b5 reductase 3	Cyb5r3	109754	1727	0.00813566	-0.475444		0.644939	DOWN_poor _prog	-0.433384		no	no
1426764_at	chr9:65474553-65488303 (+) // 97.66 // qC /// chr3:135462270-135464070 (-) // 94.53 // qG3	ornithine decarboxylase antizyme 2	Oaz2	18247	4947	0.00177423	-0.475357		0.0418785	DOWN_poor _prog	-1.59702		no	no
1426763_at	chr9:65474553-65488303 (+) // 97.66 // qC /// chr3:135462270-135464070 (-) // 94.53 // qG3	ornithine decarboxylase antizyme 2	Oaz2	18247	4947	0.000129396	-0.475162		0.0418785	DOWN_poor _prog	-1.59702		no	no
1418694_at	chr6:72770601-72791425 (-) // 87.62 // qC1	potassium channel modulatory factor 1	Kcmf1	74287	56888	0.000404106	-0.475124		not rep	not rep	not rep		no	no
1449369_at	chr16:97719597-97767208 (-) // 93.57 // qC4	transmembrane protease, serine 2	Tmprss2	50528	7113	0.00766707	-0.475106		0.00838621	DOWN_poor _prog	-1.05482		no	no
1432269_a_at	chrX:155041420-155261407 (+) // 99.73 // qF4	SH3-domain kinase binding protein 1	Sh3kbp1	58194	30011	0.00789705	-0.475029		not rep	not rep	not rep		no	no
1434010_at	chr1:59927214-59929889 (+) // 94.8 // qC2	amyotrophic lateral sclerosis 2 (juvenile) chromosome region, candidate 13 (human)	Als2cr13	72750	150864	0.00108252	-0.474778		not rep	not rep	not rep		no	no
1417632_at	chr11:100825560-100879809 (+) // 98.05 // qD	ATPase, H+ transporting, lysosomal V0 subunit A1	Atp6v0a1	11975	535	0.00938263	-0.47469		0.0615991	DOWN_poor _prog	-1.14309		no	no
1423743_at	chr17:35053916-35058779 (+) // 91.37 // qB1 /// chr17:35008721-35013579 (+) // 91.34 // qB1 /// chr9:44493026-44518840 (-) // 97.97 // qA5.2	archain 1	Arcn1	213827	372	0.00482043	-0.472928		0.322284	UP_poor_prognosis	1.18084		no	no
1452152_at	chr11:45695393-45754048 (+) // 98.89 // qB1.1	RIKEN cDNA F630206G17 gene	F630206G17Rik	216705	9685	6.76549e-05	-0.472673		0.63541	UP_poor_prognosis	0.30532		no	no
1426523_a_at	chr5:69854130-69871439 (-) // 98.52 // qC3.1	glucosamine-6-phosphate deaminase 2	Gnpda2	67980	132789	0.00548804	-0.47267		not rep	not rep	not rep		no	no
1450026_a_at	chr11:22734739-22759716 (-) // 95.5 // qA3.2	UDP-GlcNAc:betaGal beta-1,3-N-acetylglucosaminyltransferase 2	B3gnt2	53625	10678	0.000292643	-0.472605		not rep	not rep	not rep		no	no
1460173_at	chr11:97615758-97654854 (+) // 99.22 // qD	LIM and SH3 protein 1	Lasp1	16796	3927	0.00489179	-0.472299		0.351602	UP_poor_prognosis	0.900716		no	no
1448160_at	chr14:73870579-73964996 (+) // 98.03 // qD3	lymphocyte cytosolic protein 1	Lcp1	18826	3936	0.001932	-0.472062		0.630922	DOWN_poor _prog	-0.192704		no	no
1452527_a_at	chr5:122968270-122988458 (+) // 95.01 // qF	purinergic receptor P2X, ligand-gated ion channel 4	P2rx4	18438	5025	0.000224913	-0.47168		0.830534	UP_poor_prognosis	0.213688		no	no
1456616_a_at	chr10:79111602-79114997 (+) // 84.8 // qC1	basigin	Bsg	12215	682	0.00919374	-0.471665		0.958066	UP_poor_prognosis	0.0446763		no	no
1460239_at	chr12:36524806-36552780 (-) // 92.46 // qA3	tetraspanin 13	Tspan13	66109	27075	8.03891e-05	-0.471255		not rep	not rep	not rep		no	no
1448398_s_at	chr4:151170866-151177877 (+) // 96.99 // qE2	ribosomal protein L22	Rpl22	19934	6146	0.00490476	-0.471169		0.249286	DOWN_poor _prog	-1.13794		no	no
1419583_at	chr11:118896246-118902298 (-) // 93.96 // qE2	chromobox homolog 4 (Drosophila Pc class)	Cbx4	12418	8535	0.00389507	-0.470803		0.634126	DOWN_poor _prog	-0.214225		no	no
1423647_a_at	chr9:122925528-122961900 (-) // 97.01 // qF4	zinc finger, DHHC domain containing 3	Zdhhc3	69035	51304	0.00500573	-0.470722		0.280767	DOWN_poor _prog	-0.947308		no	no
1432000_a_at	chr1:173168100-173178291 (+) // 99.69 // qH3	death effector domain-containing	Dedd	21945	9191	0.00947931	-0.470721		0.0642724	DOWN_poor _prog	-2.59926		no	no
1451127_at	chr6:57681839-57754703 (-) // 99.35 // qB3	expressed sequence AW146242	AW146242	232023	81552	0.00821754	-0.47063		not rep	not rep	not rep		no	no
1421051_s_at	chr11:101069846-101074137 (+) // 96.56 // qD	vacuolar protein sorting 25 (yeast)	Vps25	28084	84313	0.00247223	-0.469109		not rep	not rep	not rep		no	no
1417982_at	chr1:123131882-123155525 (-) // 98.36 // qE2.3	insulin induced gene 2	Insig2	72999	51141	0.000457942	-0.468485		0.733421	DOWN_poor _prog	-0.313834		no	no
1418671_at	chr7:97996754-98053407 (-) // 96.58 // qE1	calpain 5	Capn5	12337	726	5.96453e-05	-0.46797		0.827819	DOWN_poor _prog	-0.0765207		no	no
1428172_at	chr12:65973760-65981991 (+) // 95.22 // qC1	PRP39 pre-mRNA processing factor 39 homolog (yeast)	Prpf39	328110	55015	0.00797423	-0.467738		not rep	not rep	not rep		no	no
1448782_at	chr16:10988488-11001582 (-) // 95.64 // qA1	thioredoxin domain containing 11	Txndc11	106200	51061	0.00446571	-0.467711		not rep	not rep	not rep		no	no
1418435_at	chr6:39327430-39350071 (-) // 91.1 // qB1	makorin, ring finger protein, 1	Mkrn1	54484	23608	1.50564e-05	-0.467459		0.499683	DOWN_poor _prog	-1.00942		no	no
1424584_a_at	chr8:108657423-108716479 (-) // 99.83 // qD3	RAN binding protein 10	Ranbp10	74334	57610	0.00723717	-0.466208		not rep	not rep	not rep		no	no
1424287_at	chrX:74013690-74048699 (-) // 93.55 // qA7.3	protein kinase, X-linked	Prkx	19108	5616	0.00410495	-0.465923		0.288911	UP_poor_prognosis	0.627072		no	no
1423461_a_at	chr5:148814988-148862982 (-) // 91.85 // qG3	ubiquitin-like 3	Ubl3	24109	5412	0.00470596	-0.465586		0.645466	DOWN_poor _prog	-0.244015		no	no
1424914_at	chr12:87836482-87854467 (+) // 98.3 // qD2	---	---	---	---	0.00285876	-0.465115		not rep	not rep	not rep		no	no
1437358_at	chr1:79583184-79584337 (-) // 87.46 // qC4	WD repeat and FYVE domain containing 1	Wdfy1	69368	57590	0.000341383	-0.464789		not rep	not rep	not rep		no	no
1450969_at	chr9:100791520-100844292 (-) // 91.19 // qE4	propionyl Coenzyme A carboxylase, beta polypeptide	Pccb	66904	5096	8.70119e-05	-0.464782		0.750126	UP_poor_prognosis	0.187483		no	no
1418434_at	chr6:39327430-39350071 (-) // 91.1 // qB1	makorin, ring finger protein, 1	Mkrn1	54484	23608	0.00101477	-0.464507		0.499683	DOWN_poor _prog	-1.00942		no	no
1452411_at	chr9:77216517-77238372 (-) // 99.18 // qD	leucine rich repeat containing 1	Lrrc1	214345	55227	0.00422159	-0.464227		not rep	not rep	not rep		no	no
1449405_at	chr1:73845811-73861720 (-) // 97.77 // qC3	tensin 1	Tns1	21961	7145	0.000138624	-0.464195		not rep	not rep	not rep		no	no
1451114_at	chr9:114579880-114598042 (+) // 98.88 // qF3	CKLF-like MARVEL transmembrane domain containing 6	Cmtm6	67213	54918	0.00558557	-0.463037		not rep	not rep	not rep		no	no
1451442_at	chr11:29121715-29147409 (-) // 88.31 // qA3.3	coiled-coil domain containing 104	Ccdc104	216618	---	0.00210088	-0.46244		not rep	not rep	not rep		no	no
1423635_at	chr2:133243640-133254337 (+) // 99.49 // qF2	bone morphogenetic protein 2	Bmp2	12156	650	0.00396516	-0.462355		0.0189815	DOWN_poor _prog	-0.539751		yes	no
1427251_at	chr5:122714650-122762512 (-) // 99.64 // qF	ATPase, Ca++ transporting, cardiac muscle, slow twitch 2	Atp2a2	11938	488	0.000254936	-0.461598		0.273346	UP_poor_prognosis	0.86404		no	no
1417400_at	chr15:10513702-10658244 (-) // 98.79 // qA1	retinoic acid induced 14	Rai14	75646	26064	0.00133143	-0.46137		0.725358	DOWN_poor _prog	-0.197352		no	no
1418890_a_at	chr9:21657184-21668523 (-) // 87.43 // qA3	RAB3D, member RAS oncogene family	Rab3d	19340	9545	0.000631952	-0.46119		not rep	not rep	not rep		no	no
1454169_a_at	chr14:76638561-76698201 (+) // 87.33 // qD3	epithelial stromal interaction 1 (breast)	Epsti1	108670	94240	0.0051026	-0.460862		not rep	not rep	not rep		no	no
1418000_a_at	chr14:72095368-72119427 (-) // 97.04 // qD2	integral membrane protein 2B	Itm2b	16432	9445	0.00170054	-0.460437		0.0102024	DOWN_poor _prog	-1.87543		no	no
1420924_at	chr11:118117907-118171463 (-) // 99.33 // qE2	tissue inhibitor of metalloproteinase 2	Timp2	21858	7077	0.0087425	-0.460123		0.0826522	UP_poor_prognosis	1.19381		no	no
1436828_a_at	chr2:181429283-181444791 (+) // 95.78 // qH4	tumor protein D52-like 2	Tpd52l2	66314	7165	0.00958994	-0.459929		0.013418	UP_poor_prognosis	2.29182		no	no
1428187_at	chr16:49833545-49834636 (+) // 94.78 // qB5	CD47 antigen (Rh-related antigen, integrin-associated signal transducer)	Cd47	16423	961	9.52174e-05	-0.459663		0.685497	UP_poor_prognosis	0.149645		no	no
1454783_at	chrX:32601799-32602707 (+) // 94.94 // qA3.2	interleukin 13 receptor, alpha 1	Il13ra1	16164	3597	0.000433501	-0.459341		0.156091	DOWN_poor _prog	-0.684464		no	no
1429086_at	chr15:37176381-37177730 (-) // 99.56 // qB3.1	grainyhead-like 2 (Drosophila)	Grhl2	252973	79977	0.00202541	-0.4585		not rep	not rep	not rep		no	no
1423974_at	chr7:101874636-101888780 (+) // 97.77 // qE2	nuclear mitotic apparatus protein 1	Numa1	101706	4926	0.0068867	-0.455703		0.67222	DOWN_poor _prog	-0.545176		no	no
1451132_at	chr3:89522637-89536871 (+) // 98.53 // qF1	pre-B-cell leukemia transcription factor interacting protein 1	Pbxip1	229534	57326	0.00148668	-0.454635		0.0016399	DOWN_poor _prog	-2.63455		no	no
1454736_at	chr10:58619367-58621791 (+) // 86.85 // qB4	ankyrin repeat domain 57	Ankrd57	268301	65124	0.00795262	-0.454536		not rep	not rep	not rep		no	no
1452780_at	chr5:31432531-31445055 (-) // 88.62 // qB1	general transcription factor IIIC, polypeptide 2, beta	Gtf3c2	71752	2976	0.00812574	-0.454419		0.67377	UP_poor_prognosis	0.441725		no	no
1452285_a_at	chr7:108725603-108733119 (+) // 82.71 // qE3	eukaryotic translation initiation factor 3, subunit 5 (epsilon)	Eif3s5	66085	390282	0.00904498	-0.45415		not rep	not rep	not rep		no	no
1423089_at	chr9:75283625-75345566 (-) // 97.99 // qD	tropomodulin 3	Tmod3	50875	29766	0.0057218	-0.453398		not rep	not rep	not rep		no	no
1425481_at	chr5:96314805-96401777 (-) // 95.11 // qE3	CCR4-NOT transcription complex, subunit 6-like	Cnot6l	231464	246175	0.00632646	-0.453247		not rep	not rep	not rep		no	no
1419648_at	chr11:75467704-75490638 (+) // 95.43 // qB5	myosin IC	Myo1c	17913	4641	0.000869015	-0.451961		0.295256	DOWN_poor _prog	-1.36021		no	no
1428346_at	chr5:121632341-121644723 (-) // 94.82 // qF	TRAF type zinc finger domain containing 1	Trafd1	231712	10906	0.00289303	-0.451755		0.557695	DOWN_poor _prog	-1.02197		no	no
1423326_at	chr19:40713106-40793315 (+) // 92.24 // qC3	ectonucleoside triphosphate diphosphohydrolase 1	Entpd1	12495	953	0.00327831	-0.451341		not rep	not rep	not rep		no	no
1448019_at	chr5:117535696-117536131 (+) // 91.97 // qF	RIKEN cDNA 2900006A08 gene	2900006A08Rik	72857	---	0.00751806	-0.450972		not rep	not rep	not rep		no	no
1416217_a_at	chr1:72644496-72646826 (+) // 84.62 // qC3	ribosomal protein L37a	Rpl37a	19981	6168	0.00098367	-0.450323		0.316148	UP_poor_prognosis	1.87353		no	no
1418344_at	chr17:25840915-25850854 (+) // 98.43 // qA3.3	transmembrane protein 8 (five membrane-spanning domains)	Tmem8	60455	58986	0.00194186	-0.450292		not rep	not rep	not rep		no	no
1419372_at	chr11:103492948-103513766 (-) // 97.18 // qE1	golgi SNAP receptor complex member 2	Gosr2	56494	9570	0.00968082	-0.448921		0.205349	UP_poor_prognosis	0.618405		no	no
1421857_at	chr12:21570006-21620122 (-) // 95.42 // qA1.3	a disintegrin and metallopeptidase domain 17	Adam17	11491	6868	0.000330458	-0.448687		0.18169	DOWN_poor _prog	-1.68803		no	no
1451584_at	chr11:46298356-46324675 (+) // 86.76 // qB1.1	hepatitis A virus cellular receptor 2	Havcr2	171285	84868	0.00848767	-0.447495		not rep	not rep	not rep		no	no
1448418_s_at	chr14:54515059-54524136 (+) // 96.46 // qC2	WD repeat domain 23	Wdr23	28199	80344	0.00171196	-0.44729		0.317919	DOWN_poor _prog	-1.43542		no	no
1425151_a_at	chr17:24425913-24428127 (+) // 98.1 // qA3.3	NADPH oxidase organizer 1	Noxo1	71893	124056	0.00130031	-0.44667		not rep	not rep	not rep		no	no
1454078_a_at	chr11:3889935-3899311 (+) // 99.56 // qA1	galactose-3-O-sulfotransferase 1	Gal3st1	53897	9514	0.00122645	-0.446542		0.443721	DOWN_poor _prog	-0.247439		no	no
1422581_at	chr9:62679743-62778881 (-) // 97.46 // qB	protein inhibitor of activated STAT 1	Pias1	56469	8554	2.32951e-05	-0.446124		0.032732	DOWN_poor _prog	-2.99399		no	no
1452209_at	chr2:59151450-59156044 (+) // 95.0 // qC1.1	plakophilin 4	Pkp4	227937	8502	0.00864401	-0.445767		0.297732	DOWN_poor _prog	-0.451102		no	no
1427898_at	chr5:146513426-146525671 (-) // 98.72 // qG3	ring finger protein (C3H2C3 type) 6	Rnf6	74132	6049	0.00850063	-0.445571		0.905165	DOWN_poor _prog	-0.108535		no	no
1417133_at	chr11:62947659-62975742 (+) // 97.16 // qB3	peripheral myelin protein	Pmp22	18858	5376	0.00326662	-0.444834		0.462	UP_poor_prognosis	0.547657		no	yes
1428380_at	chr5:31325215-31331204 (+) // 98.57 // qB1	RIKEN cDNA 0610007C21 gene	0610007C21Rik	381629	51374	0.00537039	-0.444038		not rep	not rep	not rep		no	no
1417611_at	chr1:121894922-121901620 (-) // 98.64 // qE2.3	transmembrane protein 37	Tmem37	170706	140738	0.00526896	-0.441324		not rep	not rep	not rep		no	no
1415727_at	chr3:88142457-88144359 (-) // 87.5 // qF1	apolipoprotein A-I binding protein	Apoa1bp	246703	128240	0.00064325	-0.440907		not rep	not rep	not rep		no	no
1416394_at	chr4:41125082-41136930 (-) // 90.43 // qA5	Bcl2-associated athanogene 1	Bag1	12017	573	0.00948474	-0.439451		0.673481	DOWN_poor _prog	-0.23939		no	no
1428138_s_at	chr6:108788448-108789730 (+) // 93.09 // qE2	ADP-ribosylation factor-like 8B	Arl8b	67166	55207	0.000983039	-0.439081		not rep	not rep	not rep		no	no
1438860_a_at	chr9:21071149-21093977 (+) // 98.94 // qA3	solute carrier family 44, member 2	Slc44a2	68682	57153	0.000320085	-0.438941		not rep	not rep	not rep		no	no
1428309_s_at	chr2:152700330-152706825 (-) // 98.0 // qH1	p53 and DNA damage regulated 1	Pdrg1	68559	81572	0.00747136	-0.438364		not rep	not rep	not rep		no	no
1424497_at	chr7:126677340-126688610 (-) // 99.65 // qF3	RIKEN cDNA 1110032O16 gene	1110032O16Rik	68742	124446	0.000334962	-0.437445		not rep	not rep	not rep		no	no
1451229_at	chr6:91122667-91140195 (+) // 97.32 // qD1	histone deacetylase 11	Hdac11	232232	79885	0.00528485	-0.437332		not rep	not rep	not rep		no	no
1416768_at	chr5:65728752-65772080 (-) // 97.92 // qC3.1	RIKEN cDNA 1110003E01 gene	1110003E01Rik	68552	201895	0.00635905	-0.436709		not rep	not rep	not rep		no	no
1422883_at	chr2:126398788-126450753 (+) // 99.35 // qF1	ubiquitin specific peptidase 8	Usp8	84092	9101	0.00208227	-0.436683		0.822835	DOWN_poor _prog	-0.177037		no	no
1450957_a_at	chr11:50043423-50054212 (-) // 96.95 // qB1.3	sequestosome 1	Sqstm1	18412	8878	0.00602	-0.435857		0.839241	DOWN_poor _prog	-0.122454		no	no
1422044_at	chr18:60814257-60858497 (-) // 99.75 // qE1	N-deacetylase/N-sulfotransferase (heparan glucosaminyl) 1	Ndst1	15531	3340	0.00451563	-0.435274		0.931597	UP_poor_prognosis	0.145733		no	no
1423803_s_at	chr7:15096356-15104583 (-) // 86.52 // qA1	glioma tumor suppressor candidate region gene 2	Gltscr2	68077	29997	0.00194207	-0.434781		not rep	not rep	not rep		no	no
1421167_at	chr8:12757241-12865150 (+) // 98.64 // qA1.1	ATPase, class VI, type 11A	Atp11a	50770	23250	0.00216162	-0.434305		0.00858195	DOWN_poor _prog	-1.19444		no	no
1421142_s_at	chr6:98894794-99231997 (-) // 91.55 // qD3	forkhead box P1	Foxp1	108655	27086	0.00227741	-0.433755		not rep	not rep	not rep		no	no
1458215_at	chr3:95413395-95413998 (-) // 80.83 // qF2.1	SET domain, bifurcated 1	Setdb1	84505	9869	0.00471779	-0.433639		0.749406	DOWN_poor _prog	-0.310357		no	no
1426268_at	chr5:73685362-73732567 (+) // 99.53 // qC3.3	RIKEN cDNA C130090K23 gene	C130090K23Rik	231293	80157	0.00617146	-0.432622		not rep	not rep	not rep		no	no
1416766_at	chr1:186514464-186546651 (-) // 94.78 // qH5	MOCO sulphurase C-terminal domain containing 2	Mosc2	67247	54996	0.00175605	-0.43099		not rep	not rep	not rep		no	no
1417752_at	chr5:114103420-114169698 (-) // 96.28 // qF	coronin, actin binding protein 1C	Coro1c	23790	23603	0.00448204	-0.430564		not rep	not rep	not rep		no	no
1417401_at	chr15:10513702-10658244 (-) // 98.79 // qA1	retinoic acid induced 14	Rai14	75646	26064	0.00430259	-0.428377		0.725358	DOWN_poor _prog	-0.197352		no	no
1430512_a_at	chr6:138621447-138622324 (-) // 87.85 // qG1	immunoglobulin (CD79A) binding protein 1b	Igbp1b	50540	---	0.00857302	-0.428331		not rep	not rep	not rep		no	no
1425448_x_at	chr4:117382262-117385261 (-) // 93.76 // qD2.1	ATPase, H+ transporting, lysosomal V0 subunit B	Atp6v0b	114143	533	0.00330383	-0.427597		0.229037	UP_poor_prognosis	1.2496		no	no
1450113_at	chr12:79667786-79758059 (+) // 99.53 // qC3	---	---	---	---	0.000568696	-0.427337		not rep	not rep	not rep		no	no
1417405_at	chr11:98174473-98197199 (+) // 98.28 // qD	START domain containing 3	Stard3	59045	10948	0.00233922	-0.427112		0.30645	UP_poor_prognosis	0.418031		no	no
1421231_at	chr11:88158875-88534191 (-) // 75.81 // qC	Musashi homolog 2 (Drosophila)	Msi2	76626	124540	0.00451165	-0.427101		not rep	not rep	not rep		no	no
1425577_at	chr14:55747033-55751894 (-) // 58.74 // qC3	RIKEN cDNA 9830124H08 gene	9830124H08Rik	219105	9205	0.00737832	-0.426664		not rep	not rep	not rep		no	no
1420450_at	chr9:7502341-7510238 (+) // 98.52 // qA1	matrix metallopeptidase 10	Mmp10	17384	4319	0.00712355	-0.425981		0.0450328	DOWN_poor _prog	-0.751077		no	no
1449931_at	chr11:31773256-31835635 (+) // 96.71 // qA4	cytoplasmic polyadenylation element binding protein 4	Cpeb4	67579	80315	0.00259861	-0.425778		not rep	not rep	not rep		no	no
1422632_at	chr19:5465239-5467924 (-) // 91.62 // qA	cathepsin W	Ctsw	13041	1521	0.00726208	-0.424829		0.219182	DOWN_poor _prog	-0.972171		no	no
1426861_at	chr11:20585071-20641585 (-) // 99.58 // qA3.1	aftiphilin	Aftph	216549	54812	0.000275023	-0.424498		not rep	not rep	not rep		no	no
1419465_at	chr13:74285504-74313617 (-) // 93.52 // qC1	naked cuticle 2 homolog (Drosophila)	Nkd2	72293	85409	0.0011129	-0.42341		not rep	not rep	not rep		no	no
1419163_s_at	chr14:118073112-118116397 (+) // 98.78 // qE4 /// chr14:117820540-117863774 (+) // 97.71 // qE4	DnaJ (Hsp40) homolog, subfamily C, member 3	Dnajc3	19107	5611	0.00237901	-0.41921		0.566882	UP_poor_prognosis	0.263691		yes	no
1427295_at	chr11:119920043-119945334 (-) // 98.95 // qE2	RIKEN cDNA 1810073N04 gene	1810073N04Rik	72055	124565	0.00169361	-0.418647		0.363219	UP_poor_prognosis	0.785055		no	no
1450695_at	chr12:36083045-36119976 (-) // 88.07 // qA3	aryl-hydrocarbon receptor	Ahr	11622	196	0.00128431	-0.418621		0.120935	DOWN_poor _prog	-1.21173		no	yes
1421823_a_at	chr8:35065851-35085931 (+) // 95.84 // qA4	protein phosphatase 2 (formerly 2A), catalytic subunit, beta isoform	Ppp2cb	19053	5516	0.00850732	-0.418606		0.201675	DOWN_poor _prog	-1.59157		no	no
1431646_a_at	chr1:156920965-156960473 (+) // 100.0 // qG3	syntaxin 6	Stx6	58244	10228	0.00051545	-0.417618		0.37318	DOWN_poor _prog	-0.369277		no	no
1425694_at	chr5:120095519-120145402 (+) // 97.92 // qF	T-box 5	Tbx5	21388	6910	0.000249088	-0.417423		0.192673	DOWN_poor _prog	-1.80359		no	no
1447820_x_at	chr4:107401914-107402156 (-) // 95.04 // qC7	carnitine palmitoyltransferase 2	Cpt2	12896	1376	0.00131786	-0.417072		not rep	not rep	not rep		no	no
1434282_at	chr9:85484078-85523451 (-) // 96.84 // qE3.1	inhibitor of Bruton agammaglobulinemia tyrosine kinase	Ibtk	108837	25998	0.00915444	-0.41658		0.68985	UP_poor_prognosis	0.297178		no	no
1423961_at	chr1:183010543-183048060 (-) // 94.13 // qH4	WD repeat domain 26	Wdr26	226757	80232	0.000593845	-0.415603		not rep	not rep	not rep		no	no
1416201_at	chr11:75495469-75523116 (+) // 95.58 // qB5	v-crk sarcoma virus CT10 oncogene homolog (avian)	Crk	12928	1398	0.0035886	-0.415273		0.575992	DOWN_poor _prog	-0.308603		yes	no
1417972_s_at	chr5:115496846-115501971 (+) // 95.3 // qF	processing of precursor 5, ribonuclease P/MRP family (S. cerevisiae)	Pop5	117109	51367	0.00669305	-0.414951		0.367864	UP_poor_prognosis	1.026		no	no
1416500_at	chr9:123377704-123441826 (+) // 99.9 // qF4	SAC1 (suppressor of actin mutations 1, homolog)-like (S. cerevisiae)	Sacm1l	83493	22908	0.00987998	-0.414926		0.169619	DOWN_poor _prog	-1.18117		no	no
1416078_s_at	chr6:115584242-115642200 (-) // 97.92 // qE3	v-raf-leukemia viral oncogene 1	Raf1	110157	5894	0.00105417	-0.414106		0.31093	DOWN_poor _prog	-1.49248		no	no
1438669_at	chr4:41479972-41480657 (-) // 95.01 // qA5	WD repeat domain 40A	Wdr40a	68970	25853	0.00719274	-0.413444		not rep	not rep	not rep		no	no
1424274_at	chr5:93213137-93278000 (+) // 99.49 // qE2	vesicle docking protein	Vdp	56041	8615	0.00758266	-0.413007		0.107333	UP_poor_prognosis	0.890015		no	no
1435322_at	chr11:94150724-94157937 (+) // 99.56 // qD	RIKEN cDNA 1110011C06 gene	1110011C06Rik	68494	---	0.00230209	-0.412754		not rep	not rep	not rep		no	no
1437503_a_at	chr9:108914831-108915130 (+) // 95.74 // qF2	scotin gene	Scotin	66940	51246	0.002614	-0.412699		not rep	not rep	not rep		no	no
1449964_a_at	chr8:122296162-122297064 (+) // 91.84 // qE1	malonyl-CoA decarboxylase	Mlycd	56690	23417	0.00894283	-0.412353		not rep	not rep	not rep		no	no
1435335_a_at	chr10:87876073-87877123 (+) // 89.94 // qC1	N-acetylglucosamine-1-phosphate transferase, alpha and beta subunits	Gnptab	432486	79158	0.000835213	-0.412029		not rep	not rep	not rep		no	no
1422647_at	chr17:33631480-33635042 (-) // 96.17 // qB1	ring finger protein 1	Ring1	19763	6015	0.00223961	-0.411904		0.742938	DOWN_poor _prog	-0.364803		no	no
1438677_at	chr2:58961722-59153174 (+) // 97.65 // qC1.1	plakophilin 4	Pkp4	227937	8502	0.00950643	-0.411542		0.297732	DOWN_poor _prog	-0.451102		no	no
1416576_at	chr11:117782170-117785484 (-) // 97.12 // qE2	suppressor of cytokine signaling 3	Socs3	12702	9021	0.00745403	-0.411501		0.0152052	UP_poor_prognosis	1.00949		no	no
1416237_at	chr9:44793336-44805034 (+) // 88.92 // qA5.2	epithelial V-like antigen 1	Eva1	14012	10205	0.00337517	-0.410721		0.0222868	DOWN_poor _prog	-1.89773		no	no
1434513_at	chr16:30232148-30235331 (-) // 95.62 // qB2	ATPase type 13A3	Atp13a3	224088	79572	0.00232378	-0.410473		8.78797e-05	UP_poor_prognosis	2.70858		no	no
1420893_a_at	chr4:47374357-47436024 (+) // 98.09 // qB1	transforming growth factor, beta receptor I	Tgfbr1	21812	7046	0.000538626	-0.409381		0.816646	DOWN_poor _prog	-0.102174		no	no
1433804_at	chr4:100650292-100682424 (-) // 97.02 // qC6	Janus kinase 1	Jak1	16451	3716	0.0072897	-0.408022		0.526192	DOWN_poor _prog	-0.560567		no	no
1416611_at	chr9:57359087-57386935 (+) // 98.03 // qB	secretory carrier membrane protein 2	Scamp2	24044	10066	0.0011545	-0.406282		not rep	not rep	not rep		no	no
1418058_at	chr3:151375272-151482472 (+) // 99.15 // qH3	EGF, latrophilin seven transmembrane domain containing 1	Eltd1	170757	64123	0.00966195	-0.406202		not rep	not rep	not rep		no	no
1450634_at	chr16:44004737-44059034 (-) // 97.01 // qB4	ATPase, H+ transporting, lysosomal V1 subunit A	Atp6v1a	11964	523	0.00261068	-0.406161		0.292858	UP_poor_prognosis	0.766934		no	no
1426397_at	chr9:115936389-115938506 (-) // 91.78 // qF3	transforming growth factor, beta receptor II	Tgfbr2	21813	7048	0.00997211	-0.405757		0.526691	DOWN_poor _prog	-0.539451		no	no
1416691_at	chr17:45624721-45632949 (+) // 96.77 // qB3	GTP binding protein 2	Gtpbp2	56055	54676	0.00129514	-0.40549		not rep	not rep	not rep		no	no
1420865_at	chr17:69288758-69295654 (+) // 98.81 // qE1.3 /// chr7:92800823-92802821 (-) // 48.55 // qE1	zinc finger protein 161	Zfp161	22666	7541	0.00984286	-0.404633		0.0391241	UP_poor_prognosis	1.76397		no	no
1460594_a_at	chr1:75325656-75326323 (+) // 82.93 // qC4	GDP-mannose pyrophosphorylase A	Gmppa	69080	29926	0.00118621	-0.401415		not rep	not rep	not rep		no	no
1433816_at	chr4:45417022-45418090 (-) // 72.7 // qB1	mitochondrial carrier triple repeat 1	Mcart1	230125	92014	0.00151843	-0.401303		not rep	not rep	not rep		no	no
1416840_at	chrX:9874441-9876656 (+) // 96.61 // qA1.1	Mid1 interacting protein 1 (gastrulation specific G12-like (zebrafish))	Mid1ip1	68041	58526	0.0029088	-0.400391		not rep	not rep	not rep		no	no
1450694_at	chr19:7044780-7046547 (-) // 86.78 // qA	FK506 binding protein 2	Fkbp2	14227	2286	0.00821178	-0.399705		0.0914375	DOWN_poor _prog	-1.44874		no	no
1448072_at	chr6:124688240-124688939 (+) // 56.48 // qF2	RIKEN cDNA 2010010I01 gene	2010010I01Rik	109010	---	0.00251873	-0.398788		not rep	not rep	not rep		no	no
1452327_at	chr6:90624580-90655448 (-) // 98.16 // qD1	IQ motif and Sec7 domain 1	Iqsec1	232227	9922	0.00983944	-0.398579		0.49571	UP_poor_prognosis	1.18792		no	no
1418711_at	chr5:139229653-139248570 (-) // 97.7 // qG2	platelet derived growth factor, alpha	Pdgfa	18590	5154	0.00715039	-0.398327		0.305907	UP_poor_prognosis	0.688697		yes	no
1416764_at	chr5:137246717-137250861 (+) // 84.23 // qG2	fission 1 (mitochondrial outer membrane) homolog (yeast)	Fis1	66437	---	0.00165723	-0.398199		not rep	not rep	not rep		no	no
1431772_a_at	chr12:4726256-4727585 (+) // 99.89 // qA1.1	intersectin 2	Itsn2	20403	50618	0.00547183	-0.398156		0.315655	DOWN_poor _prog	-0.645452		no	no
1422560_at	chr4:140955637-140957967 (-) // 99.15 // qE1	DNA-damage inducible protein 2 /// regulatory solute carrier protein, family 1, member 1	Ddi2 /// Rsc1a1	68817 /// 69994	---	0.00106076	-0.398083		not rep	not rep	not rep		no	no
1426859_at	chr1:121243008-121266972 (-) // 91.75 // qE2.3	inhibin beta-B	Inhbb	16324	3625	0.00966353	-0.397954		0.620658	UP_poor_prognosis	0.151374		no	no
1451274_at	chr11:6191668-6256789 (+) // 99.35 // qA1	oxoglutarate dehydrogenase (lipoamide)	Ogdh	18293	4967	0.00669989	-0.397527		0.329609	UP_poor_prognosis	1.08619		no	no
1455477_s_at	chr4:114591561-114591795 (+) // 84.17 // qD1	PDZK1 interacting protein 1	Pdzk1ip1	67182	10158	0.000217541	-0.397419		0.91261	UP_poor_prognosis	0.0367006		no	no
1460331_at	chr14:121242262-121294783 (+) // 99.25 // qE5	transmembrane 9 superfamily member 2	Tm9sf2	68059	9375	0.00300351	-0.397031		0.898136	UP_poor_prognosis	0.146764		no	no
1453426_a_at	chr1:79605424-79640756 (-) // 99.71 // qC4	WD repeat and FYVE domain containing 1	Wdfy1	69368	57590	0.00458561	-0.396064		not rep	not rep	not rep		no	no
1431302_a_at	chr8:117019611-117038240 (+) // 95.27 // qE1	nudix (nucleoside diphosphate linked moiety X)-type motif 7	Nudt7	67528	645919	0.00167766	-0.395803		not rep	not rep	not rep		no	no
1415803_at	chr8:97661315-97671556 (+) // 97.83 // qD1	chemokine (C-X3-C motif) ligand 1	Cx3cl1	20312	6376	0.00110057	-0.395728		0.00568967	DOWN_poor _prog	-1.47151		no	no
1439462_x_at	chr12:86231894-86232074 (-) // 73.84 // qD2	transmembrane emp24-like trafficking protein 10 (yeast) /// similar to transmembrane trafficking protein	Tmed10 /// LOC634748	634748 /// 68581	---	0.00904627	-0.395035		not rep	not rep	not rep		no	no
1416836_at	chr14:53418372-53424485 (+) // 98.35 // qC2	low-density lipoprotein receptor-related protein 10	Lrp10	65107	26020	0.00238199	-0.395017		0.600069	DOWN_poor _prog	-0.556476		no	no
1427398_at	chr16:32676082-32702135 (+) // 98.52 // qB3	mucin 4	Muc4	140474	4585	0.00644868	-0.394966		0.76484	UP_poor_prognosis	0.0867634		no	no
1448210_at	chr11:20101449-20126909 (+) // 93.31 // qA3.1	RAB1, member RAS oncogene family	Rab1	19324	---	0.00250516	-0.393844		not rep	not rep	not rep		no	no
1423314_s_at	chr3:19417145-19457109 (-) // 99.83 // qA2	phosphodiesterase 7A	Pde7a	18583	5150	0.00943601	-0.393393		not rep	not rep	not rep		no	no
1419752_at	chr4:41159658-41214664 (+) // 95.79 // qA5	nuclear transcription factor, X-box binding 1	Nfx1	74164	4799	0.00079102	-0.393065		0.606437	UP_poor_prognosis	0.594562		no	no
1422223_at	chr6:135697790-136010006 (-) // 97.54 // qG1	glutamate receptor, ionotropic, NMDA2B (epsilon 2)	Grin2b	14812	2904	0.000992731	-0.392634		0.238502	DOWN_poor _prog	-0.517598		no	no
1450959_at	chr7:109494876-109503399 (+) // 100.0 // qE3	RIKEN cDNA D930014E17 gene	D930014E17Rik	57373	56672	0.00165498	-0.392315		not rep	not rep	not rep		no	no
1425488_at	chr11:43277166-43291404 (+) // 96.29 // qB1.1	SLU7 splicing factor homolog (S. cerevisiae)	Slu7	193116	10569	0.00391923	-0.391903		not rep	not rep	not rep		no	no
1456309_x_at	chr11:97654506-97654852 (+) // 98.57 // qD	LIM and SH3 protein 1	Lasp1	16796	3927	0.000285565	-0.390479		0.351602	UP_poor_prognosis	0.900716		no	no
1454796_at	chr5:114000442-114001606 (+) // 98.39 // qF	DNA segment, Chr 5, ERATO Doi 40, expressed	D5Ertd40e	231630	11153	3.0627e-05	-0.390376		0.0585268	DOWN_poor _prog	-0.830252		no	no
1448213_at	chr19:20440450-20457966 (-) // 96.52 // qB	annexin A1	Anxa1	16952	301	0.00533955	-0.390239		0.54188	DOWN_poor _prog	-0.206655		no	yes
1428214_at	chr5:23349008-23354187 (-) // 96.86 // qA3	translocase of outer mitochondrial membrane 7 homolog (yeast)	Tomm7	66169	54543	0.0024974	-0.389141		not rep	not rep	not rep		no	no
1415671_at	chr8:108413591-108455218 (-) // 95.81 // qD3	ATPase, H+ transporting, lysosomal V0 subunit D1	Atp6v0d1	11972	9114	0.00544523	-0.388779		0.123678	DOWN_poor _prog	-2.08545		no	no
1429288_x_at	chr5:38327471-38425076 (+) // 97.94 // qB3	syntaxin 18	Stx18	71116	53407	0.00149366	-0.388734		not rep	not rep	not rep		no	no
1427367_at	chr7:141312418-141317931 (+) // 98.02 // qF5	EF-hand calcium binding domain 4A	Efcab4a	213573	---	0.00203264	-0.388507		not rep	not rep	not rep		no	no
1421874_a_at	chr11:88020610-88027554 (+) // 95.36 // qC	mitochondrial ribosomal protein S23	Mrps23	64656	51649	0.00900419	-0.387563		not rep	not rep	not rep		no	no
1434540_a_at	chr4:44033753-44053946 (+) // 96.48 // qB1	clathrin, light polypeptide (Lca)	Clta	12757	1211	0.00301905	-0.386463		0.292514	UP_poor_prognosis	0.901821		no	no
1422969_s_at	chr9:107860731-107904489 (+) // 99.75 // qF2	inositol hexaphosphate kinase 1	Ihpk1	27399	9807	0.00577826	-0.386213		0.883634	DOWN_poor _prog	-0.0663023		no	no
1425829_a_at	chr5:7966499-7986708 (+) // 89.0 // qA1	STEAP family member 4	Steap4	117167	79689	0.00325729	-0.385645		not rep	not rep	not rep		no	no
1428267_at	chr11:86585647-86623941 (-) // 97.89 // qC	DEAH (Asp-Glu-Ala-His) box polypeptide 40	Dhx40	67487	79665	0.00790657	-0.385197		not rep	not rep	not rep		no	no
1449235_at	chr1:163617370-163625410 (-) // 99.95 // qH2.1	Fas ligand (TNF superfamily, member 6)	Fasl	14103	356	0.00927082	-0.384295		0.348327	UP_poor_prognosis	0.381879		no	no
1416671_a_at	chr8:3500473-3515232 (+) // 96.66 // qA1.1	mucolipin 1	Mcoln1	94178	57192	0.00186713	-0.384281		not rep	not rep	not rep		no	no
1420679_a_at	chr10:13342648-13559155 (-) // 98.29 // qA2	androgen-induced 1	Aig1	66253	51390	0.00308356	-0.384135		not rep	not rep	not rep		no	no
1452535_at	chr12:113876326-114133561 (-) // 37.98 // qF1	Immunoglobulin heavy chain 6 (heavy chain of IgM)	Igh-6	16019	---	0.00371872	-0.384029		not rep	not rep	not rep		no	no
1426068_at	chr16:17486508-17489769 (-) // 100.0 // qA3	solute carrier family 7 (cationic amino acid transporter, y+ system), member 4	Slc7a4	224022	6545	0.000482693	-0.383494		0.251135	DOWN_poor _prog	-1.57816		no	no
1424578_at	chr2:24747290-24757213 (-) // 98.76 // qA3	arrestin domain containing 1	Arrdc1	215705	92714	0.00146901	-0.383494		not rep	not rep	not rep		no	no
1451835_at	chr14:117117830-117119554 (-) // 99.48 // qE4	SRY-box containing gene 21	Sox21	223227	11166	0.00273792	-0.38317		0.846166	UP_poor_prognosis	0.0722642		no	no
1418187_at	chr19:5801906-5802623 (-) // 45.07 // qA	receptor (calcitonin) activity modifying protein 2	Ramp2	54409	10266	0.00555817	-0.382799		0.284702	DOWN_poor _prog	-0.383116		no	no
1424752_x_at	chr13:68166337-68223410 (-) // 35.93 // qB3	zinc finger protein 71, related sequence 1	Zfp71-rs1	235907	---	0.00882863	-0.382198		not rep	not rep	not rep		no	no
1450395_at	chr11:53707964-53735100 (-) // 98.4 // qB1.3	solute carrier family 22 (organic cation transporter), member 5	Slc22a5	20520	6584	0.00428961	-0.380847		0.67784	DOWN_poor _prog	-0.347158		no	no
1416876_at	chr15:84152485-84170705 (+) // 98.83 // qE2	parvin, gamma	Parvg	64099	64098	0.00133728	-0.380658		not rep	not rep	not rep		no	no
1450142_a_at	chr11:119123857-119161511 (+) // 98.51 // qE2	caspase recruitment domain family, member 14	Card14	170720	79092	0.00233614	-0.380636		not rep	not rep	not rep		no	no
1419403_at	chr9:15255996-15295650 (+) // 81.12 // qA2	cDNA sequence BC017612	BC017612	170748	---	0.00330045	-0.380603		not rep	not rep	not rep		no	no
1448741_at	chr17:84936683-84972567 (+) // 98.58 // qE4	solute carrier family 3, member 1	Slc3a1	20532	6519	0.000550664	-0.380382		0.409795	UP_poor_prognosis	0.33198		no	no
1431822_a_at	chr9:117889241-117911983 (+) // 99.86 // qF3	5-azacytidine induced gene 2	Azi2	27215	64343	1.16275e-05	-0.380045		not rep	not rep	not rep		no	no
1450534_x_at	chr17:33585096-33610716 (-) // 92.01 // qB1	MHC (A.CA/J(H-2K-f) class I antigen	LOC56628	56628	---	0.00189317	-0.379082		not rep	not rep	not rep		no	no
1424383_at	chr4:141303068-141310010 (-) // 91.28 // qE1	transmembrane protein 51	Tmem51	214359	55092	0.000992868	-0.37889		not rep	not rep	not rep		no	no
1419191_at	chr2:104230323-104295353 (-) // 99.2 // qE2	homeodomain interacting protein kinase 3	Hipk3	15259	10114	0.00745822	-0.378849		0.575051	DOWN_poor _prog	-0.298187		no	no
1426029_a_at	chr8:110227636-110268637 (+) // 98.95 // qD3	nuclear factor of activated T-cells 5	Nfat5	54446	10725	0.00698319	-0.378511		0.453568	UP_poor_prognosis	0.33081		no	no
1448694_at	chr4:94541051-94544226 (-) // 98.91 // qC5	Jun oncogene	Jun	16476	3725	0.0040863	-0.377636		0.319472	DOWN_poor _prog	-0.837135		no	no
1416941_s_at	chr5:134904502-134924059 (-) // 93.99 // qG2	eukaryotic translation initiation factor 4H	Eif4h	22384	---	0.00703385	-0.376785		not rep	not rep	not rep		no	no
1418553_at	chr8:3455113-3456601 (+) // 98.87 // qA1.1	rho/rac guanine nucleotide exchange factor (GEF) 18	Arhgef18	102098	23370	0.00786676	-0.376477		0.896656	UP_poor_prognosis	0.171407		no	no
1417874_at	chr7:109526995-109543395 (-) // 97.36 // qE3	TMEM9 domain family, member B	Tmem9b	56786	56674	0.00375524	-0.376228		not rep	not rep	not rep		no	no
1450998_at	chr7:11735006-11750438 (+) // 82.61 // qA1	zinc finger protein 110	Zfp110	65020	10782	0.00298612	-0.375886		0.633771	UP_poor_prognosis	0.16351		no	no
1426986_at	chr9:13593973-13596936 (+) // 97.91 // qA1	RIKEN cDNA 2810485I05 gene	2810485I05Rik	72826	143684	0.00457864	-0.375541		not rep	not rep	not rep		no	no
1424138_at	chr11:32109584-32116283 (-) // 93.24 // qA4	rhomboid family 1 (Drosophila)	Rhbdf1	13650	64285	0.00386013	-0.374377		not rep	not rep	not rep		no	no
1423245_at	chr6:124924434-124930985 (-) // 95.52 // qF2	COP9 (constitutive photomorphogenic) homolog, subunit 7a (Arabidopsis thaliana)	Cops7a	26894	50813	0.00673601	-0.373578		0.104889	UP_poor_prognosis	1.41559		no	no
1448385_at	chr5:127884408-127906623 (-) // 97.78 // qG1.2	solute carrier family 15, member 4	Slc15a4	100561	121260	0.000844541	-0.37355		not rep	not rep	not rep		no	no
1420826_at	chr5:34057347-34099594 (-) // 97.86 // qB2	leucine zipper-EF-hand containing transmembrane protein 1	Letm1	56384	3954	0.00312311	-0.372861		not rep	not rep	not rep		no	no
1460728_s_at	chr6:125005466-125015187 (+) // 97.15 // qF2	inhibitor of growth family, member 4	Ing4	28019	51147	0.00640983	-0.37286		not rep	not rep	not rep		no	yes
1448335_s_at	chr5:94257140-94281699 (-) // 93.59 // qE3	cyclin I	Ccni	12453	10983	0.00588996	-0.372761		0.698901	DOWN_poor _prog	-0.459339		no	no
1460668_at	chr19:3409911-3414447 (-) // 97.88 // qA	galanin	Gal	14419	51083	0.00172379	-0.372535		0.0739635	UP_poor_prognosis	0.501748		no	no
1419286_s_at	chr5:122810820-122875135 (-) // 96.56 // qF	intraflagellar transport 81 homolog (Chlamydomonas)	Ift81	12589	28981	0.00590205	-0.372413		not rep	not rep	not rep		no	no
1420812_at	chr15:97620695-97672491 (-) // 98.6 // qF1	histone deacetylase 7A	Hdac7a	56233	51564	0.00182391	-0.3717		not rep	not rep	not rep		no	no
1420950_at	chr8:114423540-114511151 (+) // 83.69 // qE1	zinc and ring finger 1	Znrf1	170737	84937	6.53595e-05	-0.371398		not rep	not rep	not rep		no	no
1427899_at	chr5:146513426-146525671 (-) // 98.72 // qG3	ring finger protein (C3H2C3 type) 6	Rnf6	74132	6049	0.000283812	-0.37006		0.905165	DOWN_poor _prog	-0.108535		no	no
1460363_at	chr11:117577046-117579524 (+) // 80.44 // qE2	trinucleotide repeat containing 6C	Tnrc6c	217351	57690	0.00605465	-0.369663		not rep	not rep	not rep		no	no
1423088_at	chr9:75283625-75345566 (-) // 97.99 // qD	tropomodulin 3	Tmod3	50875	29766	0.00151539	-0.369477		not rep	not rep	not rep		no	no
1460652_at	chr19:6978020-6987444 (-) // 87.44 // qA	estrogen related receptor, alpha	Esrra	26379	2101	0.00933073	-0.369302		0.303922	DOWN_poor _prog	-1.48788		no	no
1423251_at	chr6:38481129-38539078 (+) // 99.36 // qB1	LUC7-like 2 (S. cerevisiae)	Luc7l2	192196	51631	0.00182649	-0.369039		not rep	not rep	not rep		no	no
1460733_at	chr5:115383560-115395958 (-) // 98.08 // qF /// chr18:67193143-67194533 (-) // 36.6 // qE1	expressed sequence AA407659	AA407659	106840	84747	0.00265263	-0.369024		not rep	not rep	not rep		no	no
1452582_at	chr17:80035781-80093428 (+) // 97.6 // qE3	galactose mutarotase	Galm	319625	130589	0.00286209	-0.369012		not rep	not rep	not rep		no	no
1425552_at	chr5:124234278-124263827 (+) // 98.64 // qF	huntingtin interacting protein 1 related	Hip1r	29816	9026	0.00702712	-0.368681		0.43375	DOWN_poor _prog	-0.719574		no	no
1437223_s_at	chr11:5425634-5425894 (+) // 81.85 // qA1	X-box binding protein 1	Xbp1	22433	7494	0.00117621	-0.368624		0.815438	UP_poor_prognosis	0.211145		no	no
1450391_a_at	chr6:88690073-88793998 (+) // 99.1 // qD1	monoglyceride lipase	Mgll	23945	11343	0.00362861	-0.367552		0.0344605	DOWN_poor _prog	-1.04262		no	no
1415826_at	chr1:5073205-5152630 (+) // 97.55 // qA1	ATPase, H+ transporting, lysosomal V1 subunit H	Atp6v1h	108664	51606	0.00122466	-0.366747		0.475081	UP_poor_prognosis	0.597444		no	no
1415942_at	chr8:97112095-97112832 (+) // 73.58 // qC5 /// chrX:70523588-70525852 (+) // 84.55 // qA7.3 /// chr15:51919343-51920085 (+) // 73.88 // qC /// chr2:105354974-105355710 (-) // 73.78 // qE3 /// chr9:50096458-50097197 (-) // 74.19 // qA5.3 /// chr9:105418142-105418888 (-) // 73.78 // qF1 /// chr12:110342198-110342926 (-) // 72.87 // qF1 /// chr12:50652174-50652928 (-) // 72.76 // qB3 /// chr19:37360…	ribosomal protein 10 /// predicted gene, EG234703 /// similar to ribosomal protein L10	Rpl10 /// EG234703 /// LOC638133	110954 /// 234703 /// 638133	---	0.00116985	-0.366511		not rep	not rep	not rep		no	no
1428327_at	chr9:121320947-121323617 (+) // 96.21 // qF4	trafficking protein, kinesin binding 1	Trak1	67095	22906	0.000386531	-0.366088		0.465756	DOWN_poor _prog	-0.603473		no	no
1419977_s_at	chr8:109019084-109019662 (-) // 99.65 // qD3	RNA binding motif protein 35b	Rbm35b	77411	80004	0.0064485	-0.36579		not rep	not rep	not rep		no	no
1452347_at	chr7:67110112-67113845 (-) // 98.6 // qC	myocyte enhancer factor 2A	Mef2a	17258	4205	0.00640678	-0.365555		0.870853	DOWN_poor _prog	-0.158017		no	no
1455734_at	chr6:106744020-106745700 (-) // 95.99 // qE1	cereblon	Crbn	58799	51185	0.00194225	-0.364584		not rep	not rep	not rep		no	no
1438056_x_at	chr16:20244844-20245833 (-) // 99.7 // qA3	ATP-binding cassette, sub-family C (CFTR/MRP), member 5	Abcc5	27416	10057	0.00745608	-0.363776		0.369501	UP_poor_prognosis	0.4705		no	no
1418924_at	chr7:141067152-141069978 (+) // 96.94 // qF5	Ras association (RalGDS/AF-6) domain family 7	Rassf7	66985	8045	0.000447769	-0.362853		0.18261	DOWN_poor _prog	-1.31006		no	no
1451133_s_at	chr6:13530686-13558100 (-) // 99.74 // qA1	transmembrane protein 168	Tmem168	101118	64418	0.00241648	-0.362118		not rep	not rep	not rep		no	no
1433618_at	chr2:25958819-25960694 (-) // 94.21 // qA3	RIKEN cDNA C330006A16 gene	C330006A16Rik	109299	---	0.000123002	-0.361782		not rep	not rep	not rep		no	no
1427924_at	chr4:48146022-48204235 (+) // 98.05 // qB1	syntaxin 17	Stx17	67727	55014	0.000805906	-0.361629		not rep	not rep	not rep		no	no
1415729_at	chr17:23801304-23804350 (-) // 96.14 // qA3.3	3-phosphoinositide dependent protein kinase-1	Pdpk1	18607	5170	0.00834817	-0.361218		0.000111494	DOWN_poor _prog	-8.03937		no	no
1419719_at	chr5:71979071-72416415 (+) // 88.64 // qC3.2	gamma-aminobutyric acid (GABA-A) receptor, subunit beta 1 /// RIKEN cDNA B230208N19 gene	Gabrb1 /// B230208N19Rik	14400 /// 320243	---	0.00176658	-0.360266		not rep	not rep	not rep		no	no
1426179_a_at	chr17:65825823-65848333 (-) // 98.98 // qE1.1	twisted gastrulation homolog 1 (Drosophila)	Twsg1	65960	57045	0.00513515	-0.360096		not rep	not rep	not rep		no	no
1450070_s_at	chr7:97718161-97787571 (+) // 98.69 // qE1	p21 (CDKN1A)-activated kinase 1	Pak1	18479	5058	0.00613314	-0.359787		0.184208	UP_poor_prognosis	0.47001		no	no
1438504_x_at	---	Transmembrane 7 superfamily member 3	Tm7sf3	67623	51768	0.00494118	-0.359761		not rep	not rep	not rep		no	no
1418933_at	chr10:78183630-78217954 (+) // 100.0 // qC1	solute carrier family 1 (high affinity aspartate/glutamate transporter), member 6	Slc1a6	20513	6511	0.0087443	-0.359539		0.749086	DOWN_poor _prog	-0.304799		no	no
1434899_s_at	chr7:122985168-122986444 (+) // 96.86 // qF3	trinucleotide repeat containing 6a	Tnrc6a	233833	27327	0.00853399	-0.359257		not rep	not rep	not rep		no	no
1451572_a_at	chr1:82603984-82631414 (+) // 96.21 // qC5	RIKEN cDNA 5230400G24 gene /// hypothetical protein LOC637796	5230400G24Rik /// LOC637796	637796 /// 75734	---	0.00158907	-0.359		not rep	not rep	not rep		no	no
1417550_a_at	chr6:135203021-135220007 (-) // 98.12 // qG1	germ cell-specific gene 1 /// olfactory receptor 262	Gsg1 /// Olfr262	14840 /// 258683	---	0.00576336	-0.358506		not rep	not rep	not rep		no	no
1422882_at	chr12:33539504-33562780 (+) // 94.68 // qA3	synaptophysin-like protein	Sypl	19027	6856	0.000328971	-0.357044		0.479607	UP_poor_prognosis	0.513934		no	no
1425776_a_at	chr6:86404109-86436010 (+) // 95.31 // qD1	expressed sequence C87436	C87436	232196	54980	0.00515046	-0.356538		not rep	not rep	not rep		no	no
1425436_x_at	chr6:130144374-130158824 (-) // 99.67 // qF3 /// chr6:130288988-130303319 (-) // 99.34 // qF3 /// chr6:130080919-130249441 (-) // 98.1 // qF3 /// chr6:130048305-130090961 (-) // 64.63 // qF3	killer cell lectin-like receptor, subfamily A, member 3	Klra3	16634	10748	0.00257598	-0.356054		0.0949058	UP_poor_prognosis	0.664901		no	no
1426835_at	chr3:138396337-138426850 (-) // 97.85 // qG3	methionyl aminopeptidase 1	Metap1	75624	23173	0.00157727	-0.355463		0.938972	DOWN_poor _prog	-0.0996338		no	no
1417593_at	chr9:107420995-107424213 (+) // 98.2 // qF1	tumor suppressor candidate 2	Tusc2	80385	11334	0.00154818	-0.355281		0.179003	UP_poor_prognosis	0.743241		no	no
1427022_at	chr11:106054624-106065230 (+) // 96.71 // qE1	DEAD (Asp-Glu-Ala-Asp) box polypeptide 42	Ddx42	72047	11325	0.00331175	-0.355196		0.790178	UP_poor_prognosis	0.213648		no	no
1426480_at	chr5:130530434-130540217 (-) // 98.14 // qG1.3	Shwachman-Bodian-Diamond syndrome homolog (human)	Sbds	66711	51119	0.0054467	-0.354832		not rep	not rep	not rep		no	no
1452228_at	chr16:57090220-57152825 (-) // 96.79 // qC1.1	TBC1 domain family, member 23	Tbc1d23	67581	55773	5.3486e-05	-0.354415		not rep	not rep	not rep		no	no
1432827_x_at	chr5:125676168-125678057 (-) // 96.15 // qG1.1 /// chr5:125675715-125677829 (-) // 96.1 // qG1.1 /// chr5:125676399-125678222 (-) // 92.66 // qG1.1 /// chr5:125675634-125677601 (-) // 89.12 // qG1.1 /// chr5:125675943-125678192 (-) // 79.54 // qG1.1 /// chr5:125675653-125677145 (-) // 76.26 // qG1.1 /// chr5:125675653-125676917 (-) // 64.24 // qG1.1 /// chr5:125675653-125676689 (-) // 52.47 // qG…	ubiquitin C	Ubc	22190	7316	0.00443452	-0.354227		0.263209	UP_poor_prognosis	1.95745		no	no
1452776_a_at	chr5:24196007-24220876 (+) // 98.27 // qA3	negative regulator of ubiquitin-like proteins 1	Nub1	53312	51667	0.00121013	-0.353974		not rep	not rep	not rep		no	no
1416714_at	chr8:123622334-123642675 (+) // 96.57 // qE1	interferon regulatory factor 8	Irf8	15900	3394	0.00694433	-0.353162		0.345769	DOWN_poor _prog	-0.376567		no	no
1433645_at	chr4:53587329-53588895 (+) // 95.18 // qB2	RIKEN cDNA 2210409B22 gene	2210409B22Rik	70174	---	0.00184449	-0.35289		not rep	not rep	not rep		no	no
1456578_x_at	chr11:97654538-97654856 (+) // 95.34 // qD	LIM and SH3 protein 1	Lasp1	16796	3927	0.000418903	-0.352711		0.351602	UP_poor_prognosis	0.900716		no	no
1426015_s_at	chr4:9502369-9570763 (-) // 98.47 // qA1	aspartate-beta-hydroxylase	Asph	65973	444	0.00503064	-0.350076		0.483347	UP_poor_prognosis	0.178709		no	no
1451665_a_at	chr12:52612585-52660553 (+) // 98.29 // qC1	adaptor-related protein complex AP-4, sigma 1	Ap4s1	11782	11154	0.00185751	-0.35005		0.209712	UP_poor_prognosis	0.621797		no	no
1416016_at	chr17:33797568-33807432 (+) // 97.89 // qB1	transporter 1, ATP-binding cassette, sub-family B (MDR/TAP)	Tap1	21354	6890	0.00432989	-0.34994		0.418115	UP_poor_prognosis	0.410484		no	no
1426500_at	chr4:151141080-151151434 (+) // 95.71 // qE2	isoprenylcysteine carboxyl methyltransferase	Icmt	57295	23463	0.00806932	-0.349787		0.497656	UP_poor_prognosis	0.254415		no	no
1453299_a_at	chr14:49878091-49886412 (+) // 75.89 // qC1 /// chr14:49869802-49873559 (+) // 67.94 // qC1	purine-nucleoside phosphorylase /// similar to purine-nucleoside phosphorylase /// similar to purine-nucleoside phosphorylase	Pnp /// LOC545044 /// LOC667034	18950 /// 545044 /// 667034	---	0.00931866	-0.349754		not rep	not rep	not rep		no	no
1428453_at	chr14:48109824-48112982 (+) // 98.63 // qC1	N-acetyltransferase 12	Nat12	70646	122830	0.0067248	-0.349059		not rep	not rep	not rep		no	no
1423018_at	chr3:107164478-107166395 (+) // 99.79 // qF2.3	potassium voltage-gated channel, shaker-related subfamily, member 3	Kcna3	16491	3738	0.000679767	-0.348383		0.881514	UP_poor_prognosis	0.136088		no	no
1427046_at	chr15:37280288-37308157 (+) // 96.16 // qB3.1	grainyhead-like 2 (Drosophila)	Grhl2	252973	79977	0.000478339	-0.348373		not rep	not rep	not rep		no	no
1430575_a_at	chr1:43878560-43901650 (+) // 98.39 // qC1.1	tripeptidyl peptidase II	Tpp2	22019	7174	0.00178792	-0.347799		0.457664	DOWN_poor _prog	-0.466504		no	no
1424929_a_at	chr17:36445236-36467430 (+) // 90.49 // qB1	tripartite motif protein 26	Trim26	22670	7726	0.00538303	-0.347098		0.145729	DOWN_poor _prog	-1.99733		no	no
1416257_at	chr1:184303933-184354199 (-) // 98.25 // qH5	calpain 2	Capn2	12334	824	0.00288578	-0.346823		0.732445	DOWN_poor _prog	-0.284692		no	no
1454673_at	chr4:132470427-132471828 (+) // 95.44 // qD2.3	---	---	---	---	0.00704213	-0.346334		not rep	not rep	not rep		no	no
1416199_at	chr8:97988956-97999553 (-) // 97.24 // qD1	kinesin family member C3	Kifc3	16582	3801	0.000516439	-0.346217		0.386383	UP_poor_prognosis	1.47454		no	no
1423047_at	chr7:141690969-141711833 (-) // 99.13 // qF5	toll interacting protein	Tollip	54473	54472	0.0014318	-0.346006		not rep	not rep	not rep		no	no
1448772_at	chrX:33305754-33315671 (+) // 88.98 // qA3.2	ubiquitin-conjugating enzyme E2A, RAD6 homolog (S. cerevisiae)	Ube2a	22209	7319	0.00352217	-0.345884		0.995371	UP_poor_prognosis	0.00498986		no	no
1431668_at	chr4:138466186-138511448 (+) // 90.52 // qD3	capping protein (actin filament) muscle Z-line, beta	Capzb	12345	832	0.00532086	-0.34527		0.936471	DOWN_poor _prog	-0.0897876		no	no
1428165_at	chr6:71473362-71510875 (+) // 76.18 // qC1	vacuolar protein sorting 24 (yeast)	Vps24	66700	51652	0.00210147	-0.34524		not rep	not rep	not rep		no	no
1452427_s_at	chr9:64786366-64819716 (-) // 99.7 // qC	protein tyrosine phosphatase-like A domain containing 1	Ptplad1	57874	51495	0.00536638	-0.343956		not rep	not rep	not rep		no	no
1424814_a_at	chr6:134380171-134403808 (+) // 95.91 // qG1	Bcl2-like 14 (apoptosis facilitator)	Bcl2l14	66813	79370	0.00796654	-0.343214		not rep	not rep	not rep		no	no
1450102_a_at	chr8:96860934-96901964 (-) // 93.99 // qC5	autocrine motility factor receptor	Amfr	23802	267	0.000807285	-0.342963		0.153323	UP_poor_prognosis	2.44099		no	no
1433690_at	chr5:115203209-115210028 (+) // 97.4 // qF	RIKEN cDNA 2210016L21 gene	2210016L21Rik	72357	64897	0.000992298	-0.342616		not rep	not rep	not rep		no	no
1433463_at	chr6:112571215-112574574 (+) // 84.83 // qE3 /// chrUn_random:491555-510069 (-) // 88.49 //	RIKEN cDNA 0610010K06 gene	0610010K06Rik	71678	148362	0.00752707	-0.342252		not rep	not rep	not rep		no	no
1423770_at	chr11:117582074-117596780 (-) // 91.82 // qE2	transmembrane channel-like gene family 6	Tmc6	217353	11322	0.00884157	-0.341765		0.929505	UP_poor_prognosis	0.106425		no	no
1427505_a_at	chr10:94604952-94753655 (-) // 97.13 // qC2	CASP2 and RIPK1 domain containing adaptor with death domain	Cradd	12905	8738	0.00483191	-0.339626		0.326641	DOWN_poor _prog	-0.837326		no	no
1451564_at	chr16:35752620-35765088 (-) // 98.17 // qB3	poly (ADP-ribose) polymerase family, member 14	Parp14	547253	54625	0.00268742	-0.339127		not rep	not rep	not rep		no	no
1425719_a_at	chr2:51770528-51795012 (-) // 97.51 // qC1.1	N-myc (and STAT) interactor	Nmi	64685	9111	0.000284239	-0.338561		0.392306	UP_poor_prognosis	0.679667		no	no
1422119_at	chr2:116218710-116220102 (-) // 94.55 // qE5 /// chr10:128081904-128099202 (-) // 95.4 // qD3	RAB5B, member RAS oncogene family	Rab5b	19344	5869	0.00369937	-0.338402		0.124398	DOWN_poor _prog	-2.37129		no	no
1420864_at	chr17:69288758-69295654 (+) // 98.81 // qE1.3 /// chr7:92800823-92802821 (-) // 48.55 // qE1	zinc finger protein 161	Zfp161	22666	7541	0.00636299	-0.3381		0.0391241	UP_poor_prognosis	1.76397		no	no
1425551_at	chr5:124234278-124263827 (+) // 98.64 // qF	huntingtin interacting protein 1 related	Hip1r	29816	9026	0.00229308	-0.337737		0.43375	DOWN_poor _prog	-0.719574		no	no
1424496_at	chr13:58167278-58173467 (+) // 83.16 // qB1	RIKEN cDNA 5133401N09 gene	5133401N09Rik	75731	414328	0.000171578	-0.337454		not rep	not rep	not rep		no	no
1434037_s_at	chr13:59578912-59579985 (+) // 52.66 // qB2 /// chr17:53135700-53137649 (+) // 97.79 // qC /// chr5:94457422-94465902 (-) // 92.02 // qE3	p300/CBP-associated factor	Pcaf	18519	8850	0.00592142	-0.33679		0.530426	UP_poor_prognosis	0.275867		yes	no
1418131_at	chr2:156790651-156826592 (-) // 91.34 // qH1	SAM domain and HD domain, 1	Samhd1	56045	25939	0.000110588	-0.335071		0.332562	UP_poor_prognosis	0.324385		no	no
1426050_at	chr2:152519567-152521929 (-) // 98.9 // qH1	Bcl2-like 1	Bcl2l1	12048	598	0.000111807	-0.333997		0.435596	DOWN_poor _prog	-0.61893		no	no
1423780_at	chr6:52475809-52569929 (-) // 96.17 // qB3	3-hydroxyisobutyrate dehydrogenase	Hibadh	58875	11112	0.00236112	-0.3338		0.594927	UP_poor_prognosis	0.231657		no	no
1420960_at	chr4:43023442-43031606 (-) // 97.84 // qA5	Fanconi anemia, complementation group G	Fancg	60534	2189	0.00420918	-0.333202		0.0497804	DOWN_poor _prog	-2.59693		yes	no
1417848_at	chr3:9410084-9593182 (-) // 95.99 // qA1	zinc finger protein 704	Zfp704	170753	619279	0.00840327	-0.33309		not rep	not rep	not rep		no	no
1426717_at	chrX:150115167-150118751 (+) // 37.53 // qF3 /// chr7:55799285-55830679 (-) // 97.01 // qB5	non imprinted in Prader-Willi/Angelman syndrome 2 homolog (human)	Nipa2	93790	81614	0.00054482	-0.333006		0.726563	DOWN_poor _prog	-0.169644		no	no
1448921_a_at	chr1:42795812-42850227 (+) // 96.23 // qB	mitochondrial ribosomal protein S9	Mrps9	69527	64965	0.00575172	-0.33288		not rep	not rep	not rep		no	no
1423990_at	chr5:41913245-41996414 (-) // 96.55 // qB3	RAB28, member RAS oncogene family	Rab28	100972	9364	0.0096538	-0.332179		0.626425	UP_poor_prognosis	0.370239		no	no
1419656_at	chr9:96884641-96920503 (-) // 99.29 // qE3.3	solute carrier family 25, member 36	Slc25a36	192287	55186	0.0075008	-0.33215		0.231167	UP_poor_prognosis	1.10939		no	no
1450318_a_at	chr7:100871357-100886063 (-) // 96.73 // qE2	purinergic receptor P2Y, G-protein coupled 2	P2ry2	18442	5029	0.00818848	-0.32986		0.119518	DOWN_poor _prog	-0.603541		no	no
1450892_a_at	chr9:108205962-108250621 (+) // 99.1 // qF2	ubiquitin specific peptidase 4 (proto-oncogene)	Usp4	22258	7375	0.00951276	-0.329497		0.767378	DOWN_poor _prog	-0.275462		no	no
1429077_x_at	chr2:24807956-24808507 (+) // 62.49 // qA3 /// chr2:74993088-74993630 (+) // 60.78 // qC3 /// chr4:45571097-45571631 (+) // 60.09 // qB1 /// chr5:113300796-113301331 (+) // 59.98 // qF /// chr9:88188702-88189267 (+) // 64.08 // qE3.1 /// chrX:44144952-44145486 (+) // 60.43 // qA4 /// chr10:120746208-120746752 (+) // 60.43 // qD2 /// chr15:68139460-68139999 (+) // 61.12 // qD2 /// chr17:29035122-2…	ribosomal protein L21 /// predicted gene, EG433125 /// predicted gene, EG434067 /// similar to ribosomal protein L21 /// predicted gene, EG635258 /// similar to ribosomal protein L21 /// similar to ribosomal protein L21 /// similar to ribosomal protein L21 /// similar to ribosomal protein L21 /// similar to ribosomal protein L21 /// similar to ribosomal protein L21 /// similar to ribosomal protei…	Rpl21 /// EG433125 /// EG434067 /// LOC545423 /// EG635258 /// LOC636855 /// LOC639424 /// LOC674827 /// LOC675278 /// LOC676253 /// LOC676590 /// LOC676825 /// LOC676903	19933 /// 433125 /// 434067 /// 545423 /// 635258 /// 636855 /// 639424 /// 674827 /// 675278 /// 676253 /// 676590 /// 676825 /// 676903	---	0.00276369	-0.329423		not rep	not rep	not rep		no	no
1416395_at	chr11:59000064-59008011 (-) // 95.85 // qB1.3	guanylate kinase 1	Guk1	14923	2987	0.000960493	-0.328862		0.554211	DOWN_poor _prog	-0.728524		no	no
1451057_x_at	chr9:21175319-21257548 (+) // 94.98 // qA3	dynamin 2	Dnm2	13430	1785	0.00572827	-0.327914		0.131939	DOWN_poor _prog	-1.81828		no	no
1423540_at	chr10:127536058-127583229 (-) // 94.97 // qD3	RNA binding motif, single stranded interacting protein 2	Rbms2	56516	5939	0.000987194	-0.32781		0.208581	UP_poor_prognosis	0.684773		no	no
1435683_a_at	chr16:20314303-20339916 (-) // 93.03 // qA3	ATP-binding cassette, sub-family C (CFTR/MRP), member 5	Abcc5	27416	10057	0.000303608	-0.327461		0.369501	UP_poor_prognosis	0.4705		no	no
1415893_at	chr10:60493998-60541690 (-) // 95.43 // qB4	sphingosine phosphate lyase 1	Sgpl1	20397	8879	0.00739184	-0.326807		0.294674	DOWN_poor _prog	-1.42166		no	no
1449435_at	chr1:173107020-173113565 (+) // 94.94 // qH3	UDP-Gal:betaGlcNAc beta 1,4-galactosyltransferase, polypeptide 3	B4galt3	57370	8703	0.000844245	-0.326032		0.814382	DOWN_poor _prog	-0.354087		no	no
1430197_a_at	chr5:124393422-124450365 (-) // 97.8 // qF	phosphatidylinositol transfer protein, membrane-associated 2	Pitpnm2	19679	57605	0.0018257	-0.325872		not rep	not rep	not rep		no	no
1453740_a_at	chr4:154656380-154665856 (+) // 96.37 // qE2	cyclin L2	Ccnl2	56036	81669	0.00587145	-0.324511		not rep	not rep	not rep		no	no
1418963_at	chr2:12265101-12337315 (-) // 98.43 // qA1	RIKEN cDNA 2310047O13 gene	2310047O13Rik	66960	80013	0.00616332	-0.323755		not rep	not rep	not rep		no	no
1450691_at	chr11:115615061-115629738 (-) // 98.21 // qE2	cask-interacting protein 2	Caskin2	140721	57513	0.00358709	-0.322806		not rep	not rep	not rep		no	no
1427107_at	chr11:70030274-70032608 (+) // 96.11 // qB3	solute carrier family 16 (monocarboxylic acid transporters), member 11	Slc16a11	216867	162515	0.00449486	-0.322744		not rep	not rep	not rep		no	no
1423112_at	chr3:135377032-135405585 (+) // 96.34 // qG3 /// chrX:70746123-70747671 (-) // 35.63 // qA7.3	ubiquitin-conjugating enzyme E2D 3 (UBC4/5 homolog, yeast)	Ube2d3	66105	7323	0.00627377	-0.321879		0.241771	DOWN_poor _prog	-1.43392		yes	no
1450375_at	chr17:56684580-56685139 (-) // 99.79 // qD	persephin	Pspn	19197	5623	0.00663347	-0.321308		not rep	not rep	not rep		no	no
1435843_x_at	chr1:42849822-42850228 (+) // 93.75 // qB	mitochondrial ribosomal protein S9	Mrps9	69527	64965	0.00423994	-0.321257		not rep	not rep	not rep		no	no
1424402_at	chr5:89658063-89716568 (+) // 98.12 // qE1	RUN and FYVE domain containing 3	Rufy3	52822	22902	0.00359933	-0.319799		0.05309	DOWN_poor _prog	-0.985939		no	no
1435013_at	chr5:139423914-139440154 (+) // 95.61 // qG2	HEAT repeat containing 2	Heatr2	433956	54919	0.0092564	-0.319706		not rep	not rep	not rep		no	no
1448987_at	chr1:66763828-66790763 (-) // 90.51 // qC3	acyl-Coenzyme A dehydrogenase, long-chain	Acadl	11363	33	0.00088871	-0.31939		0.289898	DOWN_poor _prog	-0.416733		no	no
1421129_a_at	chr11:72777449-72809233 (+) // 98.1 // qB4	ATPase, Ca++ transporting, ubiquitous	Atp2a3	53313	489	0.00229082	-0.319204		0.057603	UP_poor_prognosis	1.2023		no	no
1448319_at	chr1:55388240-55389607 (-) // 92.53 // qC1.2 /// chr6:34234091-34247629 (-) // 93.69 // qB1 /// chr11:40515963-40517318 (-) // 91.31 // qA5 /// chr12:13480631-13481996 (-) // 92.19 // qA1.1	aldo-keto reductase family 1, member B3 (aldose reductase) /// similar to Aldose reductase (AR) (Aldehyde reductase) /// similar to Aldose reductase (AR) (Aldehyde reductase) /// similar to Aldose reductase (AR) (Aldehyde reductase) /// similar to Aldose reductase (AR) (Aldehyde reductase) /// similar to Aldose reductase (AR) (Aldehyde reductase)	Akr1b3 /// LOC235852 /// LOC382486 /// LOC385448 /// LOC385495 /// LOC672268	11677 /// 235852 /// 382486 /// 385448 /// 385495 /// 672268	---	0.00475796	-0.318		not rep	not rep	not rep		no	no
1451407_at	chr16:96466684-96508941 (+) // 97.82 // qC4	junction adhesion molecule 4	Jam4	72058	150084	0.00907418	-0.317695		not rep	not rep	not rep		no	no
1460694_s_at	chr18:5092842-5119286 (+) // 97.33 // qA1	supervillin	Svil	225115	6840	0.003321	-0.316962		0.318907	UP_poor_prognosis	0.562229		no	no
1426635_at	chr1:182562679-182589453 (+) // 85.49 // qH4	acyl-Coenzyme A binding domain containing 3	Acbd3	170760	64746	0.00148288	-0.316212		0.398799	UP_poor_prognosis	0.738169		no	no
1427730_a_at	chr16:33415501-33417694 (+) // 97.49 // qB3	zinc finger protein 148	Zfp148	22661	7707	0.00485861	-0.316176		0.516442	DOWN_poor _prog	-0.660607		no	no
1448668_a_at	chrX:70266833-70276635 (-) // 91.15 // qA7.3	interleukin-1 receptor-associated kinase 1	Irak1	16179	3654	0.00771419	-0.316152		0.268696	UP_poor_prognosis	0.970143		no	no
1434017_at	chr6:54746846-54822345 (+) // 93.88 // qB3	---	---	---	---	0.00130521	-0.316141		not rep	not rep	not rep		no	no
1433671_at	chr6:97075391-97077093 (-) // 99.53 // qD3	RIKEN cDNA A130022J15 gene	A130022J15Rik	101351	285203	0.000430133	-0.316037		not rep	not rep	not rep		no	no
1451131_at	chr7:117910048-117920811 (-) // 95.07 // qF1	ADP-ribosylation factor-like 6 interacting protein 1	Arl6ip1	54208	23204	0.00745755	-0.315898		0.00632149	UP_poor_prognosis	3.32804		no	no
1451521_x_at	chr5:134904502-134923961 (-) // 95.38 // qG2	eukaryotic translation initiation factor 4H	Eif4h	22384	---	0.00742063	-0.315073		not rep	not rep	not rep		no	no
1448279_at	chr5:122652536-122666796 (+) // 93.76 // qF	actin related protein 2/3 complex, subunit 3	Arpc3	56378	10094	0.000409994	-0.314038		0.282998	UP_poor_prognosis	1.39722		no	no
1438554_x_at	chr5:134904503-134904880 (-) // 99.74 // qG2	eukaryotic translation initiation factor 4H	Eif4h	22384	---	0.00727383	-0.31395		not rep	not rep	not rep		no	no
1450870_at	chr13:17665716-17729362 (-) // 97.51 // qA2	v-ral simian leukemia viral oncogene homolog A (ras related)	Rala	56044	5898	0.00522873	-0.313684		0.00211785	UP_poor_prognosis	3.02794		no	no
1432050_at	---	RIKEN cDNA 4930571B16 gene	4930571B16Rik	613117	---	0.000322034	-0.312719		not rep	not rep	not rep		no	no
1460257_a_at	chr9:89009068-89038079 (+) // 93.33 // qE3.1 /// chr9:88486491-88517687 (-) // 98.24 // qE3.1	5, 10-methenyltetrahydrofolate synthetase	Mthfs	107885	10588	0.00259524	-0.312642		0.278493	UP_poor_prognosis	0.960667		no	no
1421876_at	chr11:49690214-49729844 (+) // 96.61 // qB1.2	mitogen activated protein kinase 9	Mapk9	26420	5601	0.00425291	-0.312367		0.204546	UP_poor_prognosis	0.699049		no	no
1450650_at	chr15:25567249-25757822 (+) // 97.18 // qB1	myosin X	Myo10	17909	4651	0.00440999	-0.312334		0.486129	UP_poor_prognosis	0.302171		no	no
1418895_at	chr6:51788747-51942119 (-) // 97.66 // qB3	src family associated phosphoprotein 2	Skap2	54353	8935	0.00615041	-0.312206		0.0666065	UP_poor_prognosis	1.30507		no	no
1417034_at	chr7:18667246-18674667 (+) // 94.03 // qA3	trafficking protein particle complex 6A	Trappc6a	67091	79090	0.00610583	-0.311675		0.0979362	UP_poor_prognosis	0.475884		no	no
1417801_a_at	chr7:107386383-107536066 (+) // 99.56 // qE3	protein tyrosine phosphatase, receptor-type, F interacting protein, binding protein 2	Ppfibp2	19024	8495	0.00656956	-0.31167		0.989654	DOWN_poor _prog	-0.0128981		no	no
1448397_at	chr14:56077412-56087712 (-) // 95.12 // qC3	gap junction membrane channel protein beta 6	Gjb6	14623	10804	0.00109632	-0.311625		not rep	not rep	not rep		no	no
1449087_at	chr7:110606167-110635584 (-) // 90.54 // qE3	ring finger protein 141	Rnf141	67150	50862	0.00476302	-0.310908		not rep	not rep	not rep		no	no
1427851_x_at	chr12:116205791-116206073 (-) // 82.74 // qF2	immunoglobulin heavy chain (J558 family)	Igh-VJ558	16061	---	0.00584387	-0.310705		not rep	not rep	not rep		no	no
1452220_at	chr7:134946776-135011989 (+) // 98.35 // qF3	dedicator of cyto-kinesis 1	Dock1	330662	1793	0.00348513	-0.310492		0.640806	DOWN_poor _prog	-0.404802		no	no
1418474_at	chr14:54535591-54539387 (-) // 98.31 // qC2	RIKEN cDNA 1500005A01 gene	1500005A01Rik	85308	51016	0.00873786	-0.31026		not rep	not rep	not rep		no	no
1423949_at	chr11:95864472-95881449 (-) // 97.01 // qD	ubiquitin-conjugating enzyme E2Z (putative)	Ube2z	268470	---	0.00278173	-0.309944		not rep	not rep	not rep		no	no
1451225_at	chr5:121391151-121394039 (-) // 98.6 // qF	protein tyrosine phosphatase, non-receptor type 11	Ptpn11	19247	5781	0.00690411	-0.309724		0.0815252	UP_poor_prognosis	1.77066		no	no
1450294_a_at	chr16:94869882-95106453 (-) // 97.43 // qC4	potassium inwardly-rectifying channel, subfamily J, member 6	Kcnj6	16522	3763	0.00071362	-0.309573		0.395276	UP_poor_prognosis	0.308248		no	no
1419289_a_at	chr15:79918638-79941208 (+) // 89.87 // qE1	synaptogyrin 1	Syngr1	20972	9145	1.6655e-05	-0.308699		0.15022	DOWN_poor _prog	-0.885523		no	no
1421364_at	chr7:28161031-28168823 (+) // 86.2 // qA3	leucine rich repeat and fibronectin type III domain containing 1	Lrfn1	80749	57622	0.00266413	-0.308612		not rep	not rep	not rep		no	no
1428107_at	chrX:105364060-105365190 (+) // 97.5 // qD	SH3-binding domain glutamic acid-rich protein like	Sh3bgrl	56726	6451	0.0030854	-0.308265		0.155695	DOWN_poor _prog	-1.2673		no	no
1450348_at	chr1:82892820-82917472 (-) // 91.61 // qC5	solute carrier family 19 (sodium/hydrogen exchanger), member 3	Slc19a3	80721	80704	0.00275541	-0.308008		not rep	not rep	not rep		no	no
1438011_at	chr16:32393594-32395175 (+) // 99.75 // qB3	phosphate cytidylyltransferase 1, choline, alpha isoform	Pcyt1a	13026	5130	0.00681551	-0.307994		0.588007	DOWN_poor _prog	-0.531039		no	no
1452579_at	chr5:114033769-114039239 (+) // 92.97 // qF /// chr19:7735313-7736160 (+) // 87.41 // qA	IscU iron-sulfur cluster scaffold homolog (E. coli)	Iscu	66383	---	0.00822551	-0.307801		not rep	not rep	not rep		no	no
1427927_at	chr5:111069350-111080058 (-) // 100.0 // qF	HscB iron-sulfur cluster co-chaperone homolog (E. coli)	Hscb	100900	150274	0.000167192	-0.30775		not rep	not rep	not rep		no	no
1425656_a_at	chr11:119759223-119817361 (+) // 99.83 // qE2	brain-specific angiogenesis inhibitor 1-associated protein 2	Baiap2	108100	10458	0.00999348	-0.307607		0.173692	DOWN_poor _prog	-1.48058		yes	no
1455458_x_at	chr1:75325656-75326323 (+) // 82.93 // qC4	GDP-mannose pyrophosphorylase A	Gmppa	69080	29926	0.00676814	-0.307536		not rep	not rep	not rep		no	no
1432281_a_at	chr2:60453884-60474593 (-) // 99.64 // qC1.1	integrin beta 6	Itgb6	16420	3694	0.00101887	-0.307464		0.492946	DOWN_poor _prog	-0.228798		no	no
1437428_x_at	chr12:86113549-86115596 (+) // 99.4 // qD2	eukaryotic translation initiation factor 2B, subunit 2 beta	Eif2b2	217715	8892	0.00736653	-0.307059		0.906358	DOWN_poor _prog	-0.149674		no	no
1429980_x_at	chr11:119934961-119967330 (-) // 90.75 // qE2	RIKEN cDNA 1810073N04 gene	1810073N04Rik	72055	124565	0.00282778	-0.306746		0.363219	UP_poor_prognosis	0.785055		no	no
1416057_at	chr5:123326830-123327421 (+) // 57.39 // qF /// chrX:19772284-19774561 (-) // 88.72 // qA1.3	NADH dehydrogenase (ubiquinone) 1 beta subcomplex, 11	Ndufb11	104130	54539	0.00386766	-0.306234		not rep	not rep	not rep		no	no
1426241_a_at	chr4:119902957-120027819 (+) // 93.59 // qD2.2	sex comb on midleg homolog 1	Scmh1	29871	22955	0.00740081	-0.305898		not rep	not rep	not rep		no	no
1448360_s_at	chr1:192629126-192646259 (+) // 90.18 // qH6	angel homolog 2 (Drosophila)	Angel2	52477	90806	0.00401969	-0.305494		0.280816	UP_poor_prognosis	0.467509		no	no
1431692_a_at	chr7:18950486-18955327 (-) // 89.04 // qA3	Casitas B-lineage lymphoma c	Cblc	80794	23624	0.00721368	-0.304454		not rep	not rep	not rep		no	no
1434379_at	chr5:34490743-34492864 (-) // 92.75 // qB2	Max dimerization protein 4	Mxd4	17122	10608	0.000942667	-0.304427		0.34971	DOWN_poor _prog	-0.699025		no	no
1418883_a_at	chr15:36540248-36553328 (-) // 95.38 // qB3.1	poly A binding protein, cytoplasmic 1	Pabpc1	18458	26986	0.000384854	-0.302919		0.79134	UP_poor_prognosis	0.20713		no	no
1432144_a_at	chr5:93024749-93037756 (-) // 74.89 // qE2	ring finger and CHY zinc finger domain containing 1	Rchy1	68098	25898	0.00571136	-0.302359		0.82899	DOWN_poor _prog	-0.231935		no	no
1420646_at	chr10:52105983-52125447 (+) // 85.94 // qB3	DNA segment, Chr 10, ERATO Doi 438, expressed	D10Ertd438e	52014	---	0.00229295	-0.30223		not rep	not rep	not rep		no	no
1436849_x_at	chr11:119101178-119101544 (+) // 97.29 // qE2	glucosidase, alpha, acid	Gaa	14387	2548	0.00115156	-0.301753		0.721908	UP_poor_prognosis	0.30791		no	no
1449053_s_at	chr11:113465624-113478491 (+) // 98.16 // qE2	component of oligomeric golgi complex 1	Cog1	16834	9382	0.00652966	-0.301667		not rep	not rep	not rep		no	no
1420464_s_at	chr7:3877229-3885732 (+) // 85.81 // qA1 /// chr7:3487300-3501217 (-) // 96.3 // qA1 /// chr7:3389439-3448156 (-) // 96.08 // qA1 /// chr7:3336031-3428774 (-) // 95.81 // qA1 /// chr7:3359915-3518608 (-) // 94.29 // qA1 /// chr7:3419877-3472303 (-) // 94.13 // qA1 /// chr7:3441213-3518374 (-) // 89.83 // qA1 /// chr7:3319120-3323459 (-) // 84.72 // qA1 /// chr7:3341805-3342994 (-) // 36.81 // qA1	paired-Ig-like receptor A1 /// paired-Ig-like receptor A11 /// paired-Ig-like receptor A2 /// paired-Ig-like receptor A3 /// paired-Ig-like receptor A4 /// paired-Ig-like receptor A6 /// leukocyte immunoglobulin-like receptor, subfamily B (with TM and ITIM domains), member 3 /// hypothetical LOC619608 /// similar to paired-Ig-like receptor A11 /// similar to paired-Ig-like receptor A11 /// simila…	Pira1 /// Pira11 /// Pira2 /// Pira3 /// Pira4 /// Pira6 /// Lilrb3 /// LOC619608 /// LOC669449 /// LOC669458 /// LOC675749	18722 /// 18724 /// 18725 /// 18726 /// 18727 /// 18729 /// 18733 /// 619608 /// 669449 /// 669458 /// 675749	---	0.00612536	-0.301614		not rep	not rep	not rep		no	no
1426798_a_at	chr1:134958889-134967334 (+) // 91.39 // qE4	---	---	---	---	0.00690791	-0.301397		not rep	not rep	not rep		no	no
1425525_a_at	chr5:122968175-122989657 (+) // 96.95 // qF	purinergic receptor P2X, ligand-gated ion channel 4	P2rx4	18438	5025	0.0010118	-0.300991		0.830534	UP_poor_prognosis	0.213688		no	no
1425641_at	chr5:104023423-104092301 (+) // 99.44 // qE5	---	---	---	---	0.00136184	-0.300816		not rep	not rep	not rep		no	no
1448161_a_at	chr7:6886397-6903399 (-) // 94.68 // qA1	chloride channel 4-2	Clcn4-2	12727	1183	0.00747154	-0.300196		0.0217703	DOWN_poor _prog	-0.833528		no	no
1452059_at	chr1:127388593-127423383 (+) // 96.81 // qE3	solute carrier family 35, member F5	Slc35f5	74150	80255	0.000634813	-0.300136		not rep	not rep	not rep		no	no
1425202_a_at	chr10:68929141-69419981 (+) // 97.93 // qB5.3	ankyrin 3, epithelial	Ank3	11735	288	0.00188718	-0.299671		0.00747609	DOWN_poor _prog	-1.16955		no	no
1416912_at	chr6:92054190-92055448 (+) // 50.72 // qD1 /// chr4:123237492-123252648 (-) // 99.79 // qD2.2	RIKEN cDNA 6330407G11 gene	6330407G11Rik	68050	79647	0.00768131	-0.298912		not rep	not rep	not rep		no	no
1451742_a_at	chr11:21221772-21270518 (-) // 99.66 // qA3.1	UDP-glucose pyrophosphorylase 2	Ugp2	216558	7360	0.00337968	-0.298407		0.509964	UP_poor_prognosis	0.69177		no	no
1426535_at	chr16:38444161-38469531 (-) // 99.47 // qB4	RIKEN cDNA 9630046K23 gene	9630046K23Rik	224143	56983	0.00524886	-0.297388		not rep	not rep	not rep		no	no
1423076_at	chr17:5797770-5888440 (+) // 95.25 // qA1	sorting nexin 9	Snx9	66616	51429	0.00195184	-0.297058		0.302489	DOWN_poor _prog	-0.539279		no	no
1419476_at	chr14:67516706-67535444 (-) // 95.36 // qD1	ADAM-like, decysin 1	Adamdec1	58860	27299	0.0057276	-0.297044		0.96385	UP_poor_prognosis	0.0149331		no	no
1416555_at	chr9:36528825-36547002 (-) // 95.33 // qA4	etoposide induced 2.4 mRNA	Ei24	13663	9538	0.00064416	-0.296886		0.301194	UP_poor_prognosis	1.16645		no	no
1425124_at	chr4:61913902-61921000 (-) // 84.77 // qB3	ring finger protein 183	Rnf183	76072	138065	0.00370946	-0.296238		not rep	not rep	not rep		no	no
1434569_at	chr5:36790764-36793140 (-) // 91.63 // qB3	expressed sequence AA474455	AA474455	231151	---	0.000123209	-0.296128		not rep	not rep	not rep		no	no
1423247_at	chr4:48214077-48300709 (-) // 98.38 // qB1	thioredoxin domain containing 4 (endoplasmic reticulum)	Txndc4	76299	23071	0.0066422	-0.296112		0.693927	DOWN_poor _prog	-0.291403		no	no
1457834_at	chr12:109265123-109266048 (+) // 98.93 // qF1	YY1 transcription factor	Yy1	22632	7528	0.0017284	-0.296042		0.0829806	UP_poor_prognosis	1.53695		no	no
1432029_a_at	chr1:23800531-23825793 (-) // 68.95 // qA5	stromal membrane-associated protein 1	Smap1	98366	60682	0.00593268	-0.29538		0.486563	UP_poor_prognosis	0.333377		no	no
1426069_s_at	chr16:17486508-17489769 (-) // 100.0 // qA3	solute carrier family 7 (cationic amino acid transporter, y+ system), member 4	Slc7a4	224022	6545	0.000639133	-0.295058		0.251135	DOWN_poor _prog	-1.57816		no	no
1422407_s_at	chr7:141042667-141044260 (-) // 99.65 // qF5	Harvey rat sarcoma virus oncogene 1	Hras1	15461	3265	0.00357456	-0.293999		0.790349	UP_poor_prognosis	0.0728109		yes	no
1451025_at	chr9:63696117-63697855 (+) // 94.91 // qC /// chr10:88161189-88173896 (+) // 97.4 // qC1	ADP-ribosylation factor-like 1	Arl1	104303	400	0.0063762	-0.293851		0.0255892	UP_poor_prognosis	1.25452		no	no
1426860_at	chr5:110904677-110932088 (-) // 96.26 // qF	E1A binding protein p400	Ep400	75560	57634	0.00966963	-0.292874		0.41038	DOWN_poor _prog	-0.282563		no	no
1448657_a_at	chr1:75119703-75128838 (+) // 98.35 // qC3	DnaJ (Hsp40) homolog, subfamily B, member 10	Dnajb10	56812	---	0.00151466	-0.292767		not rep	not rep	not rep		no	no
1421427_at	chr3:130170045-130584287 (+) // 96.5 // qG3	procollagen, type XXV, alpha 1	Col25a1	77018	84570	0.00938599	-0.292675		not rep	not rep	not rep		no	no
1421860_at	chr4:148430270-148492699 (+) // 94.19 // qE2	calsyntenin 1	Clstn1	65945	22883	0.00388104	-0.291827		0.214221	UP_poor_prognosis	1.56347		no	no
1420554_a_at	chr11:120538203-120540059 (+) // 97.89 // qE2	RAS-related C3 botulinum substrate 3	Rac3	170758	5881	0.00305902	-0.291447		0.679115	UP_poor_prognosis	0.593306		no	no
1450825_at	chr17:56639920-56667247 (-) // 100.0 // qD	N-acylsphingosine amidohydrolase (alkaline ceramidase) 3	Asah3	171168	125981	0.00687791	-0.291427		not rep	not rep	not rep		no	no
1424315_at	chr16:90814657-90823725 (-) // 99.66 // qC3.3	RIKEN cDNA 1110004E09 gene	1110004E09Rik	68001	56683	0.00832636	-0.291366		not rep	not rep	not rep		no	no
1455605_at	chr5:89724966-89725980 (+) // 87.17 // qE1	RUN and FYVE domain containing 3	Rufy3	52822	22902	0.00727595	-0.289974		0.05309	DOWN_poor _prog	-0.985939		no	no
1450947_at	chr4:118025214-118028157 (+) // 94.33 // qD2.1	RIKEN cDNA 2610528J11 gene	2610528J11Rik	66451	149466	0.00477181	-0.288643		not rep	not rep	not rep		no	no
1428015_at	---	DNA segment, Chr 12, Wayne State University 118, expressed	D12Wsu118e	28115	---	0.00219029	-0.287553		not rep	not rep	not rep		no	no
1454785_at	chr6:85908297-85910852 (-) // 76.75 // qC3	dual specificity phosphatase 11 (RNA/RNP complex 1-interacting)	Dusp11	72102	8446	0.000764391	-0.287506		0.090304	UP_poor_prognosis	1.7104		no	no
1417809_at	chr7:143284505-143308724 (+) // 94.11 // qF5	solute carrier family 22 (organic cation transporter), member 18	Slc22a18	18400	5002	0.00201204	-0.287502		0.43975	DOWN_poor _prog	-1.03122		no	no
1452041_at	chr8:73379225-73405934 (-) // 93.62 // qB3.3	kelch-like 26 (Drosophila)	Klhl26	234378	55295	0.00450508	-0.287444		not rep	not rep	not rep		no	no
1418103_at	chr5:137544049-137563385 (-) // 99.34 // qG2	solute carrier family 12 (potassium/chloride transporters), member 9	Slc12a9	83704	56996	0.00174306	-0.287143		not rep	not rep	not rep		no	no
1427078_at	chr9:30178289-30216584 (+) // 96.92 // qA4	sorting nexin 19	Snx19	102607	399979	0.0077183	-0.287075		0.959538	UP_poor_prognosis	0.0356354		no	no
1455255_at	chr2:180648941-180651007 (+) // 87.61 // qH4	RIKEN cDNA 4833420G11 gene	4833420G11Rik	108863	---	0.00445664	-0.286885		not rep	not rep	not rep		no	no
1427623_at	chr7:56110207-56111171 (-) // 77.59 // qB5	hect (homologous to the E6-AP (UBE3A) carboxyl terminus) domain and RCC1 (CHC1)-like domain (RLD) 2	Herc2	15204	653717	0.00675693	-0.285895		not rep	not rep	not rep		no	no
1434611_at	chr9:107909634-107919902 (-) // 95.75 // qF2	ring finger protein 123	Rnf123	84585	63891	0.00935543	-0.284851		not rep	not rep	not rep		no	no
1426686_s_at	chr11:105900676-105972435 (+) // 96.27 // qE1	mitogen activated protein kinase kinase kinase 3	Map3k3	26406	4215	0.00895713	-0.284721		1	DOWN_poor _prog	0		no	no
1426414_a_at	chr13:118340066-118349398 (+) // 59.43 // qD2.3 /// chr9:96280288-96287947 (-) // 77.63 // qE3.3	ring finger protein 7	Rnf7	19823	9616	0.00121703	-0.28472		not rep	not rep	not rep		no	no
1425634_a_at	chr11:69670844-69674707 (-) // 86.21 // qB3	tyrosine kinase, non-receptor, 1	Tnk1	83813	8711	0.00469018	-0.284562		0.0489663	DOWN_poor _prog	-0.785344		no	no
1433709_at	chr11:118222378-118223712 (-) // 90.93 // qE2	calcium activated nucleotidase 1	Cant1	76025	124583	0.00592885	-0.284491		not rep	not rep	not rep		no	no
1449714_at	chr2:30207003-30207507 (+) // 99.21 // qB	RIKEN cDNA 5730472N09 gene	5730472N09Rik	108958	84895	0.00036662	-0.283953		not rep	not rep	not rep		no	no
1418819_at	chr6:108748856-108789730 (+) // 93.91 // qE2	ADP-ribosylation factor-like 8B	Arl8b	67166	55207	0.00971969	-0.283885		not rep	not rep	not rep		no	no
1423701_at	chr11:100898675-100902709 (+) // 95.71 // qD	Coenzyme A synthase	Coasy	71743	80347	0.00375556	-0.282077		0.297443	UP_poor_prognosis	1.25353		no	no
1453864_at	chr12:10416819-10419173 (+) // 99.49 // qA1.1	retinol dehydrogenase 14 (all-trans and 9-cis)	Rdh14	105014	57665	0.00633505	-0.28173		not rep	not rep	not rep		no	no
1426432_a_at	chr5:90102386-90313498 (+) // 96.96 // qE1	solute carrier family 4 (anion exchanger), member 4	Slc4a4	54403	8671	1.94257e-05	-0.281418		0.389401	DOWN_poor _prog	-0.32155		no	no
1455339_at	chr4:61786702-61798706 (-) // 95.71 // qB3	FK506 binding protein 15	Fkbp15	338355	23307	0.00234258	-0.281372		0.719315	DOWN_poor _prog	-0.808292		no	no
1417585_at	chr6:90978571-91082298 (-) // 99.43 // qD1	nucleoporin 210	Nup210	54563	23225	0.00894723	-0.280759		0.466443	UP_poor_prognosis	0.250348		no	no
1424016_at	chr9:63400651-63439903 (+) // 98.05 // qC	RIKEN cDNA 2310007F21 gene	2310007F21Rik	66939	79719	0.00343634	-0.280679		not rep	not rep	not rep		no	no
1435518_at	chr10:117216860-117249040 (-) // 91.96 // qD2	RAS related protein 1b	Rap1b	215449	5908	0.00437578	-0.280024		0.540057	UP_poor_prognosis	0.612159		no	no
1448157_s_at	chr8:97112095-97112832 (+) // 73.58 // qC5 /// chrX:70523588-70525852 (+) // 84.55 // qA7.3 /// chr15:51919343-51920085 (+) // 73.88 // qC /// chr2:105354974-105355710 (-) // 73.78 // qE3 /// chr12:110342198-110342926 (-) // 72.87 // qF1 /// chr12:50652174-50652928 (-) // 72.76 // qB3 /// chr9:50096458-50097197 (-) // 74.19 // qA5.3 /// chr9:105418142-105418888 (-) // 73.78 // qF1 /// chr19:37360…	ribosomal protein 10	Rpl10	110954	6134	0.00378997	-0.280009		0.367304	DOWN_poor _prog	-1.27215		no	no
1423783_at	chr2:32579253-32584259 (+) // 95.75 // qB	torsin family 2, member A	Tor2a	30933	27433	0.00577556	-0.279047		not rep	not rep	not rep		no	no
1451492_at	chr2:156565591-156578616 (-) // 98.44 // qH1	Src-like-adaptor 2	Sla2	77799	84174	0.0029288	-0.27858		not rep	not rep	not rep		no	no
1425186_at	chr1:24632862-24710341 (+) // 94.33 // qA5	LMBR1 domain containing 1	Lmbrd1	68421	55788	0.00480651	-0.277159		not rep	not rep	not rep		no	no
1454706_at	chr7:98761922-98763007 (-) // 99.91 // qE1	UV radiation resistance associated gene	Uvrag	78610	7405	0.00142269	-0.276093		0.6134	DOWN_poor _prog	-0.63506		no	no
1434416_a_at	chr17:25685963-25686873 (-) // 87.25 // qA3.3	Small optic lobes homolog (Drosophila)	Solh	50817	6650	0.00179616	-0.276037		0.928328	UP_poor_prognosis	0.0632308		no	no
1426100_a_at	chr8:107115802-107137662 (-) // 99.8 // qD3	thymidine kinase 2, mitochondrial	Tk2	57813	7084	0.00302404	-0.275204		0.0861728	DOWN_poor _prog	-0.878264		no	no
1424974_at	chr7:6775441-6787637 (+) // 65.78 // qA1	zinc finger protein 418	Zfp418	232854	---	0.00517256	-0.275122		not rep	not rep	not rep		no	no
1450573_at	chr10:80208368-80210777 (+) // 99.22 // qC1	anti-Mullerian hormone	Amh	11705	268	0.000217891	-0.274517		0.633638	UP_poor_prognosis	0.413085		no	no
1448332_at	chr1:173963438-173972456 (+) // 95.18 // qH3	peroxisome biogenesis factor 19	Pex19	19298	5824	0.00307968	-0.27432		0.154033	DOWN_poor _prog	-1.38603		no	no
1451798_at	chr2:24167364-24173492 (+) // 97.08 // qA3	interleukin 1 receptor antagonist	Il1rn	16181	3557	0.000892012	-0.273862		0.630457	DOWN_poor _prog	-0.157231		no	no
1418973_at	chr1:166127845-166144162 (-) // 99.03 // qH2.2	basic leucine zipper nuclear factor 1	Blzf1	66352	8548	0.00248485	-0.273725		0.839051	DOWN_poor _prog	-0.0976092		no	no
1416935_at	chr11:62390730-62416502 (+) // 93.42 // qB2	transient receptor potential cation channel, subfamily V, member 2	Trpv2	22368	51393	0.000308573	-0.273471		not rep	not rep	not rep		no	no
1433558_at	chr2:35551756-35553003 (+) // 95.25 // qB	disabled homolog 2 (Drosophila) interacting protein	Dab2ip	69601	153090	0.00968905	-0.273437		not rep	not rep	not rep		no	yes
1450107_a_at	chrX:70174841-70183529 (-) // 98.36 // qA7.3	renin binding protein	Renbp	19703	5973	0.000574893	-0.273328		0.551174	DOWN_poor _prog	-0.203354		no	no
1416909_at	chr9:21907267-21908755 (+) // 88.74 // qA3	RIKEN cDNA 1810008A14 gene	1810008A14Rik	66268	---	0.000223986	-0.273059		not rep	not rep	not rep		no	no
1434784_s_at	chr15:97792281-97798309 (+) // 96.83 // qF1	transmembrane protein 106C	Tmem106c	380967	79022	0.00129056	-0.272517		0.00713868	UP_poor_prognosis	1.43075		no	no
1419780_at	chr17:35096947-35100638 (+) // 91.86 // qB1	---	---	---	---	0.00177362	-0.272284		not rep	not rep	not rep		no	no
1426392_a_at	chr1:127220454-127263250 (-) // 93.3 // qE3	ARP3 actin-related protein 3 homolog (yeast)	Actr3	74117	10096	0.00444418	-0.27191		0.0907418	UP_poor_prognosis	1.51711		no	no
1415761_at	chr14:53381127-53383961 (+) // 90.82 // qC2	mitochondrial ribosomal protein L52	Mrpl52	68836	122704	0.00603905	-0.271668		not rep	not rep	not rep		no	no
1424812_at	chr7:128062549-128089254 (-) // 91.68 // qF3	cDNA sequence BC017158	BC017158	233913	64755	0.00890731	-0.271632		not rep	not rep	not rep		no	no
1423591_at	chr6:146535080-146556368 (+) // 99.33 // qG3	FGFR1 oncogene partner 2	Fgfr1op2	67529	26127	0.00248883	-0.270951		not rep	not rep	not rep		no	no
1460592_at	chr2:156231897-156232612 (+) // 92.02 // qH1	erythrocyte protein band 4.1-like 1	Epb4.1l1	13821	---	0.00988252	-0.270056		not rep	not rep	not rep		no	no
1423327_at	chr16:10083805-10088489 (+) // 99.63 // qA1	RIKEN cDNA 4930517K11 gene	4930517K11Rik	68172	116832	0.00756753	-0.269665		0.283005	UP_poor_prognosis	0.411691		no	no
1451622_at	chr1:24632862-24710341 (+) // 94.33 // qA5	LMBR1 domain containing 1	Lmbrd1	68421	55788	0.00319192	-0.268892		not rep	not rep	not rep		no	no
1431036_a_at	chr5:124809862-124811051 (+) // 87.39 // qF	transmembrane emp24 domain trafficking protein 2	Tmed2	56334	10959	0.00563353	-0.268851		0.165822	UP_poor_prognosis	1.57705		no	no
1435643_x_at	chr11:62368786-62369408 (+) // 97.03 // qB2 /// chr14:45006220-45006838 (+) // 95.31 // qC1	ubiquitin B /// gene model 1821, (NCBI)	Ubb /// Gm1821	22187 /// 624036	---	0.00477153	-0.268663		not rep	not rep	not rep		no	no
1437148_at	chr1:74169786-74201409 (+) // 91.15 // qC3	actin related protein 2/3 complex, subunit 2	Arpc2	76709	10109	0.00924485	-0.268176		0.0102208	UP_poor_prognosis	3.12424		no	no
1434489_at	chr8:108194755-108199122 (+) // 96.18 // qD3	engulfment and cell motility 3, ced-12 homolog (C. elegans)	Elmo3	234683	79767	0.00454587	-0.267155		not rep	not rep	not rep		no	no
1452051_at	chr1:127220454-127263250 (-) // 93.3 // qE3	ARP3 actin-related protein 3 homolog (yeast)	Actr3	74117	10096	0.00189104	-0.266911		0.0907418	UP_poor_prognosis	1.51711		no	no
1451522_s_at	chr5:137858965-137872690 (+) // 97.22 // qG2	leucine-rich repeats and calponin homology (CH) domain containing 4	Lrch4	231798	4034	0.00454772	-0.266667		0.140329	DOWN_poor _prog	-1.62849		no	no
1426240_at	chr2:154348610-154386224 (+) // 89.8 // qH1	chromatin modifying protein 4B	Chmp4b	75608	128866	0.00678446	-0.266156		not rep	not rep	not rep		no	no
1420651_at	chr7:130184633-130310619 (-) // 90.73 // qF3	arginine-tRNA-protein transferase 1	Ate1	11907	11101	0.00498483	-0.265468		not rep	not rep	not rep		no	no
1427366_at	chr11:99382116-99382715 (-) // 98.36 // qD	keratin associated protein 3-1	Krtap3-1	69473	83896	0.00212857	-0.265154		not rep	not rep	not rep		no	no
1430527_a_at	chr11:70463479-70467607 (+) // 92.71 // qB3	ring finger protein 167	Rnf167	70510	26001	0.00177026	-0.26514		0.708851	UP_poor_prognosis	0.213495		no	no
1419007_at	chr5:136264731-136273251 (+) // 99.02 // qG2	zona pellucida glycoprotein 3	Zp3	22788	7784	0.00648795	-0.265126		not rep	not rep	not rep		no	no
1419068_at	chr5:130471864-130499040 (+) // 89.7 // qG1.3	RAB guanine nucleotide exchange factor (GEF) 1	Rabgef1	56715	27342	0.00198429	-0.264968		not rep	not rep	not rep		no	no
1417440_at	chr4:132951083-133024940 (-) // 96.51 // qD3	AT rich interactive domain 1A (Swi1 like) /// similar to AT rich interactive domain 1A isoform a	Arid1a /// LOC675933	675933 /// 93760	---	0.00597655	-0.263604		not rep	not rep	not rep		no	no
1419914_s_at	chr10:52126961-52127620 (+) // 100.0 // qB3	DNA segment, Chr 10, ERATO Doi 438, expressed	D10Ertd438e	52014	---	0.00149856	-0.263268		not rep	not rep	not rep		no	no
1450532_at	chr2:25060827-25061906 (-) // 99.74 // qA3	RIKEN cDNA 2310002J15 gene	2310002J15Rik	67859	375791	0.00267263	-0.262703		not rep	not rep	not rep		no	no
1422508_at	chr16:44004737-44059034 (-) // 97.01 // qB4	ATPase, H+ transporting, lysosomal V1 subunit A	Atp6v1a	11964	523	0.00528908	-0.261928		0.292858	UP_poor_prognosis	0.766934		no	no
1436747_at	chr7:59652150-59660537 (+) // 62.94 // qB5 /// chr7:60034506-60042893 (+) // 62.9 // qB5 /// chr11:116249388-116255163 (+) // 94.07 // qE2	RIKEN cDNA 1110014K08 gene /// predicted gene, EG664786 /// 1110014K08Rik pseudogene /// hypothetical protein LOC672175	1110014K08Rik /// EG664786 /// LOC664849 /// LOC672175	319370 /// 664786 /// 664849 /// 672175	---	0.00483594	-0.260895		not rep	not rep	not rep		no	no
1416132_at	chr15:65616719-65703632 (+) // 93.34 // qD1	RIKEN cDNA C920006C10 gene	C920006C10Rik	76740	23167	0.000193787	-0.25994		0.391409	UP_poor_prognosis	0.686052		no	no
1437354_at	chr7:59175112-59177605 (+) // 97.8 // qB5	RIKEN cDNA C230091D08 gene	C230091D08Rik	330544	---	0.00650839	-0.259821		not rep	not rep	not rep		no	no
1426485_at	chr1:130071699-130106921 (+) // 96.06 // qE4	UBX domain containing 2	Ubxd2	67812	23190	0.00429734	-0.258812		0.235248	UP_poor_prognosis	1.60502		no	no
1426979_at	chr5:123706487-123718547 (+) // 96.08 // qF	MLX interacting protein	Mlxip	208104	22877	0.00953495	-0.258714		0.467083	UP_poor_prognosis	0.971833		no	no
1416138_at	chr14:19243811-19268669 (-) // 92.96 // qA2	annexin A7	Anxa7	11750	310	0.000183503	-0.258712		0.792865	UP_poor_prognosis	0.231864		no	no
1423543_at	chr7:110012910-110074053 (+) // 99.85 // qE3	SWA-70 protein	Swap70	20947	23075	0.00255772	-0.258448		0.666318	UP_poor_prognosis	0.42538		no	no
1449003_a_at	chr12:80074856-80091285 (-) // 96.17 // qC3	vesicle transport through interaction with t-SNAREs 1B homolog	Vti1b	53612	10490	0.00242647	-0.257047		0.0792313	UP_poor_prognosis	2.16245		no	no
1451814_a_at	chr7:49627556-49641805 (+) // 88.75 // qB4	HIV-1 tat interactive protein 2, homolog (human)	Htatip2	53415	10553	0.000150344	-0.256517		0.0881421	UP_poor_prognosis	0.935857		no	yes
1426358_at	chr11:77345357-77348665 (-) // 95.59 // qB5	TAO kinase 1	Taok1	216965	57551	0.00741675	-0.254908		not rep	not rep	not rep		no	no
1417056_at	chr14:54532558-54535599 (+) // 91.2 // qC2	proteasome (prosome, macropain) 28 subunit, alpha	Psme1	19186	5720	0.00588192	-0.254561		0.932741	UP_poor_prognosis	0.0744513		no	no
1421858_at	chr12:21570006-21620122 (-) // 95.42 // qA1.3	a disintegrin and metallopeptidase domain 17	Adam17	11491	6868	0.00847032	-0.254211		0.18169	DOWN_poor _prog	-1.68803		no	no
1416019_at	chr5:108509198-108520828 (+) // 98.72 // qF	down-regulator of transcription 1	Dr1	13486	1810	0.00199282	-0.2533		0.0402787	UP_poor_prognosis	0.973727		yes	no
1452122_at	chr4:58894083-58918870 (-) // 98.2 // qB3	expressed sequence AI314180	AI314180	230249	---	0.00858692	-0.253052		not rep	not rep	not rep		no	no
1424646_at	chr2:181498555-181511389 (-) // 97.69 // qH4	uridine-cytidine kinase 1-like 1	Uckl1	68556	54963	0.00237846	-0.252712		0.362157	UP_poor_prognosis	0.954323		no	no
1419027_s_at	chr5:114930401-114951948 (-) // 90.29 // qF	glycolipid transfer protein	Gltp	56356	645312	0.00770627	-0.251932		not rep	not rep	not rep		no	no
1436510_a_at	chr9:111066973-111069468 (+) // 94.92 // qF3	leucine rich repeat (in FLII) interacting protein 2	Lrrfip2	71268	9209	0.00106199	-0.250673		not rep	not rep	not rep		no	no
1417433_at	chr4:135240300-135244681 (-) // 98.4 // qD3	lysophospholipase 2	Lypla2	26394	11313	0.00416517	-0.250392		0.35525	DOWN_poor _prog	-1.1627		no	no
1424990_at	chr5:123275692-123291086 (+) // 95.61 // qF	transmembrane protein 142A	Tmem142a	109305	84876	0.00895762	-0.249978		not rep	not rep	not rep		no	no
1428050_a_at	chr10:119611839-119620776 (+) // 96.23 // qD2	transmembrane BAX inhibitor motif containing 4	Tmbim4	68212	51643	0.00787486	-0.249965		not rep	not rep	not rep		no	no
1423073_at	chr4:114458500-114485082 (-) // 95.25 // qD1	cytidylate kinase	Cmpk	66588	51727	0.00683709	-0.249951		not rep	not rep	not rep		no	no
1426944_at	chr5:118327559-118416441 (-) // 98.15 // qF	F-box and WD-40 domain protein 8	Fbxw8	231672	26259	0.0020697	-0.248933		not rep	not rep	not rep		no	no
1449243_a_at	chr7:24593473-24598566 (+) // 87.32 // qA3	ribosomal protein S19	Rps19	20085	6223	0.00459649	-0.248762		0.281207	UP_poor_prognosis	1.13817		no	no
1422858_at	chr9:65629141-65706792 (-) // 99.93 // qC	thyroid hormone receptor interactor 4	Trip4	56404	9325	0.000232183	-0.24807		0.723754	UP_poor_prognosis	0.149384		no	no
1427880_at	chr11:53271435-53274218 (-) // 90.31 // qB1.3	ubiquinol-cytochrome c reductase, complex III subunit VII	Uqcrq	22272	27089	0.007467	-0.247814		0.920533	UP_poor_prognosis	0.0924278		no	no
1452248_at	chr4:150952235-150959333 (+) // 98.31 // qE2	pleckstrin homology domain containing, family G (with RhoGef domain) member 5	Plekhg5	269608	8718	0.00316779	-0.247258		0.109267	DOWN_poor _prog	-2.57469		no	no
1416219_at	chr1:84891119-84891812 (+) // 89.57 // qC5 /// chr8:19492893-19493586 (+) // 90.22 // qA1.3 /// chrX:5246687-5247346 (+) // 82.66 // qA1.1 /// chr11:97843910-97846567 (+) // 87.48 // qD /// chr18:24087958-24088656 (+) // 89.57 // qA2 /// chr15:7922268-7922963 (+) // 88.79 // qA1	ribosomal protein L19	Rpl19	19921	6143	0.00768568	-0.246475		0.371	UP_poor_prognosis	1.6608		no	no
1427569_a_at	chr10:12091500-12305081 (-) // 98.23 // qA1	utrophin	Utrn	22288	7402	0.00395754	-0.245804		not rep	not rep	not rep		no	no
1424884_at	chr2:34633172-34648320 (-) // 98.32 // qB	F-box and WD-40 domain protein 2	Fbxw2	30050	26190	0.00230127	-0.245472		not rep	not rep	not rep		no	no
1423472_at	chr1:95319528-95340521 (+) // 91.25 // qD	septin 2	2007-09-02	18000	4735	0.000709832	-0.24412		0.216191	UP_poor_prognosis	1.35206		no	yes
1438564_at	chr7:51728598-51729769 (+) // 99.15 // qB4	Growth arrest specific 2	Gas2	14453	2620	0.00660797	-0.243737		0.979816	DOWN_poor _prog	-0.0106022		no	yes
1419113_at	chr14:54052650-54060622 (-) // 99.79 // qC2	adaptor protein complex AP-1, gamma 2 subunit	Ap1g2	11766	8906	0.00619846	-0.242713		0.24891	DOWN_poor _prog	-1.01634		no	no
1423678_at	chr11:121038677-121045392 (-) // 96.43 // qE2	cDNA sequence BC017643	BC017643	217370	---	0.00104173	-0.242148		not rep	not rep	not rep		no	no
1417241_at	chr11:109242267-109253082 (+) // 97.62 // qE1	EST X83328	X83328	13929	51321	0.00364131	-0.241125		not rep	not rep	not rep		no	no
1460344_at	chr3:89522637-89536871 (+) // 98.53 // qF1	RIKEN cDNA 2310033F14 gene	2310033F14Rik	69555	---	0.00198795	-0.240493		not rep	not rep	not rep		no	no
1451496_at	chr15:58771879-58912105 (-) // 98.69 // qD1	metastasis suppressor 1	Mtss1	211401	9788	0.00158477	-0.240458		0.918073	UP_poor_prognosis	0.0349132		no	no
1460191_at	chr11:5855781-5867783 (+) // 98.32 // qA1	YKT6 homolog (S. Cerevisiae)	Ykt6	56418	10652	0.00410082	-0.240258		0.00616349	UP_poor_prognosis	0.84266		no	no
1435450_at	chr4:19446398-19447470 (-) // 55.54 // qA3	copine III	Cpne3	70568	8895	0.00852882	-0.239722		0.424219	DOWN_poor _prog	-0.454271		no	no
1449259_at	chr9:21657184-21668523 (-) // 87.43 // qA3	RAB3D, member RAS oncogene family	Rab3d	19340	9545	0.00201732	-0.238504		not rep	not rep	not rep		no	no
1450999_a_at	chr8:13550698-13562423 (-) // 97.97 // qA1.1	RIKEN cDNA 1700029H14 gene	1700029H14Rik	66501	---	0.000178514	-0.238188		not rep	not rep	not rep		no	no
1431691_a_at	chr17:65553221-65574596 (-) // 99.76 // qE1.1	RAB31, member RAS oncogene family	Rab31	106572	11031	0.00290009	-0.236726		0.197891	UP_poor_prognosis	1.07009		no	no
1424671_at	chr7:37929747-37937082 (-) // 99.74 // qB3	pleckstrin homology domain containing, family F (with FYVE domain) member 1	Plekhf1	72287	79156	0.00123125	-0.236698		not rep	not rep	not rep		no	no
1426540_at	chr9:14105992-14131450 (-) // 99.59 // qA1	endonuclease domain containing 1	Endod1	71946	23052	0.00506899	-0.235832		0.321716	DOWN_poor _prog	-0.797018		no	no
1423282_at	chr11:75404307-75444999 (+) // 98.47 // qB5	phosphatidylinositol transfer protein, alpha	Pitpna	18738	5306	0.000949996	-0.235753		0.170201	DOWN_poor _prog	-1.15463		no	no
1434968_a_at	chr1:127220453-127220992 (-) // 85.35 // qE3 /// chrX:78073104-78073642 (-) // 84.24 // qB	ARP3 actin-related protein 3 homolog (yeast)	Actr3	74117	10096	0.00822918	-0.235058		0.0907418	UP_poor_prognosis	1.51711		no	no
1425779_a_at	chr16:18495275-18500531 (-) // 99.94 // qA3	T-box 1	Tbx1	21380	6899	0.00784983	-0.234353		0.305486	UP_poor_prognosis	0.322149		no	no
1425446_at	chr7:46795862-46797228 (-) // 82.79 // qB3	---	---	---	---	0.00243276	-0.233295		not rep	not rep	not rep		no	no
1418181_at	chr15:73576503-73585969 (+) // 85.47 // qD3	protein tyrosine phosphatase 4a3	pPtp4a3	19245	11156	0.00611867	-0.232758		0.114516	DOWN_poor _prog	-1.73229		no	no
1448434_at	chr6:71423173-71440363 (+) // 96.19 // qC1	ring finger protein 103	Rnf103	22644	7844	0.00140755	-0.232307		0.487217	UP_poor_prognosis	1.10909		no	no
1448486_at	chr17:40398170-40425802 (+) // 98.34 // qB2	methylmalonyl-Coenzyme A mutase	Mut	17850	4594	0.00651438	-0.231303		0.582116	DOWN_poor _prog	-0.551559		no	no
1416891_at	chr12:84683685-84811607 (-) // 96.43 // qD1	numb gene homolog (Drosophila)	Numb	18222	8650	0.0031807	-0.231053		0.125	UP_poor_prognosis	2.49616		no	no
1420345_at	chr16:93807570-93897377 (-) // 99.73 // qC4	claudin 14	Cldn14	56173	23562	0.00999761	-0.229849		0.877945	DOWN_poor _prog	-0.104618		no	no
1427400_at	chr19:45285998-45289041 (-) // 94.98 // qC3	ladybird homeobox homolog 1 (Drosophila)	Lbx1	16814	10660	0.00871772	-0.229418		0.161086	DOWN_poor _prog	-2.68984		no	no
1427716_at	chr9:110660032-110661748 (+) // 88.24 // qF3	RIKEN cDNA 1700036D21 gene	1700036D21Rik	73336	---	0.00234217	-0.229076		not rep	not rep	not rep		no	no
1424829_at	chr2:25014904-25018803 (-) // 93.43 // qA3	RIKEN cDNA A830007P12 gene	A830007P12Rik	227612	54863	0.00783707	-0.228712		not rep	not rep	not rep		no	no
1428047_s_at	chr10:52233019-52233750 (-) // 78.54 // qB3 /// chrX:90350867-90366983 (-) // 95.46 // qC3	zinc finger protein, autosomal /// zinc finger protein X-linked	Zfa /// Zfx	22639 /// 22764	---	0.00732092	-0.226958		not rep	not rep	not rep		no	no
1419133_at	chr11:116036649-116039326 (-) // 98.2 // qE2	envoplakin	Evpl	14027	2125	0.00746914	-0.226877		0.0711785	DOWN_poor _prog	-0.39558		no	no
1418099_at	chr4:144480193-144513574 (-) // 85.69 // qE1	tumor necrosis factor receptor superfamily, member 1b	Tnfrsf1b	21938	7133	0.0022509	-0.226804		0.737143	UP_poor_prognosis	0.362098		no	no
1451878_a_at	chr13:94565319-94600490 (-) // 93.92 // qC3	junction-mediating and regulatory protein	Jmy	57748	133746	0.00311992	-0.22662		not rep	not rep	not rep		no	no
1426390_a_at	chr1:43832560-43834273 (+) // 60.4 // qC1.1 /// chr18:80121029-80122644 (+) // 56.79 // qE3 /// chr11:59026885-59044349 (-) // 97.74 // qB1.3	ADP-ribosylation factor 1	Arf1	11840	375	0.00673221	-0.226429		0.386943	UP_poor_prognosis	0.931366		no	no
1423819_s_at	chr7:117910048-117920811 (-) // 95.07 // qF1	ADP-ribosylation factor-like 6 interacting protein 1	Arl6ip1	54208	23204	0.0019033	-0.226136		0.00632149	UP_poor_prognosis	3.32804		no	no
1421821_at	chr9:21474005-21500318 (+) // 97.96 // qA3	low density lipoprotein receptor	Ldlr	16835	3949	0.0014982	-0.226107		0.292912	UP_poor_prognosis	0.442822		no	no
1418020_s_at	chr11:76596734-76663210 (-) // 99.5 // qB5	carboxypeptidase D	Cpd	12874	1362	0.00746509	-0.224345		0.0161843	UP_poor_prognosis	1.13661		no	no
1427352_at	chr15:101757367-101768353 (-) // 98.68 // qF3	keratin 79	Krt79	223917	338785	0.00126151	-0.224101		not rep	not rep	not rep		no	no
1425136_x_at	chr9:21230720-21258156 (+) // 93.72 // qA3	dynamin 2	Dnm2	13430	1785	0.00649883	-0.224056		0.131939	DOWN_poor _prog	-1.81828		no	no
1420376_a_at	chr1:180136020-180137045 (+) // 59.58 // qH4 /// chr3:104880437-104881326 (-) // 50.24 // qF2.2 /// chr11:115838380-115840110 (-) // 91.86 // qE2	H3 histone, family 3B	H3f3b	15081	3021	0.00770311	-0.223612		0.718474	UP_poor_prognosis	0.276294		no	no
1448716_at	chr11:32176603-32178116 (+) // 84.01 // qA4	hemoglobin X, alpha-like embryonic chain in Hba complex	Hba-x	15126	3050	0.00613696	-0.223102		0.406771	DOWN_poor _prog	-0.291378		no	no
1427201_at	chr14:29708208-29710418 (+) // 78.41 // qA3	musculoskeletal, embryonic nuclear protein 1	Mustn1	66175	389125	0.00992171	-0.222457		not rep	not rep	not rep		no	no
1456088_at	chrX:38350113-38354290 (+) // 93.37 // qA3.3	baculoviral IAP repeat-containing 4	Birc4	11798	331	0.00667263	-0.221964		not rep	not rep	not rep		no	no
1455013_at	chr9:108460265-108461765 (-) // 94.35 // qF2	ariadne homolog 2 (Drosophila)	Arih2	23807	10425	0.00825869	-0.221272		0.863177	DOWN_poor _prog	-0.355843		no	no
1416642_a_at	chrX:97971209-97971990 (+) // 46.28 // qD /// chr14:74579315-74582452 (+) // 59.65 // qD3 /// chr6:99843073-99843883 (-) // 48.78 // qD3	tumor protein, translationally-controlled 1	Tpt1	22070	7178	0.00743223	-0.220462		0.372576	DOWN_poor _prog	-0.817887		no	no
1425429_s_at	chr7:16190027-16214974 (-) // 96.42 // qA2	hypoxia inducible factor 3, alpha subunit /// similar to hypoxia inducible factor 3, alpha subunit	Hif3a /// LOC641092	53417 /// 641092	---	0.00166633	-0.220102		not rep	not rep	not rep		no	no
1452190_at	chr7:92750463-92809218 (+) // 98.23 // qE1	prolylcarboxypeptidase (angiotensinase C)	Prcp	72461	5547	0.00479393	-0.219757		0.51762	DOWN_poor _prog	-0.242067		no	no
1450768_at	chr16:31583808-31793097 (+) // 97.48 // qB2	discs, large homolog 1 (Drosophila)	Dlgh1	13383	1739	0.00575512	-0.219504		0.308925	DOWN_poor _prog	-0.45231		no	no
1448724_at	chr9:107154126-107160067 (+) // 97.38 // qF1	cytokine inducible SH2-containing protein	Cish	12700	1154	0.00700999	-0.213891		not rep	not rep	not rep		no	no
1450951_at	chr19:53653709-53699144 (+) // 98.61 // qD2	structural maintenace of chromosomes 3	Smc3	13006	9126	0.00207977	-0.213553		0.00149498	UP_poor_prognosis	2.7789		no	yes
1438416_at	chr10:79297815-79302815 (-) // 99.69 // qC1	thyroid hormone receptor associated protein 5	Thrap5	216154	10025	0.00674917	-0.213324		not rep	not rep	not rep		no	no
1418717_at	chr6:92138961-92149515 (-) // 99.34 // qD1	mitochondrial ribosomal protein S25	Mrps25	64658	64432	0.000919826	-0.213159		not rep	not rep	not rep		no	no
1427325_s_at	chr4:62853465-62866425 (-) // 95.38 // qC1	expressed sequence AI597013	AI597013	100182	---	0.00723451	-0.211774		not rep	not rep	not rep		no	no
1424189_at	chr1:163805864-163809007 (+) // 93.87 // qH2.1	phosphatidylinositol glycan anchor biosynthesis, class C	Pigc	67292	5279	0.000631683	-0.21157		0.136871	DOWN_poor _prog	-0.6993		no	no
1448310_at	chr9:77894912-77953972 (+) // 96.96 // qE1	intestinal cell kinase	Ick	56542	22858	0.00312398	-0.208147		0.523229	DOWN_poor _prog	-0.381075		no	no
1423279_at	chr13:55409238-55423984 (+) // 93.0 // qB1	solute carrier family 34 (sodium phosphate), member 1	Slc34a1	20505	6569	0.00707866	-0.206742		0.168536	UP_poor_prognosis	0.900906		no	no
1451405_at	chr14:121669513-122025124 (+) // 97.83 // qE5	propionyl-Coenzyme A carboxylase, alpha polypeptide	Pcca	110821	5095	0.00309384	-0.206534		0.265044	DOWN_poor _prog	-0.357417		no	no
1425104_at	chr18:15111687-15207618 (-) // 96.7 // qA1	potassium channel tetramerisation domain containing 1	Kctd1	106931	284252	0.00235539	-0.204098		not rep	not rep	not rep		no	no
1426886_at	chr14:101956744-101964128 (+) // 91.53 // qE2.3	ceroid-lipofuscinosis, neuronal 5	Cln5	211286	1203	0.00222012	-0.203099		0.26109	DOWN_poor _prog	-0.418285		no	no
1434033_at	chr4:71643939-71684179 (-) // 98.46 // qC3	transducin-like enhancer of split 1, homolog of Drosophila E(spl)	Tle1	21885	7088	0.00503909	-0.202561		0.744907	DOWN_poor _prog	-0.319014		no	no
1455326_at	chr16:10656798-10658455 (+) // 92.46 // qA1	RIKEN cDNA 4932416N17 gene	4932416N17Rik	74374	23274	0.00394646	-0.201868		0.331753	DOWN_poor _prog	-0.803432		no	no
1421210_at	chr16:10401755-10441199 (+) // 99.98 // qA1	class II transactivator	C2ta	12265	---	0.00134363	-0.201367		not rep	not rep	not rep		no	no
1423356_at	chr16:17319565-17344387 (+) // 94.89 // qA3	synaptosomal-associated protein	Snap29	67474	9342	0.00994964	-0.201342		not rep	not rep	not rep		no	no
1423575_a_at	chr5:135337583-135349586 (-) // 99.08 // qG2	Williams Beuren syndrome chromosome region 22	Wbscr22	66138	114049	0.0043375	-0.200756		0.782159	DOWN_poor _prog	-0.350215		no	no
1435041_at	chr10:127893811-127895666 (-) // 95.81 // qD3	myosin, light polypeptide 6, alkali, smooth muscle and non-muscle	Myl6	17904	4637	0.00383865	-0.200531		0.450997	UP_poor_prognosis	1.18613		no	no
1417264_at	chr5:115540690-115557973 (+) // 99.75 // qF	coenzyme Q5 homolog, methyltransferase (yeast)	Coq5	52064	84274	0.0093327	-0.200266		not rep	not rep	not rep		no	no
1422680_at	chr7:110820145-110847558 (+) // 97.54 // qE3	Ctr9, Paf1/RNA polymerase II complex component, homolog (S. cerevisiae)	Ctr9	22083	---	0.0045013	-0.1995		not rep	not rep	not rep		no	no
1420945_at	chrX:102002193-102132091 (-) // 99.43 // qD	alpha thalassemia/mental retardation syndrome X-linked homolog (human)	Atrx	22589	546	0.00312506	-0.199004		not rep	not rep	not rep		no	no
1418659_at	chr5:77285675-77379608 (-) // 98.92 // qC3.3	circadian locomoter output cycles kaput	Clock	12753	9575	0.00491541	-0.195672		0.0820426	DOWN_poor _prog	-2.26421		no	no
1426011_a_at	chr11:84648923-84686933 (-) // 99.93 // qC	gametogenetin binding protein 2	Ggnbp2	217039	79893	0.00256535	-0.195254		not rep	not rep	not rep		no	no
1460334_at	chr11:5688486-5700984 (+) // 92.9 // qA1	drebrin-like	Dbnl	13169	28988	0.00134728	-0.194799		not rep	not rep	not rep		no	no
1423185_a_at	chr4:41537702-41578441 (+) // 99.26 // qA5	ubiquitin-associated protein 1	Ubap1	67123	51271	0.00597873	-0.193516		not rep	not rep	not rep		no	no
1424635_at	chr2:40377719-40379423 (+) // 88.26 // qB /// chr5:88071707-88072970 (+) // 65.77 // qE1 /// chr13:14910747-14911552 (+) // 39.64 // qA1 /// chr19:17993566-17995629 (+) // 90.81 // qB /// chr1:130347233-130349018 (-) // 90.05 // qE4 /// chr9:78264139-78266373 (-) // 91.73 // qE1 /// chr16:51281458-51283234 (-) // 91.56 // qB5 /// chr18:63668749-63670515 (-) // 89.89 // qE1	eukaryotic translation elongation factor 1 alpha 1	Eef1a1	13627	441032	0.00745602	-0.193412		not rep	not rep	not rep		no	no
1423892_at	chr7:105432304-105455099 (-) // 96.31 // qE3	amyloid beta (A4) precursor protein-binding, family B, member 1	Apbb1	11785	322	0.00866316	-0.191501		0.660921	DOWN_poor _prog	-0.223283		no	no
1453369_a_at	chrX:16714482-16728600 (-) // 99.9 // qA1.2	FUN14 domain containing 1	Fundc1	72018	139341	0.00675838	-0.191279		not rep	not rep	not rep		no	no
1452323_at	chr15:101944561-101958773 (-) // 98.12 // qF3	SPRY domain containing 3	Spryd3	223918	---	0.00336918	-0.190917		not rep	not rep	not rep		no	no
1425507_at	chr2:181288004-181294751 (-) // 97.03 // qH4	ADP-ribosylation factor related protein 1	Arfrp1	76688	10139	0.00125958	-0.190784		0.547619	UP_poor_prognosis	0.226205		no	no
1423820_at	chr9:21863392-21864701 (-) // 97.16 // qA3	elongation factor 1 homolog (ELF1, S. cerevisiae)	Elof1	66126	84337	0.00497807	-0.187599		not rep	not rep	not rep		no	no
1449056_at	chr6:40330981-40332801 (-) // 96.19 // qB1	RIKEN cDNA E330009J07 gene	E330009J07Rik	243780	---	0.00423171	-0.187208		not rep	not rep	not rep		no	no
1418962_at	chr4:140338587-140350412 (-) // 97.66 // qE1	NECAP endocytosis associated 2	Necap2	66147	55707	0.00439497	-0.181258		not rep	not rep	not rep		no	no
1426277_at	chr2:25077460-25078300 (+) // 95.13 // qA3	RIKEN cDNA C730025P13 gene	C730025P13Rik	227615	---	0.00693815	-0.181126		not rep	not rep	not rep		no	no
1421615_at	chr11:60285533-60344282 (+) // 97.55 // qB2	myosin XV	Myo15	17910	51168	0.00724871	-0.180973		not rep	not rep	not rep		no	no
1460504_at	chr1:138032484-138041482 (+) // 99.94 // qE4	---	---	---	---	0.00785405	-0.177531		not rep	not rep	not rep		no	no
1416399_a_at	chr16:4656840-4681970 (+) // 99.6 // qA1	heme oxygenase (decycling) 2	Hmox2	15369	3163	0.00811226	-0.171562		0.118736	DOWN_poor _prog	-2.533		no	no
1438548_x_at	chr11:5005588-5006094 (+) // 99.21 // qA1	rhomboid domain containing 3	Rhbdd3	279766	25807	0.00322619	-0.166756		0.13188	DOWN_poor _prog	-1.99526		no	no
1421875_a_at	chr11:88020610-88027554 (+) // 95.36 // qC	mitochondrial ribosomal protein S23	Mrps23	64656	51649	0.00968931	-0.166652		not rep	not rep	not rep		no	no
1418980_a_at	chr11:100391062-100397817 (+) // 98.66 // qD	cyclic nucleotide phosphodiesterase 1	Cnp1	12799	1267	0.00786822	-0.166014		0.192238	UP_poor_prognosis	0.500564		no	no
1418118_at	chr17:12492178-12519187 (-) // 99.46 // qA1	solute carrier family 22 (organic cation transporter), member 1	Slc22a1	20517	6580	0.00110157	-0.165796		0.219492	DOWN_poor _prog	-0.464994		no	no
1416843_at	chr1:88374184-88413715 (-) // 97.93 // qD	phosphodiesterase 6D, cGMP-specific, rod, delta	Pde6d	18582	5147	0.00615334	-0.165598		0.11636	UP_poor_prognosis	1.47477		no	no
1438670_at	chr2:167669115-167670589 (+) // 98.6 // qH3	protein tyrosine phosphatase, non-receptor type 1	Ptpn1	19246	5770	0.00332425	-0.165473		0.0887851	DOWN_poor _prog	-1.55222		no	no
1416955_at	chr11:120307967-120315260 (+) // 95.58 // qE2	solute carrier family 25 (mitochondrial carrier, dicarboxylate transporter), member 10	Slc25a10	27376	1468	0.00189963	-0.165174		not rep	not rep	not rep		no	no
1451805_at	chr9:82665458-82693090 (-) // 99.54 // qE2	pleckstrin homology domain interacting protein	Phip	83946	55023	0.00947312	-0.16258		0.064338	DOWN_poor _prog	-0.862571		no	no
1435259_s_at	chr2:25442110-25443972 (-) // 90.47 // qA3	transmembrane protein 141	Tmem141	51875	---	0.00727149	-0.157751		not rep	not rep	not rep		no	no
1460380_at	chr18:20701083-20746699 (+) // 91.3 // qA2	desmoglein 2	Dsg2	13511	1829	0.00301004	-0.157162		0.902294	UP_poor_prognosis	0.0437912		no	no
1434311_at	chr5:96310635-96311906 (-) // 96.65 // qE3	CCR4-NOT transcription complex, subunit 6-like	Cnot6l	231464	246175	0.00838229	-0.156093		not rep	not rep	not rep		no	no
1425589_at	chr5:104196167-104217690 (-) // 65.18 // qE5	hydroxysteroid (17-beta) dehydrogenase 13	Hsd17b13	243168	345275	0.00433844	-0.148529		not rep	not rep	not rep		no	no
1457676_at	chr9:34934067-34935484 (-) // 70.07 // qA4	toll-interleukin 1 receptor (TIR) domain-containing adaptor protein	Tirap	117149	114609	0.00258513	-0.147614		not rep	not rep	not rep		no	no
1426651_at	chr1:79655156-79660471 (+) // 94.92 // qC4	mitochondrial ribosomal protein L44	Mrpl44	69163	65080	0.00663611	-0.146573		not rep	not rep	not rep		no	no
[truncated: 15 more rows]
