# Supplementary material for: Expression Signatures of Metastatic Capacity in a Genetic Mouse Model of Lung Adenocarcinoma
Source: PLoS One. 2009 Apr 30;4(4):e5401. doi: 10.1371/journal.pone.0005401 (PMC2671160; doi:10.1371/journal.pone.0005401)
Supplement: Figure S2 — Excel spreadsheet with list of GO terms (1.03 MB XLS) [file pone.0005401.s002.xls]

## Sheet: Enriched Terms_up_p53_mut
Category	Term	Count in Selected Genes	Count in Total Population	P-value
GO	cell division	36	168	3.14733e-13
GO	cell cycle	45	320	1.39617e-09
GO	nucleus	216	2862	1.8062e-09
GO	mitosis	22	106	2.46777e-08
GO	cytokinesis	10	22	5.54873e-08
GO	spindle microtubule	7	11	2.97338e-07
GO	kinetochore	8	18	1.54381e-06
GO	chromosome, pericentric region	10	32	3.42424e-06
GO	DNA replication	17	93	6.02227e-06
GO	DNA binding	103	1376	0.000123887
GO	RNA binding	42	446	0.0001795
GO	basement membrane	8	34	0.00030259
GO	cyclin-dependent protein kinase regulator activity	6	20	0.000426583
GO	pronucleus	4	8	0.000448898
GO	proteinaceous extracellular matrix	21	184	0.00068407
GO	transcription	80	1068	0.00074018
GO	microtubule-based movement	10	63	0.00155159
GO	chromosome segregation	6	25	0.00155614
GO	replication fork	4	11	0.00186359
GO	nucleotide binding	91	1288	0.00200659
GO	mitotic cell cycle	3	6	0.00257444
GO	DNA replication initiation	4	12	0.00267983
GO	spindle pole body	2	2	0.00276545
GO	hydroxymethylglutaryl-CoA reductase (NADPH) activity	2	2	0.00276545
GO	attachment of spindle microtubules to kinetochore	2	2	0.00276545
GO	exonuclease activity	7	37	0.00279931
GO	spindle	5	21	0.00400068
GO	midbody	3	7	0.00432963
GO	microtubule	15	135	0.00490236
GO	mitotic chromosome condensation	4	14	0.00498167
GO	protein binding	208	3406	0.00641724
GO	3-beta-hydroxy-delta5-steroid dehydrogenase activity	3	8	0.00665806
GO	steroid delta-isomerase activity	3	8	0.00665806
GO	insulin receptor signaling pathway	5	24	0.00733418
GO	ribonucleoprotein complex	22	239	0.00769275
GO	positive regulation of exit from mitosis	2	3	0.00800609
GO	collagen type V	2	3	0.00800609
GO	negative regulation of translational initiation	2	3	0.00800609
GO	interleukin-2 binding	2	3	0.00800609
GO	structural constituent of nuclear pore	2	3	0.00800609
GO	ribonucleoside-diphosphate reductase activity	2	3	0.00800609
GO	mitochondrial electron transport, ubiquinol to cytochrome c	2	3	0.00800609
GO	protein import into nucleus	4	16	0.00832907
GO	steroid biosynthetic process	7	45	0.00858176
GO	nucleoplasm	6	35	0.00912598
GO	regulation of transcription, DNA-dependent	94	1416	0.00990392
GO	exosome (RNase complex)	3	10	0.0131839
GO	nuclear pore	6	39	0.0153667
GO	mitotic spindle organization and biogenesis	2	4	0.0154545
GO	phosphoric diester hydrolase activity	2	4	0.0154545
GO	positive regulation of Ras protein signal transduction	2	4	0.0154545
GO	lymphocyte proliferation	2	4	0.0154545
GO	caspase activator activity	2	4	0.0154545
GO	apoptotic protease activator activity	2	4	0.0154545
GO	protein polymerization	4	19	0.0156518
GO	cholesterol biosynthetic process	4	19	0.0156518
GO	sterol biosynthetic process	4	19	0.0156518
GO	spliceosome	11	103	0.0194156
GO	methyltransferase activity	10	90	0.019615
GO	nucleolus	10	90	0.019615
GO	phosphate transport	8	65	0.0201684
GO	microtubule-based process	7	53	0.0203346
GO	cytoplasm	73	1096	0.0205808
GO	nucleic acid binding	58	848	0.0233176
GO	collagen	5	32	0.0246099
GO	regulation of mitosis	2	5	0.0248644
GO	G2/M transition of mitotic cell cycle	2	5	0.0248644
GO	neural crest cell development	2	5	0.0248644
GO	centric heterochromatin	2	5	0.0248644
GO	SWI/SNF complex	2	5	0.0248644
GO	chromosome condensation	2	5	0.0248644
GO	DNA methylation	4	22	0.0260851
GO	lipid transport	6	44	0.0266803
GO	positive regulation of cell migration	3	13	0.0279357
GO	tRNA-pseudouridine synthase activity	3	13	0.0279357
GO	microtubule motor activity	6	45	0.0294647
GO	negative regulation of cell growth	4	23	0.0303001
GO	DNA recombination	5	34	0.0312175
GO	DNA metabolic process	5	34	0.0312175
GO	base-excision repair	3	14	0.0341959
GO	3'-5' exonuclease activity	3	14	0.0341959
GO	condensed chromosome	3	14	0.0341959
GO	RNA processing	7	59	0.0344232
GO	microtubule associated complex	6	47	0.0355893
GO	adenylate kinase activity	2	6	0.0360094
GO	general RNA polymerase II transcription factor activity	2	6	0.0360094
GO	mitotic sister chromatid segregation	2	6	0.0360094
GO	metalloendopeptidase inhibitor activity	2	6	0.0360094
GO	positive regulation of axon extension	2	6	0.0360094
GO	nuclear chromosome	2	6	0.0360094
GO	epithelial to mesenchymal transition	2	6	0.0360094
GO	chromosome	9	87	0.0389788
GO	structural constituent of cytoskeleton	8	74	0.040072
GO	transcription factor binding	8	74	0.040072
GO	sarcoplasmic reticulum	3	15	0.0411164
GO	mitochondrial electron transport chain	3	15	0.0411164
GO	regulation of progression through cell cycle	16	190	0.0428737
GO	extracellular matrix	4	26	0.0452236
GO	peptidyl-prolyl cis-trans isomerase activity	4	26	0.0452236
GO	cytoplasmic microtubule	2	7	0.0486813
GO	chylomicron	2	7	0.0486813
GO	extracellular matrix structural constituent conferring tensile strength	4	27	0.0509611
GO	flavin-linked sulfhydryl oxidase activity	1	1	0.0526236
GO	thiol oxidase activity	1	1	0.0526236
GO	tyrosine-tRNA ligase activity	1	1	0.0526236
GO	tyrosyl-tRNA aminoacylation	1	1	0.0526236
GO	UDP-N-acetylglucosamine diphosphorylase activity	1	1	0.0526236
GO	cytokinesis after mitosis	1	1	0.0526236
GO	establishment of mitotic spindle localization	1	1	0.0526236
GO	ethanol metabolic process	1	1	0.0526236
GO	ethanol oxidation	1	1	0.0526236
GO	endonuclease activity, active with either ribo- or deoxyribonucleic acids and producing 5'-phosphomonoesters	1	1	0.0526236
GO	caspase regulator activity	1	1	0.0526236
GO	chromosomal part	1	1	0.0526236
GO	establishment of chromosome localization	1	1	0.0526236
GO	interphase microtubule organizing center	1	1	0.0526236
GO	microtubule organizing center part	1	1	0.0526236
GO	forebrain neuroblast division	1	1	0.0526236
GO	maintenance of centrosome localization	1	1	0.0526236
GO	negative regulation of asymmetric cell division	1	1	0.0526236
GO	natural killer cell mediated cytotoxicity	1	1	0.0526236
GO	muscarinic acetylcholine receptor, phospholipase C activating pathway	1	1	0.0526236
GO	sterol 14-demethylase activity	1	1	0.0526236
GO	7-dehydrocholesterol reductase activity	1	1	0.0526236
GO	regulation of microtubule polymerization or depolymerization	1	1	0.0526236
GO	potassium ion homeostasis	1	1	0.0526236
GO	negative regulation of striated muscle cell differentiation	1	1	0.0526236
GO	negative regulation of inflammatory response to antigenic stimulus	1	1	0.0526236
GO	negative regulation of type I hypersensitivity	1	1	0.0526236
GO	phosphoenolpyruvate-protein phosphotransferase activity	1	1	0.0526236
GO	negative regulation of cell-cell adhesion	1	1	0.0526236
GO	centric heterochromatin formation	1	1	0.0526236
GO	positive regulation of CD4-positive, CD25-positive, alpha-beta regulatory T cell differentiation	1	1	0.0526236
GO	regulation of T-helper cell differentiation	1	1	0.0526236
GO	cardioblast cell fate specification	1	1	0.0526236
GO	microtubule depolymerization	1	1	0.0526236
GO	germinal vesicle	1	1	0.0526236
GO	chymase activity	1	1	0.0526236
GO	negative regulation of neurogenesis	1	1	0.0526236
GO	methionine metabolic process	1	1	0.0526236
GO	methylenetetrahydrofolate reductase (NADPH) activity	1	1	0.0526236
GO	repression of premature neural plate formation	1	1	0.0526236
GO	sterol-4-alpha-carboxylate 3-dehydrogenase (decarboxylating) activity	1	1	0.0526236
GO	positive regulation of axon extension involved in regeneration	1	1	0.0526236
GO	glycerol biosynthetic process from pyruvate	1	1	0.0526236
GO	two-component response regulator activity	1	1	0.0526236
GO	phosphoinositide 3-kinase complex, class IA	1	1	0.0526236
GO	phosphoinositide phosphorylation	1	1	0.0526236
GO	alpha DNA polymerase activity	1	1	0.0526236
GO	lagging strand elongation	1	1	0.0526236
GO	leading strand elongation	1	1	0.0526236
GO	CCR4-NOT complex	1	1	0.0526236
GO	ribonucleoside-diphosphate reductase complex	1	1	0.0526236
GO	deoxyribonucleotide metabolic process	1	1	0.0526236
GO	positive regulation of megakaryocyte differentiation	1	1	0.0526236
GO	positive regulation of neurogenesis	1	1	0.0526236
GO	retroviral genome replication	1	1	0.0526236
GO	male germ-line sex determination	1	1	0.0526236
GO	tRNA 5'-leader removal	1	1	0.0526236
GO	3-oxo-5-beta-steroid 4-dehydrogenase activity	1	1	0.0526236
GO	cortisone beta-reductase activity	1	1	0.0526236
GO	phosphatidylinositol-4,5-bisphosphate 5-phosphatase activity	1	1	0.0526236
GO	transcription of nuclear rRNA large RNA polymerase I transcript	1	1	0.0526236
GO	negative regulation of axonogenesis	1	1	0.0526236
GO	positive regulation of release of sequestered calcium ion into cytosol	1	1	0.0526236
GO	retinal cone cell development	1	1	0.0526236
GO	negative regulation of membrane protein ectodomain proteolysis	1	1	0.0526236
GO	mitotic chromosome movement towards spindle pole	1	1	0.0526236
GO	positive regulation of mitotic metaphase/anaphase transition	1	1	0.0526236
GO	fibronectin binding	1	1	0.0526236
GO	respiratory tube development	1	1	0.0526236
GO	dTMP biosynthetic process	1	1	0.0526236
GO	thymidylate synthase activity	1	1	0.0526236
GO	endomitotic cell cycle	1	1	0.0526236
GO	NEDD8 activating enzyme activity	1	1	0.0526236
GO	stereocilium bundle tip	1	1	0.0526236
GO	type III intermediate filament	1	1	0.0526236
GO	translation release factor activity, codon specific	1	1	0.0526236
GO	actin cortical patch assembly	1	1	0.0526236
GO	kinetochore organization and biogenesis	1	1	0.0526236
GO	5'-3' exonuclease activity	1	1	0.0526236
GO	single-stranded DNA specific 5'-3' exodeoxyribonuclease activity	1	1	0.0526236
GO	cytokinesis, contractile ring formation	1	1	0.0526236
GO	cytokinesis, initiation of separation	1	1	0.0526236
GO	S-adenosylhomocysteine catabolic process	1	1	0.0526236
GO	aldose 1-epimerase activity	1	1	0.0526236
GO	spermidine catabolic process to deoxyhypusine, using deoxyhypusine synthase	1	1	0.0526236
GO	negative regulation of mitotic metaphase/anaphase transition	1	1	0.0526236
GO	glutamate biosynthetic process	1	1	0.0526236
GO	proline dehydrogenase activity	1	1	0.0526236
GO	glutamate 5-kinase activity	1	1	0.0526236
GO	glutamate-5-semialdehyde dehydrogenase activity	1	1	0.0526236
GO	natural killer cell proliferation	1	1	0.0526236
GO	cellular osmoregulation	1	1	0.0526236
GO	inositol catabolic process	1	1	0.0526236
GO	inositol oxygenase activity	1	1	0.0526236
GO	inductive cell-cell signaling	1	1	0.0526236
GO	dihydropyrimidinase activity	1	1	0.0526236
GO	7S RNA binding	1	1	0.0526236
GO	Pyrin domain binding	1	1	0.0526236
GO	DNA replication checkpoint	1	1	0.0526236
GO	nuclear mRNA splicing via U2-type spliceosome	1	1	0.0526236
GO	U6 snRNA 3'-end binding	1	1	0.0526236
GO	mRNA (guanine-N7-)-methyltransferase activity	1	1	0.0526236
GO	mRNA cap complex	1	1	0.0526236
GO	mitochondrial outer membrane translocase complex	1	1	0.0526236
GO	condensin core heterodimer	1	1	0.0526236
GO	cyclin catabolic process	1	1	0.0526236
GO	polyribonucleotide nucleotidyltransferase activity	1	1	0.0526236
GO	phosphatidylinositol transporter activity	1	1	0.0526236
GO	aster	1	1	0.0526236
GO	nuclear pore complex assembly	1	1	0.0526236
GO	nuclear pore distribution	1	1	0.0526236
GO	flagellin-based flagellum	1	1	0.0526236
GO	establishment and/or maintenance of microtubule cytoskeleton polarity	1	1	0.0526236
GO	N-terminal protein amino acid acetylation	1	1	0.0526236
GO	L-cystine transporter activity	1	1	0.0526236
GO	L-cystine transport	1	1	0.0526236
GO	glutamine-tRNA ligase activity	1	1	0.0526236
GO	reduction of cytosolic calcium ion concentration	1	1	0.0526236
GO	regulation of apoptosis	10	109	0.0609084
GO	apoptosis	21	278	0.0611053
GO	anti-apoptosis	8	81	0.0624556
GO	chromosome organization and biogenesis (sensu Eukaryota)	5	41	0.0624686
GO	nucleotide kinase activity	2	8	0.062689
GO	retinol dehydrogenase activity	2	8	0.062689
GO	mast cell activation	2	8	0.062689
GO	nucleocytoplasmic transporter activity	2	8	0.062689
GO	oxidoreductase activity, acting on NADH or NADPH	2	8	0.062689
GO	3'-5'-exoribonuclease activity	2	8	0.062689
GO	pheromone receptor activity	4	29	0.0635683
GO	regulation of cell cycle	3	18	0.0656751
GO	transcriptional activator activity	11	126	0.068012
GO	chromatin	6	56	0.0728197
GO	sensory perception of chemical stimulus	3	19	0.0750545
GO	response to virus	4	31	0.0776514
GO	protein ubiquitination	4	31	0.0776514
GO	response to endogenous stimulus	2	9	0.0778573
GO	regulation of caspase activity	2	9	0.0778573
GO	tubulin binding	2	9	0.0778573
GO	smooth muscle contraction	2	9	0.0778573
GO	embryonic morphogenesis	2	9	0.0778573
GO	hair follicle development	2	9	0.0778573
GO	histone-lysine N-methyltransferase activity	2	9	0.0778573
GO	estrogen receptor signaling pathway	2	9	0.0778573
GO	mRNA processing	14	175	0.0778716
GO	positive regulation of transcription	8	85	0.0781691
GO	extracellular matrix structural constituent	5	45	0.0860904
GO	ligand-dependent nuclear receptor activity	5	46	0.092634
GO	liver development	2	10	0.0940257
GO	T cell receptor signaling pathway	2	10	0.0940257
GO	peripheral nervous system development	2	10	0.0940257
GO	filopodium	2	10	0.0940257
GO	regulation of neurotransmitter secretion	2	10	0.0940257
GO	ubiquinol-cytochrome-c reductase activity	2	10	0.0940257
GO	B cell differentiation	3	21	0.0954445
GO	meiotic spindle organization and biogenesis	1	2	0.102482
GO	microtubule nucleation	1	2	0.102482
GO	polar microtubule	1	2	0.102482
GO	calcium- and calmodulin-responsive adenylate cyclase activity	1	2	0.102482
GO	DNA replication factor C complex	1	2	0.102482
GO	glycine hydroxymethyltransferase activity	1	2	0.102482
GO	L-serine metabolic process	1	2	0.102482
GO	cell cycle phase	1	2	0.102482
GO	establishment of organelle localization	1	2	0.102482
GO	spindle checkpoint	1	2	0.102482
GO	Hsp70 protein binding	1	2	0.102482
GO	nucleosome disassembly	1	2	0.102482
GO	establishment of cell polarity	1	2	0.102482
GO	neural fold formation	1	2	0.102482
GO	positive regulation of actin filament depolymerization	1	2	0.102482
GO	Rab escort protein activity	1	2	0.102482
GO	Rab-protein geranylgeranyltransferase complex	1	2	0.102482
GO	acetylcholine receptor activity	1	2	0.102482
GO	positive regulation of cell-matrix adhesion	1	2	0.102482
GO	positive regulation of odontogenesis (sensu Vertebrata)	1	2	0.102482
GO	BRE binding	1	2	0.102482
GO	RNA interference	1	2	0.102482
GO	translation repressor activity, nucleic acid binding	1	2	0.102482
GO	nucleoside transport	1	2	0.102482
GO	cytoplasmic microtubule organization and biogenesis	1	2	0.102482
GO	hemidesmosome	1	2	0.102482
GO	neurofilament cytoskeleton	1	2	0.102482
GO	UDP-N-acetylglucosamine metabolic process	1	2	0.102482
GO	embryonic foregut morphogenesis	1	2	0.102482
GO	embryonic heart tube anterior/posterior pattern formation	1	2	0.102482
GO	Rab GDP-dissociation inhibitor activity	1	2	0.102482
GO	glutamine-fructose-6-phosphate transaminase (isomerizing) activity	1	2	0.102482
GO	histidine-tRNA ligase activity	1	2	0.102482
GO	histidyl-tRNA aminoacylation	1	2	0.102482
GO	maintenance of DNA methylation	1	2	0.102482
GO	interleukin-2 receptor activity	1	2	0.102482
GO	positive regulation of interleukin-10 biosynthetic process	1	2	0.102482
GO	positive regulation of interleukin-13 biosynthetic process	1	2	0.102482
GO	negative regulation of microtubule polymerization	1	2	0.102482
GO	galactose binding	1	2	0.102482
GO	bioluminescence	1	2	0.102482
GO	regulation of dopamine metabolic process	1	2	0.102482
GO	phosphoenolpyruvate carboxykinase (GTP) activity	1	2	0.102482
GO	phosphoenolpyruvate carboxykinase activity	1	2	0.102482
GO	ErbB-3 class receptor binding	1	2	0.102482
GO	insulin binding	1	2	0.102482
GO	pyruvate kinase activity	1	2	0.102482
GO	prostaglandin F receptor activity	1	2	0.102482
GO	deoxyribonucleoside diphosphate metabolic process	1	2	0.102482
GO	histone mRNA 3'-end processing	1	2	0.102482
GO	bile acid catabolic process	1	2	0.102482
GO	C21-steroid hormone metabolic process	1	2	0.102482
GO	cytoplasmic sequestering of transcription factor	1	2	0.102482
GO	calcium, potassium:sodium antiporter activity	1	2	0.102482
GO	negative regulation of T cell receptor signaling pathway	1	2	0.102482
GO	positive regulation of GTPase activity	1	2	0.102482
GO	thymidine kinase activity	1	2	0.102482
GO	spindle pole centrosome	1	2	0.102482
GO	dTDP biosynthetic process	1	2	0.102482
GO	thymidylate kinase activity	1	2	0.102482
GO	TRAIL binding	1	2	0.102482
GO	post-embryonic organ morphogenesis	1	2	0.102482
GO	stereocilium	1	2	0.102482
GO	translational termination	1	2	0.102482
GO	RNA transport	1	2	0.102482
GO	GMP biosynthetic process	1	2	0.102482
GO	IMP dehydrogenase activity	1	2	0.102482
GO	kinetochore binding	1	2	0.102482
GO	flap endonuclease activity	1	2	0.102482
GO	electron-transferring-flavoprotein dehydrogenase activity	1	2	0.102482
GO	alpha-tubulin binding	1	2	0.102482
GO	snRNP U5	1	2	0.102482
GO	hypusine biosynthetic process from peptidyl-lysine	1	2	0.102482
GO	dopamine uptake	1	2	0.102482
GO	norepinephrine metabolic process	1	2	0.102482
GO	alpha-N-acetylgalactosaminide alpha-2,6-sialyltransferase activity	1	2	0.102482
GO	proline catabolic process	1	2	0.102482
GO	procollagen-proline 3-dioxygenase activity	1	2	0.102482
GO	NK T cell proliferation	1	2	0.102482
GO	inclusion body	1	2	0.102482
GO	regulation of JAK-STAT cascade	1	2	0.102482
GO	Sin3 complex	1	2	0.102482
GO	regulation of cell division	1	2	0.102482
GO	leukotriene-B4 20-monooxygenase activity	1	2	0.102482
GO	eukaryotic translation initiation factor 4F complex	1	2	0.102482
GO	translation factor activity, nucleic acid binding	1	2	0.102482
GO	apoptotic nuclear changes	1	2	0.102482
GO	mRNA capping	1	2	0.102482
GO	RNA polymerase complex	1	2	0.102482
GO	galactosylgalactosylxylosylprotein 3-beta-glucuronosyltransferase activity	1	2	0.102482
GO	axoneme	1	2	0.102482
GO	citrate metabolic process	1	2	0.102482
GO	fucose metabolic process	1	2	0.102482
GO	peptide-O-fucosyltransferase activity	1	2	0.102482
GO	negative regulation of fat cell differentiation	1	2	0.102482
GO	glutamate-tRNA ligase activity	1	2	0.102482
GO	glutamyl-tRNA aminoacylation	1	2	0.102482
GO	negative regulation of striated muscle contraction	1	2	0.102482
GO	neurological control of breathing	1	2	0.102482
GO	DNA repair	11	136	0.103058
GO	mitochondrial large ribosomal subunit	3	22	0.106396
GO	neuron projection	3	22	0.106396
GO	steroid hormone receptor activity	5	48	0.106459
GO	locomotory behavior	4	35	0.109991
GO	cyclin-dependent protein kinase activity	2	11	0.111047
GO	signalosome complex	2	11	0.111047
GO	phosphoenolpyruvate-dependent sugar phosphotransferase system	2	11	0.111047
GO	osteoblast differentiation	2	11	0.111047
GO	N-methyltransferase activity	2	11	0.111047
GO	RNA splicing	11	138	0.111144
GO	chromatin remodeling	3	23	0.11781
GO	positive regulation of transcription from RNA polymerase II promoter	12	156	0.120406
GO	metal ion binding	101	1718	0.121923
GO	intracellular	72	1196	0.123445
GO	transcription from RNA polymerase II promoter	4	37	0.128079
GO	synaptosome	4	37	0.128079
GO	ribonuclease activity	2	12	0.128788
GO	negative regulation of protein biosynthetic process	2	12	0.128788
GO	heart looping	2	12	0.128788
GO	sensory perception of pain	2	12	0.128788
GO	RNA splicing factor activity, transesterification mechanism	2	12	0.128788
GO	structural molecule activity	18	256	0.129103
GO	enzyme inhibitor activity	3	24	0.129656
GO	complement activation	3	24	0.129656
GO	N-acetyltransferase activity	3	24	0.129656
GO	translation	17	240	0.13098
GO	isomerase activity	8	96	0.13239
GO	GTP binding	19	275	0.136846
GO	chloride channel activity	4	38	0.137559
GO	rRNA processing	4	38	0.137559
GO	receptor signaling protein activity	3	25	0.1419
GO	nuclear mRNA splicing, via spliceosome	3	25	0.1419
GO	oxidoreductase activity	34	535	0.145682
GO	NAD+ ADP-ribosyltransferase activity	2	13	0.147124
GO	mitochondrial matrix	2	13	0.147124
GO	C21-steroid hormone biosynthetic process	2	13	0.147124
GO	growth cone	2	13	0.147124
GO	microtubule binding	4	39	0.147311
GO	actin binding	14	195	0.147845
GO	gamma-tubulin complex	1	3	0.14972
GO	glycine metabolic process	1	3	0.14972
GO	arachidonate 12-lipoxygenase activity	1	3	0.14972
GO	carbon-oxygen lyase activity	1	3	0.14972
GO	regulation of DNA binding	1	3	0.14972
GO	ribonuclease H activity	1	3	0.14972
GO	protein complex localization	1	3	0.14972
GO	fibroblast growth factor binding	1	3	0.14972
GO	bradykinin receptor activity	1	3	0.14972
GO	anaphylatoxin receptor activity	1	3	0.14972
GO	C3a anaphylatoxin receptor activity	1	3	0.14972
GO	male pronucleus	1	3	0.14972
GO	mitotic G2 checkpoint	1	3	0.14972
GO	positive regulation of DNA repair	1	3	0.14972
GO	muscarinic acetylcholine receptor activity	1	3	0.14972
GO	positive regulation of osteoclast differentiation	1	3	0.14972
GO	protein kinase CK2 activity	1	3	0.14972
GO	protein kinase CK2 complex	1	3	0.14972
GO	pinocytosis	1	3	0.14972
GO	DNA (cytosine-5-)-methyltransferase activity	1	3	0.14972
GO	eukaryotic initiation factor 4E binding	1	3	0.14972
GO	phosphopyruvate hydratase activity	1	3	0.14972
GO	phosphopyruvate hydratase complex	1	3	0.14972
GO	chloride ion homeostasis	1	3	0.14972
GO	small conductance calcium-activated potassium channel activity	1	3	0.14972
GO	ESC/E(Z) complex	1	3	0.14972
GO	acetylgalactosaminyltransferase activity	1	3	0.14972
GO	embryonic gut morphogenesis	1	3	0.14972
GO	central element	1	3	0.14972
GO	traversing start control point of mitotic cell cycle	1	3	0.14972
GO	stem cell factor receptor binding	1	3	0.14972
GO	SUMO ligase activity	1	3	0.14972
GO	removal of superoxide radicals	1	3	0.14972
GO	protein amino acid lipidation	1	3	0.14972
GO	tissue regeneration	1	3	0.14972
GO	pyrimidine ribonucleoside triphosphate biosynthetic process	1	3	0.14972
GO	stem cell maintenance	1	3	0.14972
GO	pancreatic polypeptide receptor activity	1	3	0.14972
GO	pyruvate dehydrogenase (acetyl-transferring) activity	1	3	0.14972
GO	cAMP-dependent protein kinase inhibitor activity	1	3	0.14972
GO	DNA primase activity	1	3	0.14972
GO	S phase of mitotic cell cycle	1	3	0.14972
GO	virus-infected cell apoptosis	1	3	0.14972
GO	reduced folate carrier activity	1	3	0.14972
GO	female meiosis	1	3	0.14972
GO	nucleolar ribonuclease P complex	1	3	0.14972
GO	androgen metabolic process	1	3	0.14972
GO	bile acid biosynthetic process	1	3	0.14972
GO	ubiquitin protein ligase binding	1	3	0.14972
GO	phosphoinositide 5-phosphatase activity	1	3	0.14972
GO	erythrocyte maturation	1	3	0.14972
GO	dTTP biosynthetic process	1	3	0.14972
GO	negative regulation of cytokine secretion	1	3	0.14972
GO	righting reflex	1	3	0.14972
GO	sensory perception of light stimulus	1	3	0.14972
GO	stereocilium organization and biogenesis	1	3	0.14972
GO	intermediate filament-based process	1	3	0.14972
GO	microspike biogenesis	1	3	0.14972
GO	translation release factor activity	1	3	0.14972
GO	adenosylhomocysteinase activity	1	3	0.14972
GO	inorganic diphosphatase activity	1	3	0.14972
GO	negative regulation of transforming growth factor beta receptor signaling pathway	1	3	0.14972
GO	glucocorticoid receptor signaling pathway	1	3	0.14972
GO	NF-kappaB-inducing kinase activity	1	3	0.14972
GO	meiosis I	1	3	0.14972
GO	phosphatase inhibitor activity	1	3	0.14972
GO	positive regulation of caspase activity	1	3	0.14972
GO	positive regulation of interleukin-1 beta secretion	1	3	0.14972
GO	mRNA 3'-UTR binding	1	3	0.14972
GO	regulation of DNA replication initiation	1	3	0.14972
GO	U4/U6 x U5 tri-snRNP complex	1	3	0.14972
GO	translation repressor activity	1	3	0.14972
GO	tRNA methyltransferase activity	1	3	0.14972
GO	intracellular receptor-mediated signaling pathway	1	3	0.14972
GO	positive regulation of epidermal growth factor receptor signaling pathway	1	3	0.14972
GO	transcription from RNA polymerase III promoter	1	3	0.14972
GO	aminoacyl-tRNA synthetase multienzyme complex	1	3	0.14972
GO	locomotion	1	3	0.14972
GO	neurotransmitter uptake	1	3	0.14972
GO	regulation of striated muscle contraction	1	3	0.14972
GO	response to DNA damage stimulus	10	131	0.152165
GO	transcription corepressor activity	5	54	0.153415
GO	negative regulation of transcription, DNA-dependent	5	54	0.153415
GO	angiogenesis	7	85	0.15953
GO	zinc ion binding	79	1346	0.161386
GO	in utero embryonic development	5	55	0.161968
GO	GTPase activity	10	133	0.16278
GO	hyaluronic acid binding	2	14	0.165946
GO	keratin filament	2	14	0.165946
GO	positive regulation of peptidyl-tyrosine phosphorylation	2	14	0.165946
GO	actin filament organization	3	27	0.167453
GO	translational initiation	3	27	0.167453
GO	embryonic development	4	41	0.167576
GO	regulation of translation	4	41	0.167576
GO	protein complex	9	118	0.16881
GO	metalloendopeptidase activity	6	71	0.169573
GO	visual perception	6	72	0.177379
GO	blood vessel development	3	28	0.180698
GO	response to pheromone	2	15	0.18515
GO	cell cycle process	2	15	0.18515
GO	death	2	15	0.18515
GO	negative regulation of programmed cell death	2	15	0.18515
GO	programmed cell death	2	15	0.18515
GO	protein binding, bridging	2	15	0.18515
GO	cilium	2	15	0.18515
GO	protein domain specific binding	2	15	0.18515
GO	lipid transporter activity	3	29	0.194213
GO	positive regulation of mitosis	1	4	0.194475
GO	alcohol dehydrogenase activity	1	4	0.194475
GO	nucleobase, nucleoside, nucleotide kinase activity	1	4	0.194475
GO	DNA-(apurinic or apyrimidinic site) lyase activity	1	4	0.194475
GO	endoribonuclease activity, producing 5'-phosphomonoesters	1	4	0.194475
GO	phosphodiesterase I activity	1	4	0.194475
GO	macromolecule localization	1	4	0.194475
GO	positive regulation of progression through mitotic cell cycle	1	4	0.194475
GO	regulation of exit from mitosis	1	4	0.194475
GO	regulation of cholesterol absorption	1	4	0.194475
GO	dihydropyridine-sensitive calcium channel activity	1	4	0.194475
GO	female pronucleus	1	4	0.194475
GO	enucleate erythrocyte differentiation	1	4	0.194475
GO	Rab-protein geranylgeranyltransferase activity	1	4	0.194475
GO	acetylcholine receptor signaling, muscarinic pathway	1	4	0.194475
GO	nucleoside transporter activity	1	4	0.194475
GO	nuclear outer membrane	1	4	0.194475
GO	retrograde axon cargo transport	1	4	0.194475
GO	histone methyltransferase activity	1	4	0.194475
GO	thrombin receptor activity	1	4	0.194475
GO	negative regulation of B cell proliferation	1	4	0.194475
GO	costamere	1	4	0.194475
GO	establishment of planar polarity	1	4	0.194475
GO	lipid glycosylation	1	4	0.194475
GO	UDP-N-acetylgalactosamine metabolic process	1	4	0.194475
GO	energy reserve metabolic process	1	4	0.194475
GO	D-alanyl-D-alanine endopeptidase activity	1	4	0.194475
GO	methylation-dependent chromatin silencing	1	4	0.194475
GO	urogenital system development	1	4	0.194475
GO	myeloid dendritic cell differentiation	1	4	0.194475
GO	positive regulation of interleukin-4 biosynthetic process	1	4	0.194475
GO	G-protein activated inward rectifier potassium channel activity	1	4	0.194475
GO	thyroid hormone metabolic process	1	4	0.194475
GO	SMAD protein complex assembly	1	4	0.194475
GO	negative regulation of dendrite morphogenesis	1	4	0.194475
GO	3',5'-cyclic-AMP phosphodiesterase activity	1	4	0.194475
GO	oxidoreductase activity, acting on the aldehyde or oxo group of donors, disulfide as acceptor	1	4	0.194475
GO	negative regulation of cell-matrix adhesion	1	4	0.194475
GO	phosphoinositide 3-kinase regulator activity	1	4	0.194475
GO	response to other organism	1	4	0.194475
GO	alpha DNA polymerase:primase complex	1	4	0.194475
GO	DNA synthesis during DNA repair	1	4	0.194475
GO	response to pH	1	4	0.194475
GO	actin filament severing	1	4	0.194475
GO	opioid peptide activity	1	4	0.194475
GO	blastocyst hatching	1	4	0.194475
GO	regulation of protein stability	1	4	0.194475
GO	embryonic cleavage	1	4	0.194475
GO	photoreceptor inner segment	1	4	0.194475
GO	retinal dehydrogenase activity	1	4	0.194475
GO	metabotropic glutamate receptor signaling pathway	1	4	0.194475
GO	regulation of transforming growth factor beta receptor signaling pathway	1	4	0.194475
GO	regulation of synaptic transmission	1	4	0.194475
GO	startle response	1	4	0.194475
GO	ganglioside biosynthetic process	1	4	0.194475
GO	RNA polymerase II transcription mediator activity	1	4	0.194475
GO	inositol phosphate-mediated signaling	1	4	0.194475
GO	monocarboxylate porter activity	1	4	0.194475
GO	cotranslational protein targeting to membrane	1	4	0.194475
GO	integrase activity	1	4	0.194475
GO	methylation	1	4	0.194475
GO	mitotic spindle assembly	1	4	0.194475
GO	retinol metabolic process	1	4	0.194475
GO	positive regulation of G-protein coupled receptor protein signaling pathway	1	4	0.194475
GO	DNA-directed RNA polymerase III complex	1	4	0.194475
GO	regulation of smooth muscle contraction	1	4	0.194475
GO	calmodulin binding	7	90	0.194921
GO	lymph node development	2	16	0.204645
GO	digestion	2	16	0.204645
GO	gamma-aminobutyric acid signaling pathway	2	16	0.204645
GO	regulation of cell proliferation	5	60	0.207365
GO	translation initiation factor activity	5	60	0.207365
GO	membrane organization and biogenesis	3	30	0.207967
GO	chromatin binding	7	92	0.209885
GO	nucleotidyltransferase activity	6	76	0.209968
GO	iron ion binding	16	244	0.215506
GO	purinergic nucleotide receptor activity, G-protein coupled	4	46	0.221979
GO	DNA-dependent ATPase activity	2	17	0.224348
GO	regulation of a molecular function	2	17	0.224348
GO	cell growth	2	17	0.224348
GO	carboxy-lyase activity	2	17	0.224348
GO	immune response	16	246	0.224861
GO	transcription factor complex	20	317	0.231016
GO	regulation of transcription from RNA polymerase II promoter	7	95	0.233093
GO	synaptic vesicle	4	47	0.23338
GO	cytoplasmic membrane-bound vesicle	4	47	0.23338
GO	chloride transport	4	47	0.23338
GO	nuclease activity	6	79	0.23568
GO	pericentriolar material	1	5	0.236877
GO	regulation of striated muscle development	1	5	0.236877
GO	double-strand break repair	1	5	0.236877
GO	alcohol dehydrogenase activity, zinc-dependent	1	5	0.236877
GO	phosphotransferase activity, phosphate group as acceptor	1	5	0.236877
GO	dioxygenase activity	1	5	0.236877
GO	oxidoreductase activity, acting on single donors with incorporation of molecular oxygen	1	5	0.236877
GO	caspase inhibitor activity	1	5	0.236877
GO	localization	1	5	0.236877
GO	regulation of hydrolase activity	1	5	0.236877
GO	angiotensin type II receptor activity	1	5	0.236877
GO	T-tubule	1	5	0.236877
GO	negative regulation of transcription factor activity	1	5	0.236877
GO	positive regulation of transcription factor activity	1	5	0.236877
GO	cortical actin cytoskeleton	1	5	0.236877
GO	positive regulation of smooth muscle contraction	1	5	0.236877
GO	platelet-derived growth factor receptor signaling pathway	1	5	0.236877
GO	cellular morphogenesis during differentiation	1	5	0.236877
GO	gene silencing	1	5	0.236877
GO	dipeptidyl-peptidase IV activity	1	5	0.236877
GO	prolyl oligopeptidase activity	1	5	0.236877
GO	IgG binding	1	5	0.236877
GO	negative regulation of immune response	1	5	0.236877
GO	specific RNA polymerase II transcription factor activity	1	5	0.236877
GO	N-formyl peptide receptor activity	1	5	0.236877
GO	cardioblast differentiation	1	5	0.236877
GO	positive regulation of cell motility	1	5	0.236877
GO	cholesterol transporter activity	1	5	0.236877
GO	positive regulation of MAPK activity	1	5	0.236877
GO	pheromone binding	1	5	0.236877
GO	mitochondrial electron transport, NADH to ubiquinone	1	5	0.236877
GO	cell migration involved in gastrulation	1	5	0.236877
GO	peptide YY receptor activity	1	5	0.236877
GO	mechanoreceptor differentiation	1	5	0.236877
GO	insulin receptor substrate binding	1	5	0.236877
GO	protein phosphatase binding	1	5	0.236877
GO	methionyl aminopeptidase activity	1	5	0.236877
GO	double-strand break repair via nonhomologous end joining	1	5	0.236877
GO	thromboxane receptor activity	1	5	0.236877
GO	COPII vesicle coat	1	5	0.236877
GO	detection of mechanical stimulus during sensory perception of sound	1	5	0.236877
GO	synaptic vesicle exocytosis	1	5	0.236877
GO	cholesterol catabolic process	1	5	0.236877
GO	negative regulation of fibroblast proliferation	1	5	0.236877
GO	positive regulation of T cell activation	1	5	0.236877
GO	M phase of mitotic cell cycle	1	5	0.236877
GO	DNA topoisomerase activity	1	5	0.236877
GO	regulation of immunoglobulin secretion	1	5	0.236877
GO	retinal metabolic process	1	5	0.236877
GO	synaptic transmission, dopaminergic	1	5	0.236877
GO	synaptic transmission, glutamatergic	1	5	0.236877
GO	hair cell differentiation	1	5	0.236877
GO	mitotic spindle checkpoint	1	5	0.236877
GO	proline biosynthetic process	1	5	0.236877
GO	transcription elongation factor complex	1	5	0.236877
GO	regulation of S phase of mitotic cell cycle	1	5	0.236877
GO	contractile ring	1	5	0.236877
GO	ribosomal protein import into nucleus	1	5	0.236877
GO	U12-dependent spliceosome	1	5	0.236877
GO	negative regulation of heart contraction	1	5	0.236877
GO	cell adhesion	22	354	0.238612
GO	electron transport	20	319	0.239504
GO	tumor necrosis factor receptor binding	2	18	0.244182
GO	regulation of muscle contraction	2	18	0.244182
GO	neural tube closure	2	18	0.244182
GO	ubiquitin thiolesterase activity	4	48	0.244918
GO	nervous system development	10	148	0.252574
GO	transcription factor activity	42	717	0.254127
GO	identical protein binding	9	132	0.259433
GO	damaged DNA binding	2	19	0.26408
GO	caspase activation	2	19	0.26408
GO	mRNA binding	2	19	0.26408
GO	3',5'-cyclic-nucleotide phosphodiesterase activity	2	19	0.26408
GO	negative regulation of protein kinase activity	2	19	0.26408
GO	ribosome	9	133	0.266449
GO	negative regulation of apoptosis	5	66	0.266449
GO	protein transport	22	363	0.276216
GO	alkene biosynthetic process	1	6	0.277051
GO	alkene metabolic process	1	6	0.277051
GO	carboxylic acid biosynthetic process	1	6	0.277051
GO	icosanoid biosynthetic process	1	6	0.277051
GO	icosanoid metabolic process	1	6	0.277051
GO	lipoxygenase activity	1	6	0.277051
GO	organic acid biosynthetic process	1	6	0.277051
GO	endoribonuclease activity	1	6	0.277051
GO	cell cycle checkpoint	1	6	0.277051
GO	positive regulation of progression through cell cycle	1	6	0.277051
GO	C-X-C chemokine receptor activity	1	6	0.277051
GO	regulation of calcium ion transport	1	6	0.277051
GO	positive regulation of DNA binding	1	6	0.277051
GO	nerve growth factor receptor signaling pathway	1	6	0.277051
GO	regulation of ossification	1	6	0.277051
GO	excretion	1	6	0.277051
GO	intermediate filament cytoskeleton organization and biogenesis	1	6	0.277051
GO	neuromuscular synaptic transmission	1	6	0.277051
GO	lymphocyte differentiation	1	6	0.277051
GO	negative regulation of MAPK activity	1	6	0.277051
GO	positive regulation of survival gene product activity	1	6	0.277051
GO	embryonic pattern specification	1	6	0.277051
GO	regulation of protein catabolic process	1	6	0.277051
GO	protein sumoylation	1	6	0.277051
GO	transcription, DNA-dependent	1	6	0.277051
GO	triacylglycerol metabolic process	1	6	0.277051
GO	cellular respiration	1	6	0.277051
GO	prostaglandin receptor activity	1	6	0.277051
GO	SNARE binding	1	6	0.277051
GO	inositol-polyphosphate 5-phosphatase activity	1	6	0.277051
GO	RNA elongation	1	6	0.277051
GO	DNA topoisomerase (ATP-hydrolyzing) activity	1	6	0.277051
GO	ubiquitin activating enzyme activity	1	6	0.277051
GO	collagen binding	1	6	0.277051
GO	protein heterooligomerization	1	6	0.277051
GO	sarcoglycan complex	1	6	0.277051
GO	reproduction	1	6	0.277051
GO	apoptotic mitochondrial changes	1	6	0.277051
GO	beta-tubulin binding	1	6	0.277051
GO	protein self-association	1	6	0.277051
GO	negative regulation of Ras protein signal transduction	1	6	0.277051
GO	Ras GTPase activator activity	1	6	0.277051
GO	intra-Golgi vesicle-mediated transport	1	6	0.277051
GO	dopamine metabolic process	1	6	0.277051
GO	DNA integration	1	6	0.277051
GO	protein N-terminus binding	1	6	0.277051
GO	mRNA catabolic process	1	6	0.277051
GO	phosphatidylinositol metabolic process	1	6	0.277051
GO	ciliary or flagellar motility	1	6	0.277051
GO	ribosome binding	1	6	0.277051
GO	aging	1	6	0.277051
GO	cGMP binding	1	6	0.277051
GO	hydrolase activity, acting on carbon-nitrogen (but not peptide) bonds, in cyclic amidines	1	6	0.277051
GO	negative regulation of cellular process	3	35	0.279289
GO	centrosome	3	35	0.279289
GO	chemokine activity	3	35	0.279289
GO	transition metal ion binding	6	84	0.280448
GO	blood pressure regulation	2	20	0.283979
GO	mitochondrial envelope	2	20	0.283979
GO	endoplasmic reticulum	30	514	0.303328
GO	regulation of programmed cell death	2	21	0.303824
GO	growth factor binding	2	21	0.303824
GO	neural crest cell migration	2	21	0.303824
GO	chromatin assembly or disassembly	2	21	0.303824
GO	germ cell development	2	21	0.303824
GO	integrin binding	2	21	0.303824
GO	stress fiber	2	21	0.303824
GO	ubiquitin cycle	17	280	0.305977
GO	cell redox homeostasis	3	37	0.3085
GO	nuclear envelope	3	37	0.3085
GO	adenylate cyclase activity	1	7	0.315112
GO	oxidoreductase activity, acting on CH-OH group of donors	1	7	0.315112
GO	regulation of binding	1	7	0.315112
GO	regulation of cell redox homeostasis	1	7	0.315112
GO	negative regulation of caspase activity	1	7	0.315112
GO	estrogen receptor binding	1	7	0.315112
GO	chaperonin-containing T-complex	1	7	0.315112
GO	B cell receptor signaling pathway	1	7	0.315112
GO	chromosome organization and biogenesis	1	7	0.315112
GO	myoblast differentiation	1	7	0.315112
GO	fucosyltransferase activity	1	7	0.315112
GO	methionine biosynthetic process	1	7	0.315112
GO	insulin-like growth factor receptor binding	1	7	0.315112
GO	peptide binding	1	7	0.315112
GO	regulation of endocytosis	1	7	0.315112
GO	cation:chloride symporter activity	1	7	0.315112
GO	basal body	1	7	0.315112
GO	pseudouridylate synthase activity	1	7	0.315112
GO	mitochondrial intermembrane space	1	7	0.315112
GO	gamma-tubulin binding	1	7	0.315112
GO	protein-hormone receptor activity	1	7	0.315112
GO	COPI vesicle coat	1	7	0.315112
GO	profilin binding	1	7	0.315112
GO	oligosaccharyl transferase complex	1	7	0.315112
GO	regulation of exocytosis	1	7	0.315112
GO	phosphotyrosine binding	1	7	0.315112
GO	5'-nucleotidase activity	1	7	0.315112
GO	actomyosin structure organization and biogenesis	1	7	0.315112
GO	photoreceptor cell maintenance	1	7	0.315112
GO	copper, zinc superoxide dismutase activity	1	7	0.315112
GO	regulation of vasoconstriction	1	7	0.315112
GO	macromolecule metabolic process	6	88	0.317527
GO	glycolysis	3	38	0.323152
GO	inner ear morphogenesis	3	38	0.323152
GO	Rab GTPase activator activity	2	22	0.323567
GO	cytochrome-c oxidase activity	2	22	0.323567
GO	heparin binding	4	55	0.32832
GO	oxidoreductase activity, acting on single donors with incorporation of molecular oxygen, incorporation of two atoms of oxygen	3	39	0.337805
GO	ER-Golgi intermediate compartment	2	23	0.343163
GO	single-stranded DNA binding	2	23	0.343163
GO	monooxygenase activity	6	91	0.345807
GO	positive regulation of cell proliferation	7	109	0.349959
GO	guanylate cyclase activity	1	8	0.351173
GO	regulation of neuron apoptosis	1	8	0.351173
GO	glutamine metabolic process	1	8	0.351173
GO	response to drug	1	8	0.351173
GO	presynaptic membrane	1	8	0.351173
GO	adult heart development	1	8	0.351173
GO	sarcomere organization	1	8	0.351173
GO	common-partner SMAD protein phosphorylation	1	8	0.351173
GO	DNA damage response, signal transduction resulting in induction of apoptosis	1	8	0.351173
GO	DNA helicase activity	1	8	0.351173
GO	mitochondrial respiratory chain complex I	1	8	0.351173
GO	insulin-like growth factor receptor signaling pathway	1	8	0.351173
GO	cobalt ion binding	1	8	0.351173
GO	metalloexopeptidase activity	1	8	0.351173
GO	blastocyst development	1	8	0.351173
GO	ribonuclease P activity	1	8	0.351173
GO	mitochondrial inner membrane presequence translocase complex	1	8	0.351173
GO	regulation of JNK cascade	1	8	0.351173
GO	cAMP-dependent protein kinase complex	1	8	0.351173
GO	retinoic acid metabolic process	1	8	0.351173
GO	positive regulation of erythrocyte differentiation	1	8	0.351173
GO	protein kinase C binding	1	8	0.351173
GO	bile acid metabolic process	1	8	0.351173
GO	induction of apoptosis via death domain receptors	1	8	0.351173
GO	DNA fragmentation during apoptosis	1	8	0.351173
GO	histone deacetylation	1	8	0.351173
GO	response to hormone stimulus	1	8	0.351173
GO	aldo-keto reductase activity	1	8	0.351173
GO	response to X-ray	1	8	0.351173
GO	cytoplasmic dynein complex	1	8	0.351173
GO	sodium:potassium-exchanging ATPase activity	1	8	0.351173
GO	nucleosome	3	40	0.352439
GO	intermediate filament	5	75	0.36037
GO	ligase activity	11	182	0.36237
GO	protein amino acid ADP-ribosylation	2	24	0.362573
GO	protein catabolic process	2	24	0.362573
GO	DNA-directed DNA polymerase activity	2	24	0.362573
GO	mRNA transport	2	24	0.362573
GO	protein targeting	6	93	0.364791
GO	chemotaxis	5	76	0.370962
GO	lipid biosynthetic process	5	76	0.370962
GO	protein metabolic process	6	94	0.374304
GO	heme binding	8	130	0.376772
GO	steroid metabolic process	3	42	0.38157
GO	negative regulation of biological process	3	42	0.38157
GO	chloride ion binding	3	42	0.38157
GO	Notch signaling pathway	3	42	0.38157
GO	enzyme regulator activity	2	25	0.381762
GO	steroid binding	2	25	0.381762
GO	motor activity	6	95	0.383824
GO	protein transporter activity	6	95	0.383824
GO	ubiquitin-protein ligase activity	6	95	0.383824
GO	cAMP biosynthetic process	1	9	0.385337
GO	transcription initiation	1	9	0.385337
GO	oxygen binding	1	9	0.385337
GO	oxygen transporter activity	1	9	0.385337
GO	transferase activity, transferring pentosyl groups	1	9	0.385337
GO	clathrin coat of trans-Golgi network vesicle	1	9	0.385337
GO	macromolecular complex assembly	1	9	0.385337
GO	membrane-bound vesicle	1	9	0.385337
GO	centriole	1	9	0.385337
GO	regulation of progression through mitotic cell cycle	1	9	0.385337
GO	lipoprotein metabolic process	1	9	0.385337
GO	release of cytochrome c from mitochondria	1	9	0.385337
GO	DNA damage checkpoint	1	9	0.385337
GO	calcium-activated potassium channel activity	1	9	0.385337
GO	phagocytosis, engulfment	1	9	0.385337
GO	embryonic heart tube development	1	9	0.385337
GO	carbohydrate biosynthetic process	1	9	0.385337
GO	positive regulation of interleukin-2 biosynthetic process	1	9	0.385337
GO	cholesterol binding	1	9	0.385337
GO	mitochondrion organization and biogenesis	1	9	0.385337
GO	phosphatidylinositol 3-kinase activity	1	9	0.385337
GO	phosphoinositide 3-kinase complex	1	9	0.385337
GO	folic acid binding	1	9	0.385337
GO	polypeptide N-acetylgalactosaminyltransferase activity	1	9	0.385337
GO	focal adhesion formation	1	9	0.385337
GO	large ribosomal subunit	1	9	0.385337
GO	calcium-dependent cell-cell adhesion	1	9	0.385337
GO	cAMP binding	1	9	0.385337
GO	neuroblast proliferation	1	9	0.385337
GO	negative regulation of BMP signaling pathway	1	9	0.385337
GO	ligand-dependent nuclear receptor transcription coactivator activity	1	9	0.385337
GO	protein amino acid N-linked glycosylation via asparagine	1	9	0.385337
GO	signal recognition particle, endoplasmic reticulum targeting	1	9	0.385337
GO	wound healing	1	9	0.385337
GO	regulation of actin filament polymerization	1	9	0.385337
GO	eye photoreceptor cell development	1	9	0.385337
GO	cardiac inotropy	1	9	0.385337
GO	mitochondrial inner membrane	12	205	0.394443
GO	macromolecular complex	3	43	0.39603
GO	positive regulation of I-kappaB kinase/NF-kappaB cascade	3	43	0.39603
GO	metal ion transport	2	26	0.4007
GO	unspecific monooxygenase activity	2	26	0.4007
GO	GABA-A receptor activity	2	26	0.4007
GO	G1/S transition of mitotic cell cycle	2	26	0.4007
GO	response to stress	4	61	0.401027
GO	regulation of cell growth	4	61	0.401027
GO	ER to Golgi vesicle-mediated transport	4	61	0.401027
GO	sequence-specific DNA binding	22	391	0.403912
GO	ATP binding	56	1027	0.409316
GO	intracellular protein transport	11	189	0.409869
GO	aminoacyl-tRNA ligase activity	3	44	0.4104
GO	cell cycle arrest	3	44	0.4104
GO	lamellipodium	3	44	0.4104
GO	integrin-mediated signaling pathway	4	62	0.413057
GO	sugar binding	9	153	0.414788
GO	condensed nuclear chromosome	1	10	0.417705
GO	tRNA binding	1	10	0.417705
GO	oxygen transport	1	10	0.417705
GO	leukotriene metabolic process	1	10	0.417705
GO	cellular component assembly	1	10	0.417705
GO	microtubule organizing center	1	10	0.417705
GO	specific transcriptional repressor activity	1	10	0.417705
GO	positive regulation of interferon-gamma biosynthetic process	1	10	0.417705
GO	epidermal growth factor receptor signaling pathway	1	10	0.417705
GO	positive regulation of body size	1	10	0.417705
GO	cAMP-mediated signaling	1	10	0.417705
GO	non-G-protein coupled 7TM receptor activity	1	10	0.417705
GO	regulation of synaptic plasticity	1	10	0.417705
GO	chromatin silencing	1	10	0.417705
GO	visual learning	1	10	0.417705
GO	antigen binding	1	10	0.417705
GO	tissue kallikrein activity	1	10	0.417705
GO	DNA unwinding during replication	1	10	0.417705
GO	FMN binding	1	10	0.417705
GO	regulation of neuron differentiation	1	10	0.417705
GO	GTP biosynthetic process	1	10	0.417705
GO	nucleoside diphosphate kinase activity	1	10	0.417705
GO	UTP biosynthetic process	1	10	0.417705
GO	feeding behavior	1	10	0.417705
GO	complement activation, alternative pathway	1	10	0.417705
GO	negative regulation of osteoclast differentiation	1	10	0.417705
GO	cartilage condensation	1	10	0.417705
GO	male gonad development	1	10	0.417705
GO	Rho GTPase activator activity	1	10	0.417705
GO	neuromuscular junction development	1	10	0.417705
GO	DNA topological change	1	10	0.417705
GO	activation of JNK activity	1	10	0.417705
GO	mRNA export from nucleus	1	10	0.417705
GO	spliceosome assembly	1	10	0.417705
GO	organic anion transport	1	10	0.417705
GO	dolichyl-diphosphooligosaccharide-protein glycotransferase activity	1	10	0.417705
GO	sarcomere	1	10	0.417705
GO	RNA metabolic process	1	10	0.417705
GO	kinesin complex	2	27	0.419359
GO	regulation of GTPase activity	2	27	0.419359
GO	integral to Golgi membrane	2	27	0.419359
GO	small GTPase regulator activity	2	27	0.419359
GO	double-stranded RNA binding	2	27	0.419359
GO	integrin complex	2	27	0.419359
GO	porin activity	2	27	0.419359
GO	protein amino acid glycosylation	3	45	0.424662
GO	nucleosome assembly	3	45	0.424662
GO	protein kinase binding	3	45	0.424662
GO	transcription coactivator activity	4	64	0.43695
GO	microsome	7	119	0.437001
GO	generation of precursor metabolites and energy	2	28	0.437718
GO	intracellular non-membrane-bound organelle	2	28	0.437718
GO	non-membrane-bound organelle	2	28	0.437718
GO	basolateral plasma membrane	2	28	0.437718
GO	translation elongation factor activity	2	28	0.437718
GO	biological_process	59	1093	0.437931
GO	RNA polymerase II transcription factor activity	3	46	0.438802
GO	cell-matrix adhesion	3	46	0.438802
GO	ubiquitin-dependent protein catabolic process	6	101	0.440771
GO	cysteine-type peptidase activity	5	83	0.444715
GO	zinc ion transport	1	11	0.448371
GO	vesicle	1	11	0.448371
GO	cytoskeletal part	1	11	0.448371
GO	positive regulation of protein kinase activity	1	11	0.448371
GO	histone methylation	1	11	0.448371
GO	heart morphogenesis	1	11	0.448371
GO	protein amino acid methylation	1	11	0.448371
GO	heterophilic cell adhesion	1	11	0.448371
GO	cytokine production	1	11	0.448371
GO	CTP biosynthetic process	1	11	0.448371
GO	insulin receptor binding	1	11	0.448371
GO	DNA packaging	1	11	0.448371
GO	inner ear development	1	11	0.448371
GO	cAMP-dependent protein kinase regulator activity	1	11	0.448371
GO	cholesterol homeostasis	1	11	0.448371
GO	induction of apoptosis by extracellular signals	1	11	0.448371
GO	histone binding	1	11	0.448371
GO	protein heterodimerization activity	5	84	0.455112
GO	hydrolase activity, hydrolyzing O-glycosyl compounds	2	29	0.455755
GO	nucleotide biosynthetic process	2	29	0.455755
GO	chromatin modification	5	85	0.465454
GO	carboxylic acid metabolic process	2	30	0.473454
GO	cell death	2	30	0.473454
GO	protein localization	2	30	0.473454
GO	transforming growth factor beta receptor signaling pathway	2	30	0.473454
GO	DNA-directed RNA polymerase activity	2	30	0.473454
GO	cyclic nucleotide biosynthetic process	1	12	0.477424
GO	transcription factor TFIID complex	1	12	0.477424
GO	leukotriene biosynthetic process	1	12	0.477424
GO	clathrin coat	1	12	0.477424
GO	vesicle coat	1	12	0.477424
GO	phosphoric ester hydrolase activity	1	12	0.477424
GO	protease inhibitor activity	1	12	0.477424
GO	B cell activation	1	12	0.477424
GO	synaptic transmission, cholinergic	1	12	0.477424
GO	mRNA splice site selection	1	12	0.477424
GO	heterochromatin	1	12	0.477424
GO	inward rectifier potassium channel activity	1	12	0.477424
GO	mannose binding	1	12	0.477424
GO	BMP signaling pathway	1	12	0.477424
GO	insoluble fraction	1	12	0.477424
GO	protein-chromophore linkage	1	12	0.477424
GO	pigmentation during development	1	12	0.477424
GO	phagocytosis	1	12	0.477424
GO	mismatch repair	1	12	0.477424
GO	MAP kinase activity	1	12	0.477424
GO	PML body	1	12	0.477424
GO	I-kappaB kinase/NF-kappaB cascade	1	12	0.477424
GO	nucleoside metabolic process	1	12	0.477424
GO	flagellum	1	12	0.477424
GO	viral capsid	1	12	0.477424
GO	nucleotide metabolic process	3	49	0.480369
GO	growth factor activity	7	125	0.488557
GO	protein complex assembly	2	31	0.490801
GO	tRNA processing	2	31	0.490801
GO	adenylate cyclase activation	1	13	0.504949
GO	phosphorus-oxygen lyase activity	1	13	0.504949
GO	cytoplasmic vesicle part	1	13	0.504949
GO	regulation of translational initiation	1	13	0.504949
GO	immunoglobulin mediated immune response	1	13	0.504949
GO	synaptonemal complex	1	13	0.504949
GO	response to radiation	1	13	0.504949
GO	metal ion homeostasis	1	13	0.504949
GO	protein kinase inhibitor activity	1	13	0.504949
GO	unfolded protein response	1	13	0.504949
GO	xenobiotic metabolic process	1	13	0.504949
GO	protein translocase activity	1	13	0.504949
GO	single fertilization	1	13	0.504949
GO	disulfide oxidoreductase activity	1	13	0.504949
GO	learning	1	13	0.504949
GO	voltage-gated chloride channel activity	1	13	0.504949
GO	oxidoreductase activity, acting on paired donors, with incorporation or reduction of molecular oxygen, 2-oxoglutarate as one donor, and incorporation of one atom each of oxygen into both donors	1	13	0.504949
GO	caspase activity	1	13	0.504949
GO	postsynaptic membrane	4	70	0.506662
GO	sensory perception of sound	3	51	0.507258
GO	heterotrimeric G-protein complex	2	32	0.507783
GO	hematopoietin/interferon-class (D200-domain) cytokine receptor activity	2	32	0.507783
GO	oxidoreductase activity, acting on paired donors, with incorporation or reduction of molecular oxygen, reduced flavin or flavoprotein as one donor, and incorporation of one atom of oxygen	2	32	0.507783
GO	heart development	6	109	0.514851
GO	molecular_function	55	1043	0.515034
GO	cell surface	4	71	0.517915
GO	cytoskeleton	16	301	0.520492
GO	cytokine activity	8	148	0.520782
GO	guanyl nucleotide binding	2	33	0.524391
GO	central nervous system development	2	33	0.524391
GO	rhodopsin-like receptor activity	13	245	0.528643
GO	metal ion transporter activity	1	14	0.531026
GO	mitochondrial ribosome	1	14	0.531026
GO	neurotransmitter secretion	1	14	0.531026
GO	alcohol metabolic process	1	14	0.531026
GO	nucleoside triphosphate metabolic process	1	14	0.531026
GO	purine nucleoside triphosphate metabolic process	1	14	0.531026
GO	purine ribonucleoside triphosphate metabolic process	1	14	0.531026
GO	ribonucleoside triphosphate metabolic process	1	14	0.531026
GO	membrane coat	1	14	0.531026
GO	negative regulation of neuron differentiation	1	14	0.531026
GO	spindle pole	1	14	0.531026
GO	cell ion homeostasis	1	14	0.531026
GO	positive regulation of phagocytosis	1	14	0.531026
GO	endoderm development	1	14	0.531026
GO	humoral immune response	1	14	0.531026
GO	erythrocyte differentiation	1	14	0.531026
GO	antioxidant activity	1	14	0.531026
GO	SH2 domain binding	1	14	0.531026
GO	gamete generation	1	14	0.531026
GO	auditory receptor cell differentiation	1	14	0.531026
GO	lamellipodium biogenesis	1	14	0.531026
GO	JNK cascade	1	14	0.531026
GO	L-ascorbic acid binding	1	14	0.531026
GO	protein import into nucleus, docking	1	14	0.531026
GO	superoxide metabolic process	1	14	0.531026
GO	endonuclease activity	3	53	0.533403
GO	Wnt receptor signaling pathway	5	92	0.535879
GO	ATP-dependent helicase activity	4	73	0.540051
GO	sugar porter activity	2	34	0.540617
GO	iron-sulfur cluster binding	2	34	0.540617
GO	NADH dehydrogenase activity	2	34	0.540617
GO	cell fate commitment	2	34	0.540617
GO	meiosis	2	34	0.540617
GO	structural constituent of ribosome	8	151	0.543849
GO	helicase activity	5	93	0.5456
GO	soluble fraction	3	54	0.546179
GO	antigen processing and presentation of exogenous peptide antigen via MHC class II	1	15	0.555731
GO	gastrulation (sensu Mammalia)	1	15	0.555731
GO	T cell activation	1	15	0.555731
GO	4 iron, 4 sulfur cluster binding	1	15	0.555731
GO	gluconeogenesis	1	15	0.555731
GO	negative regulation of angiogenesis	1	15	0.555731
GO	response to toxin	1	15	0.555731
GO	cell fate specification	1	15	0.555731
GO	respiratory gaseous exchange	1	15	0.555731
GO	adult locomotory behavior	1	15	0.555731
GO	ureteric bud development	1	15	0.555731
GO	microtubule-based flagellum	1	15	0.555731
GO	sarcolemma	1	15	0.555731
GO	tRNA aminoacylation for protein translation	2	35	0.556455
GO	biopolymer metabolic process	2	35	0.556455
GO	extracellular ligand-gated ion channel activity	2	35	0.556455
GO	neurotransmitter receptor activity	2	35	0.556455
GO	glucose metabolic process	2	35	0.556455
GO	outer membrane	3	55	0.558747
GO	copper ion binding	3	56	0.571104
GO	NADH dehydrogenase (ubiquinone) activity	2	36	0.571901
GO	hemopoiesis	2	36	0.571901
GO	small conjugating protein ligase activity	2	36	0.571901
GO	oxidoreductase activity, acting on the CH-OH group of donors, NAD or NADP as acceptor	1	16	0.579137
GO	catabolic process	1	16	0.579137
GO	G-protein signaling, adenylate cyclase activating pathway	1	16	0.579137
GO	glutamate-gated ion channel activity	1	16	0.579137
GO	ionotropic glutamate receptor activity	1	16	0.579137
GO	hematopoietin/interferon-class (D200-domain) cytokine receptor binding	1	16	0.579137
GO	nucleocytoplasmic transport	1	16	0.579137
GO	cell cortex	1	16	0.579137
GO	regulation of body size	1	16	0.579137
GO	SH3 domain binding	1	16	0.579137
GO	negative regulation of cell migration	1	16	0.579137
GO	nucleotide-excision repair	1	16	0.579137
GO	cellular defense response	1	16	0.579137
GO	cellular developmental process	2	37	0.586952
GO	ATP metabolic process	1	17	0.601311
GO	purine ribonucleotide metabolic process	1	17	0.601311
GO	ribonucleotide metabolic process	1	17	0.601311
GO	monocarboxylic acid metabolic process	1	17	0.601311
GO	Golgi apparatus part	1	17	0.601311
GO	membrane invagination	1	17	0.601311
GO	cofactor binding	1	17	0.601311
GO	negative regulation of neuron apoptosis	1	17	0.601311
GO	regulation of catalytic activity	1	17	0.601311
GO	elevation of cytosolic calcium ion concentration	1	17	0.601311
GO	voltage-gated calcium channel complex	1	17	0.601311
GO	hindbrain development	1	17	0.601311
GO	amino acid transporter activity	1	17	0.601311
GO	establishment of cellular localization	2	38	0.601608
GO	regulation of small GTPase mediated signal transduction	2	38	0.601608
GO	proteasome core complex (sensu Eukaryota)	1	18	0.622319
GO	rRNA binding	1	18	0.622319
GO	mitochondrial outer membrane	1	18	0.622319
GO	sialyltransferase activity	1	18	0.622319
GO	amino acid biosynthetic process	1	18	0.622319
GO	cofactor metabolic process	1	19	0.642221
GO	receptor-mediated endocytosis	1	19	0.642221
GO	negative regulation of cell differentiation	1	19	0.642221
GO	two-component sensor activity	1	19	0.642221
GO	nuclear matrix	1	19	0.642221
GO	threonine endopeptidase activity	1	19	0.642221
GO	aromatic compound metabolic process	1	19	0.642221
GO	phosphate metabolic process	1	19	0.642221
GO	monovalent inorganic cation transporter activity	1	19	0.642221
GO	extracellular space	76	1810	0.989
GO	integral to membrane	114	2950	0.989
GO	membrane	132	3414	0.989
GO	transferase activity	54	1095	0.989
GO	electron carrier activity	5	114	0.989
GO	Golgi apparatus	7	161	0.989
GO	protein disulfide oxidoreductase activity	1	26	0.989
GO	intracellular signaling cascade	10	333	0.989
GO	lyase activity	5	99	0.989
GO	magnesium ion binding	13	262	0.989
GO	plasma membrane	9	451	0.989
GO	response to stimulus	7	148	0.989
GO	sensory perception of smell	1	41	0.989
GO	actin cytoskeleton organization and biogenesis	3	67	0.989
GO	regulation of cell shape	2	41	0.989
GO	small GTPase mediated signal transduction	8	176	0.989
GO	multicellular organismal development	31	595	0.989
GO	regulation of transcription	20	424	0.989
GO	transport	59	1280	0.989
GO	nucleoside-triphosphatase activity	6	129	0.989
GO	protein amino acid phosphorylation	20	431	0.989
GO	protein kinase activity	17	401	0.989
GO	protein-tyrosine kinase activity	10	256	0.989
GO	ion transport	10	377	0.989
GO	hydrolase activity	48	1127	0.989
GO	peptidase activity	20	410	0.989
GO	metabolic process	21	599	0.989
GO	mitochondrion	33	683	0.989
GO	ribosome biogenesis and assembly	1	46	0.989
GO	kinase activity	30	616	0.989
GO	protein C-terminus binding	1	23	0.989
GO	metallopeptidase activity	6	119	0.989
GO	proteolysis	21	414	0.989
GO	receptor activity	50	1063	0.989
GO	calcium ion binding	31	636	0.989
GO	cellular_component	50	1009	0.989
GO	catalytic activity	20	513	0.989
GO	G-protein coupled receptor activity	12	303	0.989
GO	G-protein coupled receptor protein signaling pathway	17	387	0.989
GO	signal transducer activity	21	496	0.989
GO	signal transduction	31	761	0.989
GO	binding	30	642	0.989
GO	cell soma	2	41	0.989
GO	peroxidase activity	1	37	0.989
GO	response to oxidative stress	1	40	0.989
GO	biological adhesion	1	25	0.989
GO	cation binding	4	117	0.989
GO	cell part	8	269	0.989
GO	cellular macromolecule metabolic process	3	62	0.989
GO	cellular metabolic process	7	168	0.989
GO	cellular process	16	338	0.989
GO	cellular protein metabolic process	4	77	0.989
GO	endopeptidase activity	2	46	0.989
GO	extracellular region part	3	83	0.989
GO	intrinsic to membrane	1	107	0.989
GO	ion binding	5	110	0.989
GO	membrane part	2	128	0.989
GO	primary metabolic process	8	156	0.989
GO	adenyl nucleotide binding	2	47	0.989
GO	biopolymer modification	1	27	0.989
GO	intracellular membrane-bound organelle	6	133	0.989
GO	intracellular organelle	6	149	0.989
GO	intracellular part	6	183	0.989
GO	membrane-bound organelle	6	131	0.989
GO	nucleobase, nucleoside, nucleotide and nucleic acid metabolic process	4	80	0.989
GO	organelle	6	148	0.989
GO	post-translational protein modification	1	24	0.989
GO	protein modification	8	155	0.989
GO	purine nucleotide binding	3	63	0.989
GO	transferase activity, transferring glycosyl groups	7	147	0.989
GO	biological regulation	5	114	0.989
GO	cytoplasmic part	4	105	0.989
GO	negative regulation of progression through cell cycle	3	69	0.989
GO	purine nucleotide metabolic process	1	20	0.989
GO	regulation of biological process	5	105	0.989
GO	regulation of cellular process	4	84	0.989
GO	transferase activity, transferring phosphorus-containing groups	2	41	0.989
GO	biosynthetic process	3	81	0.989
GO	carbohydrate metabolic process	6	151	0.989
GO	cellular biosynthetic process	1	41	0.989
GO	cellular lipid metabolic process	1	30	0.989
GO	fatty acid biosynthetic process	1	40	0.989
GO	fatty acid metabolic process	1	59	0.989
GO	hydrolase activity, acting on glycosyl bonds	1	52	0.989
GO	lipid metabolic process	6	172	0.989
GO	organic acid metabolic process	1	22	0.989
GO	cell development	1	29	0.989
GO	cellular component organization and biogenesis	2	64	0.989
GO	clathrin vesicle coat	1	23	0.989
GO	coated pit	2	39	0.989
GO	cytoplasmic vesicle	1	23	0.989
GO	endocytosis	3	89	0.989
GO	establishment of localization	5	115	0.989
GO	establishment of protein localization	1	30	0.989
GO	intracellular organelle part	3	70	0.989
GO	intracellular transport	1	43	0.989
GO	lipid binding	5	104	0.989
GO	organelle part	3	70	0.989
GO	plasma membrane part	1	42	0.989
GO	secretory granule	1	26	0.989
GO	vesicle-mediated transport	1	79	0.989
GO	hydrolase activity, acting on ester bonds	1	29	0.989
GO	perinuclear region of cytoplasm	2	50	0.989
GO	transcription cofactor activity	1	20	0.989
GO	transcription regulator activity	8	198	0.989
GO	cysteine protease inhibitor activity	1	25	0.989
GO	cytoskeletal protein binding	1	44	0.989
GO	cytoskeleton organization and biogenesis	5	103	0.989
GO	cytosol	12	259	0.989
GO	developmental process	2	82	0.989
GO	endopeptidase inhibitor activity	1	66	0.989
GO	microtubule cytoskeleton organization and biogenesis	1	24	0.989
GO	organelle organization and biogenesis	1	31	0.989
GO	positive regulation of biological process	1	43	0.989
GO	positive regulation of cellular process	1	30	0.989
GO	protein dimerization activity	3	79	0.989
GO	protein homodimerization activity	4	111	0.989
GO	nuclear part	1	21	0.989
GO	extracellular region	15	405	0.989
GO	regulation of multicellular organismal process	1	20	0.989
GO	transporter activity	13	329	0.989
GO	enzyme activator activity	1	22	0.989
GO	lipid catabolic process	1	59	0.989
GO	cell communication	2	151	0.989
GO	Ras protein signal transduction	1	25	0.989
GO	Rho protein signal transduction	1	25	0.989
GO	negative regulation of transcription	4	79	0.989
GO	positive regulation of apoptosis	2	49	0.989
GO	integral to plasma membrane	16	416	0.989
GO	protein serine/threonine kinase activity	15	372	0.989
GO	complement activation, classical pathway	1	23	0.989
GO	innate immune response	2	48	0.989
GO	calcium channel activity	1	48	0.989
GO	calcium ion transport	2	79	0.989
GO	ion channel activity	7	232	0.989
GO	voltage-gated ion channel activity	3	104	0.989
GO	protein folding	8	170	0.989
GO	response to heat	1	22	0.989
GO	response to unfolded protein	2	45	0.989
GO	serine-type endopeptidase inhibitor activity	3	76	0.989
GO	unfolded protein binding	2	62	0.989
GO	axon guidance	1	57	0.989
GO	homophilic cell adhesion	3	76	0.989
GO	cell motility	1	42	0.989
GO	GTPase activator activity	5	112	0.989
GO	transmembrane receptor protein tyrosine kinase signaling pathway	3	67	0.989
GO	cell proliferation	5	116	0.989
GO	cell migration	2	40	0.989
GO	focal adhesion	1	28	0.989
GO	membrane fraction	3	182	0.989
GO	ruffle	2	39	0.989
GO	cell differentiation	17	339	0.989
GO	trypsin activity	1	35	0.989
GO	lung development	1	44	0.989
GO	transcriptional repressor activity	3	93	0.989
GO	actin cytoskeleton	3	69	0.989
GO	microtubule cytoskeleton	1	20	0.989
GO	guanyl-nucleotide exchange factor activity	3	83	0.989
GO	regulation of Rho protein signal transduction	2	46	0.989
GO	Rho guanyl-nucleotide exchange factor activity	2	46	0.989
GO	cysteine-type endopeptidase activity	3	67	0.989
GO	potassium ion transport	5	117	0.989
GO	blood coagulation	1	43	0.989
GO	actin filament binding	1	22	0.989
GO	serine-type endopeptidase activity	6	136	0.989
GO	serine-type peptidase activity	1	27	0.989
GO	cell surface receptor linked signal transduction	2	129	0.989
GO	defense response	2	119	0.989
GO	external side of plasma membrane	4	93	0.989
GO	receptor binding	4	102	0.989
GO	ATPase activity	4	114	0.989
GO	vasculogenesis	1	28	0.989
GO	muscle development	1	38	0.989
GO	striated muscle development	1	29	0.989
GO	apical part of cell	1	29	0.989
GO	synaptic transmission	2	59	0.989
GO	transferase activity, transferring hexosyl groups	1	20	0.989
GO	cell-cell signaling	3	67	0.989
GO	positive regulation of transcription, DNA-dependent	3	75	0.989
GO	transaminase activity	1	27	0.989
GO	synapse	4	83	0.989
GO	endoplasmic reticulum membrane	2	46	0.989
GO	peroxisome	2	72	0.989
GO	anterior/posterior pattern formation	2	46	0.989
GO	defense response to bacterium	2	42	0.989
GO	induction of apoptosis	4	84	0.989
GO	cytokine and chemokine mediated signaling pathway	1	38	0.989
GO	potassium channel activity	1	72	0.989
GO	potassium ion binding	4	82	0.989
GO	cell morphogenesis	1	26	0.989
GO	epidermis development	1	22	0.989
GO	axonogenesis	1	39	0.989
GO	enzyme binding	1	29	0.989
GO	aminopeptidase activity	1	28	0.989
GO	response to hypoxia	1	24	0.989
GO	NAD binding	1	22	0.989
GO	odontogenesis (sensu Vertebrata)	1	28	0.989
GO	determination of left/right symmetry	1	24	0.989
GO	neuropeptide signaling pathway	1	68	0.989
GO	neuropeptide Y receptor activity	1	35	0.989
GO	cholesterol metabolic process	1	33	0.989
GO	transmembrane receptor protein tyrosine kinase activity	1	30	0.989
GO	neuron differentiation	1	33	0.989
GO	manganese ion binding	4	94	0.989
GO	two-component signal transduction system (phosphorelay)	1	28	0.989
GO	myelination	1	23	0.989
GO	protein amino acid autophosphorylation	1	36	0.989
GO	tight junction	1	55	0.989
GO	dephosphorylation	2	58	0.989
GO	phosphoprotein phosphatase activity	3	99	0.989
GO	phosphoric monoester hydrolase activity	2	75	0.989
GO	protein amino acid dephosphorylation	2	90	0.989
GO	protein tyrosine phosphatase activity	2	68	0.989
GO	endosome	2	40	0.989
GO	barbed-end actin filament capping	1	21	0.989
GO	negative regulation of cell proliferation	2	87	0.989
GO	inflammatory response	5	118	0.989
GO	Golgi membrane	1	39	0.989
GO	transmembrane receptor activity	2	91	0.989
GO	apical plasma membrane	1	40	0.989
GO	carrier activity	2	73	0.989
GO	sodium ion binding	2	55	0.989
GO	sodium ion transport	2	73	0.989
GO	symporter activity	2	67	0.989
GO	organ morphogenesis	2	137	0.989
GO	exocytosis	1	27	0.989
GO	hormone activity	3	89	0.989
GO	inositol or phosphatidylinositol phosphatase activity	1	23	0.989
GO	spermatogenesis	2	110	0.989
GO	cell-cell adhesion	1	47	0.989
GO	GPI anchor binding	2	90	0.989
GO	lipid raft	1	28	0.989
GO	calcium-dependent phospholipid binding	1	20	0.989
GO	Wnt receptor signaling pathway, calcium modulating pathway	1	20	0.989
GO	amino acid transport	1	29	0.989
GO	subtilase activity	1	20	0.989
GO	purine nucleotide biosynthetic process	1	25	0.989
GO	Z disc	1	25	0.989
GO	protein kinase cascade	2	45	0.989
GO	FAD binding	1	46	0.989
GO	diacylglycerol binding	2	39	0.989
GO	one-carbon compound metabolic process	1	29	0.989
GO	extracellular matrix organization and biogenesis	1	39	0.989
GO	MAPKKK cascade	1	27	0.989
GO	chymotrypsin activity	1	39	0.989
GO	insulin-like growth factor binding	1	20	0.989
GO	mediator complex	1	20	0.989
GO	negative regulation of transcription from RNA polymerase II promoter	4	105	0.989
GO	organelle inner membrane	1	20	0.989
GO	voltage-gated potassium channel activity	1	58	0.989
GO	voltage-gated potassium channel complex	1	48	0.989
GO	ossification	1	39	0.989
GO	cytolysis	1	21	0.989
GO	mRNA metabolic process	1	24	0.989
GO	acyltransferase activity	2	101	0.989
GO	phosphoinositide binding	1	41	0.989
GO	selenium binding	1	28	0.989
GO	early endosome	1	28	0.989
GO	ubiquitin ligase complex	1	34	0.989
GO	activation of MAPK activity	1	26	0.989
GO	tricarboxylic acid cycle	1	23	0.989
GO	lysosome	1	108	0.989
GO	ATPase activity, coupled to transmembrane movement of ions, phosphorylative mechanism	1	36	0.989
GO	cation transport	1	99	0.989
GO	hydrolase activity, acting on acid anhydrides, catalyzing transmembrane movement of substances	1	41	0.989
GO	monovalent inorganic cation transport	1	26	0.989
GO	heat shock protein binding	1	44	0.989

## Sheet: Terms with Genes_up_p53_mut
GO Term	Count in Selected Genes	Count in Total Population	P-value	Gene	Title
cell division	36	168	3.14733e-13	103080	septin 10
cell division	36	168	3.14733e-13	11799	baculoviral IAP repeat-containing 5
cell division	36	168	3.14733e-13	12235	budding uninhibited by benzimidazoles 1 homolog (S. cerevisiae)
cell division	36	168	3.14733e-13	12316	asp (abnormal spindle)-like, microcephaly associated (Drosophila)
cell division	36	168	3.14733e-13	12428	cyclin A2
cell division	36	168	3.14733e-13	12448	cyclin E2
cell division	36	168	3.14733e-13	12534	cell division cycle 2 homolog A (S. pombe)
cell division	36	168	3.14733e-13	12544	cell division cycle 45 homolog (S. cerevisiae)-like
cell division	36	168	3.14733e-13	12545	cell division cycle 7 (S. cerevisiae)
cell division	36	168	3.14733e-13	12927	breast cancer anti-estrogen resistance 1
cell division	36	168	3.14733e-13	14211	structural maintenance of chromosomes 2
cell division	36	168	3.14733e-13	14793	cell division cycle associated 3
cell division	36	168	3.14733e-13	15201	helicase, lymphoid specific
cell division	36	168	3.14733e-13	16319	inner centromere protein
cell division	36	168	3.14733e-13	19348	kinesin family member 20A
cell division	36	168	3.14733e-13	19357	RAD21 homolog (S. pombe)
cell division	36	168	3.14733e-13	215387	barren homolog (Drosophila)
cell division	36	168	3.14733e-13	233406	protein regulator of cytokinesis 1
cell division	36	168	3.14733e-13	235072	septin 7
cell division	36	168	3.14733e-13	268697	cyclin B1
cell division	36	168	3.14733e-13	26934	Rac GTPase-activating protein 1
cell division	36	168	3.14733e-13	27366	thioredoxin-like 4
cell division	36	168	3.14733e-13	54124	CDC28 protein kinase 1b
cell division	36	168	3.14733e-13	54141	sperm associated antigen 5
cell division	36	168	3.14733e-13	56150	MAD2 (mitotic arrest deficient, homolog)-like 1 (yeast)
cell division	36	168	3.14733e-13	63955	Cdk5 and Abl enzyme substrate 1
cell division	36	168	3.14733e-13	66197	CDC28 protein kinase regulatory subunit 2
cell division	36	168	3.14733e-13	66468	RIKEN cDNA 2810433K01 gene
cell division	36	168	3.14733e-13	66977	cell division cycle associated 1
cell division	36	168	3.14733e-13	67072	cell division cycle 37 homolog (S. cerevisiae)-like 1
cell division	36	168	3.14733e-13	68298	RIKEN cDNA 2810406C15 gene
cell division	36	168	3.14733e-13	68612	ubiquitin-conjugating enzyme E2C
cell division	36	168	3.14733e-13	68743	anillin, actin binding protein (scraps homolog, Drosophila)
cell division	36	168	3.14733e-13	69957	CDC16 cell division cycle 16 homolog (S. cerevisiae)
cell division	36	168	3.14733e-13	71963	cell division cycle associated 4
cell division	36	168	3.14733e-13	74107	centrosomal protein 55
cell cycle	45	320	1.39617e-09	103080	septin 10
cell cycle	45	320	1.39617e-09	107733	mitochondrial ribosomal protein L41
cell cycle	45	320	1.39617e-09	11799	baculoviral IAP repeat-containing 5
cell cycle	45	320	1.39617e-09	12235	budding uninhibited by benzimidazoles 1 homolog (S. cerevisiae)
cell cycle	45	320	1.39617e-09	12316	asp (abnormal spindle)-like, microcephaly associated (Drosophila)
cell cycle	45	320	1.39617e-09	12428	cyclin A2
cell cycle	45	320	1.39617e-09	12448	cyclin E2
cell cycle	45	320	1.39617e-09	12534	cell division cycle 2 homolog A (S. pombe)
cell cycle	45	320	1.39617e-09	12544	cell division cycle 45 homolog (S. cerevisiae)-like
cell cycle	45	320	1.39617e-09	12545	cell division cycle 7 (S. cerevisiae)
cell cycle	45	320	1.39617e-09	12649	checkpoint kinase 1 homolog (S. pombe)
cell cycle	45	320	1.39617e-09	14211	structural maintenance of chromosomes 2
cell cycle	45	320	1.39617e-09	14235	forkhead box M1
cell cycle	45	320	1.39617e-09	15201	helicase, lymphoid specific
cell cycle	45	320	1.39617e-09	16319	inner centromere protein
cell cycle	45	320	1.39617e-09	17219	minichromosome maintenance deficient 6 (MIS5 homolog, S. pombe) (S. cerevisiae)
cell cycle	45	320	1.39617e-09	19357	RAD21 homolog (S. pombe)
cell cycle	45	320	1.39617e-09	20587	SWI/SNF related, matrix associated, actin dependent regulator of chromatin, subfamily b, member 1
cell cycle	45	320	1.39617e-09	20729	spindlin
cell cycle	45	320	1.39617e-09	20878	aurora kinase A
cell cycle	45	320	1.39617e-09	215387	barren homolog (Drosophila)
cell cycle	45	320	1.39617e-09	218977	discs, large homolog 7 (Drosophila)
cell cycle	45	320	1.39617e-09	22200	ubiquitin-activating enzyme E1C
cell cycle	45	320	1.39617e-09	233406	protein regulator of cytokinesis 1
cell cycle	45	320	1.39617e-09	235072	septin 7
cell cycle	45	320	1.39617e-09	268697	cyclin B1
cell cycle	45	320	1.39617e-09	26934	Rac GTPase-activating protein 1
cell cycle	45	320	1.39617e-09	27366	thioredoxin-like 4
cell cycle	45	320	1.39617e-09	50772	mitogen-activated protein kinase 6
cell cycle	45	320	1.39617e-09	54124	CDC28 protein kinase 1b
cell cycle	45	320	1.39617e-09	54141	sperm associated antigen 5
cell cycle	45	320	1.39617e-09	56150	MAD2 (mitotic arrest deficient, homolog)-like 1 (yeast)
cell cycle	45	320	1.39617e-09	63955	Cdk5 and Abl enzyme substrate 1
cell cycle	45	320	1.39617e-09	66197	CDC28 protein kinase regulatory subunit 2
cell cycle	45	320	1.39617e-09	66468	RIKEN cDNA 2810433K01 gene
cell cycle	45	320	1.39617e-09	66824	PYD and CARD domain containing
cell cycle	45	320	1.39617e-09	66977	cell division cycle associated 1
cell cycle	45	320	1.39617e-09	67177	chromatin licensing and DNA replication factor 1
cell cycle	45	320	1.39617e-09	68298	RIKEN cDNA 2810406C15 gene
cell cycle	45	320	1.39617e-09	68567	cell growth regulator with EF hand domain 1
cell cycle	45	320	1.39617e-09	68612	ubiquitin-conjugating enzyme E2C
cell cycle	45	320	1.39617e-09	68743	anillin, actin binding protein (scraps homolog, Drosophila)
cell cycle	45	320	1.39617e-09	69957	CDC16 cell division cycle 16 homolog (S. cerevisiae)
cell cycle	45	320	1.39617e-09	72584	cullin 4B
cell cycle	45	320	1.39617e-09	74107	centrosomal protein 55
nucleus	216	2862	1.8062e-09	100494	zinc finger, AN1-type domain 2A
nucleus	216	2862	1.8062e-09	101739	PC4 and SFRS1 interacting protein 1
nucleus	216	2862	1.8062e-09	102423	MBD2-interacting zinc finger
nucleus	216	2862	1.8062e-09	103080	septin 10
nucleus	216	2862	1.8062e-09	104360	insulin related protein 2 (islet 2)
nucleus	216	2862	1.8062e-09	106344	replication factor C (activator 1) 4
nucleus	216	2862	1.8062e-09	106795	transcription factor 19
nucleus	216	2862	1.8062e-09	108000	centromere protein F
nucleus	216	2862	1.8062e-09	108138	X-ray repair complementing defective repair in Chinese hamster cells 4
nucleus	216	2862	1.8062e-09	108143	TAF9 RNA polymerase II, TATA box binding protein (TBP)-associated factor
nucleus	216	2862	1.8062e-09	110033	kinesin family member 22
nucleus	216	2862	1.8062e-09	110109	nucleolar protein 1
nucleus	216	2862	1.8062e-09	11546	poly (ADP-ribose) polymerase family, member 2
nucleus	216	2862	1.8062e-09	11792	apurinic/apyrimidinic endonuclease 1
nucleus	216	2862	1.8062e-09	11799	baculoviral IAP repeat-containing 5
nucleus	216	2862	1.8062e-09	11800	apoptosis inhibitor 5
nucleus	216	2862	1.8062e-09	12034	prohibitin 2
nucleus	216	2862	1.8062e-09	12235	budding uninhibited by benzimidazoles 1 homolog (S. cerevisiae)
nucleus	216	2862	1.8062e-09	12316	asp (abnormal spindle)-like, microcephaly associated (Drosophila)
nucleus	216	2862	1.8062e-09	12428	cyclin A2
nucleus	216	2862	1.8062e-09	12448	cyclin E2
nucleus	216	2862	1.8062e-09	12534	cell division cycle 2 homolog A (S. pombe)
nucleus	216	2862	1.8062e-09	12544	cell division cycle 45 homolog (S. cerevisiae)-like
nucleus	216	2862	1.8062e-09	12545	cell division cycle 7 (S. cerevisiae)
nucleus	216	2862	1.8062e-09	12611	CCAAT/enhancer binding protein (C/EBP), gamma
nucleus	216	2862	1.8062e-09	12631	cofilin 1, non-muscle
nucleus	216	2862	1.8062e-09	12648	chromodomain helicase DNA binding protein 1
nucleus	216	2862	1.8062e-09	12649	checkpoint kinase 1 homolog (S. pombe)
nucleus	216	2862	1.8062e-09	12848	COP9 (constitutive photomorphogenic) homolog, subunit 2 (Arabidopsis thaliana)
nucleus	216	2862	1.8062e-09	12951	cone-rod homeobox containing gene
nucleus	216	2862	1.8062e-09	13008	cysteine and glycine-rich protein 2
nucleus	216	2862	1.8062e-09	13046	CUG triplet repeat, RNA binding protein 1
nucleus	216	2862	1.8062e-09	13340	solute carrier family 29 (nucleoside transporters), member 2
nucleus	216	2862	1.8062e-09	13433	DNA methyltransferase (cytosine-5) 1
nucleus	216	2862	1.8062e-09	13591	early B-cell factor 1
nucleus	216	2862	1.8062e-09	13655	early growth response 3
nucleus	216	2862	1.8062e-09	13984	extraembryonic, spermatogenesis, homeobox 1
nucleus	216	2862	1.8062e-09	14030	Ewing sarcoma breakpoint region 1
nucleus	216	2862	1.8062e-09	14056	enhancer of zeste homolog 2 (Drosophila)
nucleus	216	2862	1.8062e-09	14211	structural maintenance of chromosomes 2
nucleus	216	2862	1.8062e-09	14235	forkhead box M1
nucleus	216	2862	1.8062e-09	14283	fos-like antigen 1
nucleus	216	2862	1.8062e-09	14463	GATA binding protein 4
nucleus	216	2862	1.8062e-09	15111	heart and neural crest derivatives expressed transcript 2
nucleus	216	2862	1.8062e-09	15201	helicase, lymphoid specific
nucleus	216	2862	1.8062e-09	15254	histidine triad nucleotide binding protein 1
nucleus	216	2862	1.8062e-09	15379	one cut domain, family member 1
nucleus	216	2862	1.8062e-09	15381	heterogeneous nuclear ribonucleoprotein C
nucleus	216	2862	1.8062e-09	15394	homeo box A1
nucleus	216	2862	1.8062e-09	16201	interleukin enhancer binding factor 3
nucleus	216	2862	1.8062e-09	16319	inner centromere protein
nucleus	216	2862	1.8062e-09	16364	interferon regulatory factor 4
nucleus	216	2862	1.8062e-09	16469	jerky
nucleus	216	2862	1.8062e-09	16571	kinesin family member 4
nucleus	216	2862	1.8062e-09	16648	karyopherin (importin) alpha 3
nucleus	216	2862	1.8062e-09	170574	trans-acting transcription factor 7
nucleus	216	2862	1.8062e-09	170711	OTU domain containing 7A
nucleus	216	2862	1.8062e-09	170742	SERTA domain containing 3
nucleus	216	2862	1.8062e-09	170762	nucleoporin 155
nucleus	216	2862	1.8062e-09	17089	Ly1 antibody reactive clone
nucleus	216	2862	1.8062e-09	17129	MAD homolog 5 (Drosophila)
nucleus	216	2862	1.8062e-09	17184	matrin 3
nucleus	216	2862	1.8062e-09	17188	MYC-associated zinc finger protein (purine-binding transcription factor)
nucleus	216	2862	1.8062e-09	17193	methyl-CpG binding domain protein 4
nucleus	216	2862	1.8062e-09	17219	minichromosome maintenance deficient 6 (MIS5 homolog, S. pombe) (S. cerevisiae)
nucleus	216	2862	1.8062e-09	17246	transformed mouse 3T3 cell double minute 2
nucleus	216	2862	1.8062e-09	17344	protein inhibitor of activated STAT 2
nucleus	216	2862	1.8062e-09	17765	metal response element binding transcription factor 2
nucleus	216	2862	1.8062e-09	17865	myeloblastosis oncogene-like 2
nucleus	216	2862	1.8062e-09	18019	nuclear factor of activated T-cells, cytoplasmic, calcineurin-dependent 2
nucleus	216	2862	1.8062e-09	18021	nuclear factor of activated T-cells, cytoplasmic, calcineurin-dependent 3
nucleus	216	2862	1.8062e-09	18029	nuclear factor I/C
nucleus	216	2862	1.8062e-09	18171	nuclear receptor subfamily 1, group I, member 2
nucleus	216	2862	1.8062e-09	18181	nuclear respiratory factor 1
nucleus	216	2862	1.8062e-09	18227	nuclear receptor subfamily 4, group A, member 2
nucleus	216	2862	1.8062e-09	18616	paternally expressed 3
nucleus	216	2862	1.8062e-09	18813	proliferation-associated 2G4
nucleus	216	2862	1.8062e-09	18968	polymerase (DNA directed), alpha 1
nucleus	216	2862	1.8062e-09	18974	polymerase (DNA directed), epsilon 2 (p59 subunit)
nucleus	216	2862	1.8062e-09	18983	CCR4-NOT transcription complex, subunit 7
nucleus	216	2862	1.8062e-09	18991	POU domain, class 3, transcription factor 1
nucleus	216	2862	1.8062e-09	192195	ash1 (absent, small, or homeotic)-like (Drosophila)
nucleus	216	2862	1.8062e-09	193322	oogenesin 1
nucleus	216	2862	1.8062e-09	19357	RAD21 homolog (S. pombe)
nucleus	216	2862	1.8062e-09	19384	RAN, member RAS oncogene family
nucleus	216	2862	1.8062e-09	19664	recombining binding protein suppressor of hairless (Drosophila)
nucleus	216	2862	1.8062e-09	19891	replication protein A2
nucleus	216	2862	1.8062e-09	20222	splicing factor 3a, subunit 2
nucleus	216	2862	1.8062e-09	20379	secreted frizzled-related sequence protein 4
nucleus	216	2862	1.8062e-09	20492	stem-loop binding protein
nucleus	216	2862	1.8062e-09	20587	SWI/SNF related, matrix associated, actin dependent regulator of chromatin, subfamily b, member 1
nucleus	216	2862	1.8062e-09	20588	SWI/SNF related, matrix associated, actin dependent regulator of chromatin, subfamily c, member 1
nucleus	216	2862	1.8062e-09	20624	elongation factor Tu GTP binding domain containing 2
nucleus	216	2862	1.8062e-09	20682	SRY-box containing gene 9
nucleus	216	2862	1.8062e-09	20729	spindlin
nucleus	216	2862	1.8062e-09	21350	T-cell acute lymphocytic leukemia 2
nucleus	216	2862	1.8062e-09	21400	transcription elongation factor A (SII), 2
nucleus	216	2862	1.8062e-09	21417	zinc finger homeobox 1a
nucleus	216	2862	1.8062e-09	21453	Treacher Collins Franceschetti syndrome 1, homolog
nucleus	216	2862	1.8062e-09	215387	barren homolog (Drosophila)
nucleus	216	2862	1.8062e-09	217031	Transcriptional adaptor 2 (ADA2 homolog, yeast)-like
nucleus	216	2862	1.8062e-09	218543	splicing factor, arginine/serine-rich 12
nucleus	216	2862	1.8062e-09	218977	discs, large homolog 7 (Drosophila)
nucleus	216	2862	1.8062e-09	21917	thymopoietin
nucleus	216	2862	1.8062e-09	21973	topoisomerase (DNA) II alpha
nucleus	216	2862	1.8062e-09	22032	Tnf receptor associated factor 4
nucleus	216	2862	1.8062e-09	22099	translin
nucleus	216	2862	1.8062e-09	22200	ubiquitin-activating enzyme E1C
nucleus	216	2862	1.8062e-09	22221	upstream binding protein 1
nucleus	216	2862	1.8062e-09	225131	WW domain containing adaptor with coiled-coil
nucleus	216	2862	1.8062e-09	225160	THO complex 1
nucleus	216	2862	1.8062e-09	225207	zinc finger protein 521
nucleus	216	2862	1.8062e-09	22631	tyrosine 3-monooxygenase/tryptophan 5-monooxygenase activation protein, zeta polypeptide
nucleus	216	2862	1.8062e-09	22772	Zic finger protein of the cerebellum 2
nucleus	216	2862	1.8062e-09	229700	RNA binding motif protein 15
nucleus	216	2862	1.8062e-09	233406	protein regulator of cytokinesis 1
nucleus	216	2862	1.8062e-09	234865	nucleoporin 133
nucleus	216	2862	1.8062e-09	235072	septin 7
nucleus	216	2862	1.8062e-09	235956	cDNA sequence BC012278
nucleus	216	2862	1.8062e-09	23871	E26 avian leukemia oncogene 1, 5' domain
nucleus	216	2862	1.8062e-09	246086	one cut domain, family member 3
nucleus	216	2862	1.8062e-09	260298	FEV (ETS oncogene family)
nucleus	216	2862	1.8062e-09	26380	estrogen related receptor, beta
nucleus	216	2862	1.8062e-09	26424	nuclear receptor subfamily 5, group A, member 2
nucleus	216	2862	1.8062e-09	26428	origin recognition complex, subunit 4-like (S. cerevisiae)
nucleus	216	2862	1.8062e-09	26466	zinc finger protein 260
nucleus	216	2862	1.8062e-09	268697	cyclin B1
nucleus	216	2862	1.8062e-09	26885	caspase 8 associated protein 2
nucleus	216	2862	1.8062e-09	26886	centromere protein H
nucleus	216	2862	1.8062e-09	26893	COP9 (constitutive photomorphogenic) homolog, subunit 6 (Arabidopsis thaliana)
nucleus	216	2862	1.8062e-09	26909	exonuclease 1
nucleus	216	2862	1.8062e-09	26926	programmed cell death 8
nucleus	216	2862	1.8062e-09	26934	Rac GTPase-activating protein 1
nucleus	216	2862	1.8062e-09	27056	interferon regulatory factor 5
nucleus	216	2862	1.8062e-09	27223	transformation related protein 53 binding protein 1
nucleus	216	2862	1.8062e-09	27366	thioredoxin-like 4
nucleus	216	2862	1.8062e-09	28036	La ribonucleoprotein domain family, member 7
nucleus	216	2862	1.8062e-09	29877	hepatoma-derived growth factor, related protein 3
nucleus	216	2862	1.8062e-09	30795	FK506 binding protein 3
nucleus	216	2862	1.8062e-09	30942	hepatocyte nuclear factor 4, gamma
nucleus	216	2862	1.8062e-09	30946	activator of basal transcription
nucleus	216	2862	1.8062e-09	319158	histone 1, H4i
nucleus	216	2862	1.8062e-09	330502	zinc finger protein 82
nucleus	216	2862	1.8062e-09	50497	heat shock protein 14
nucleus	216	2862	1.8062e-09	50754	F-box and WD-40 domain protein 7, archipelago homolog (Drosophila)
nucleus	216	2862	1.8062e-09	50873	parkin
nucleus	216	2862	1.8062e-09	50907	prolactin regulatory element binding
nucleus	216	2862	1.8062e-09	50911	exosome component 9
nucleus	216	2862	1.8062e-09	51886	far upstream element (FUSE) binding protein 1
nucleus	216	2862	1.8062e-09	52187	Ras-related GTP binding D
nucleus	216	2862	1.8062e-09	52552	poly (ADP-ribose) polymerase family, member 8
nucleus	216	2862	1.8062e-09	53379	heterogeneous nuclear ribonucleoprotein A2/B1
nucleus	216	2862	1.8062e-09	53621	CCR4-NOT transcription complex, subunit 4
nucleus	216	2862	1.8062e-09	56150	MAD2 (mitotic arrest deficient, homolog)-like 1 (yeast)
nucleus	216	2862	1.8062e-09	56196	Traf and Tnf receptor associated protein
nucleus	216	2862	1.8062e-09	56275	RNA binding motif protein 14
nucleus	216	2862	1.8062e-09	56353	RING1 and YY1 binding protein
nucleus	216	2862	1.8062e-09	56401	leprecan 1
nucleus	216	2862	1.8062e-09	56501	E74-like factor 4 (ets domain transcription factor)
nucleus	216	2862	1.8062e-09	58198	sal-like 1 (Drosophila)
nucleus	216	2862	1.8062e-09	63955	Cdk5 and Abl enzyme substrate 1
nucleus	216	2862	1.8062e-09	66118	RIKEN cDNA 1110005A23 gene
nucleus	216	2862	1.8062e-09	66131	timeless interacting protein
nucleus	216	2862	1.8062e-09	66213	cofactor required for Sp1 transcriptional activation, subunit 9
nucleus	216	2862	1.8062e-09	66471	acidic (leucine-rich) nuclear phosphoprotein 32 family, member E
nucleus	216	2862	1.8062e-09	66580	RIKEN cDNA 2610101J03 gene
nucleus	216	2862	1.8062e-09	66583	Exosome component 1
nucleus	216	2862	1.8062e-09	66870	Serpine1 mRNA binding protein 1
nucleus	216	2862	1.8062e-09	66932	REX1, RNA exonuclease 1 homolog (S. cerevisiae)
nucleus	216	2862	1.8062e-09	66977	cell division cycle associated 1
nucleus	216	2862	1.8062e-09	67177	chromatin licensing and DNA replication factor 1
nucleus	216	2862	1.8062e-09	67184	NADH dehydrogenase (ubiquinone) 1 alpha subcomplex, 13
nucleus	216	2862	1.8062e-09	67239	brix domain containing 1
nucleus	216	2862	1.8062e-09	67285	serologically defined colon cancer antigen 10
nucleus	216	2862	1.8062e-09	67334	RIKEN cDNA 1700054O13 gene
nucleus	216	2862	1.8062e-09	67367	RIKEN cDNA 1810007M14 gene
nucleus	216	2862	1.8062e-09	67678	LSM3 homolog, U6 small nuclear RNA associated (S. cerevisiae)
nucleus	216	2862	1.8062e-09	67897	RNA (guanine-7-) methyltransferase
nucleus	216	2862	1.8062e-09	67956	SET domain containing (lysine methyltransferase) 8
nucleus	216	2862	1.8062e-09	68026	RIKEN cDNA 2810417H13 gene
nucleus	216	2862	1.8062e-09	68051	nuclear transport factor 2
nucleus	216	2862	1.8062e-09	68275	replication protein A1
nucleus	216	2862	1.8062e-09	68298	RIKEN cDNA 2810406C15 gene
nucleus	216	2862	1.8062e-09	68743	anillin, actin binding protein (scraps homolog, Drosophila)
nucleus	216	2862	1.8062e-09	68877	MAF1 homolog (S. cerevisiae)
nucleus	216	2862	1.8062e-09	68981	small nuclear ribonucleoprotein polypeptide A'
nucleus	216	2862	1.8062e-09	69072	EBNA1 binding protein 2
nucleus	216	2862	1.8062e-09	69241	polymerase (RNA) II (DNA directed) polypeptide D
nucleus	216	2862	1.8062e-09	69912	nucleoporin 43
nucleus	216	2862	1.8062e-09	69957	CDC16 cell division cycle 16 homolog (S. cerevisiae)
nucleus	216	2862	1.8062e-09	70127	D4, zinc and double PHD fingers, family 3
nucleus	216	2862	1.8062e-09	70432	RUN and FYVE domain-containing 2
nucleus	216	2862	1.8062e-09	71041	polycomb group ring finger 6
nucleus	216	2862	1.8062e-09	71514	splicing factor proline/glutamine rich (polypyrimidine tract binding protein associated)
nucleus	216	2862	1.8062e-09	71766	ribonucleoprotein, PTB-binding 1
nucleus	216	2862	1.8062e-09	71777	inhibitor of growth family, member 3
nucleus	216	2862	1.8062e-09	71963	cell division cycle associated 4
nucleus	216	2862	1.8062e-09	72119	TPX2, microtubule-associated protein homolog (Xenopus laevis)
nucleus	216	2862	1.8062e-09	72155	RIKEN cDNA 2610510J17 gene
nucleus	216	2862	1.8062e-09	72787	transmembrane protein 48
nucleus	216	2862	1.8062e-09	72958	RIKEN cDNA 2900054J07 gene
nucleus	216	2862	1.8062e-09	73804	kinesin family member 2C
nucleus	216	2862	1.8062e-09	74838	NMDA receptor-regulated gene 1
nucleus	216	2862	1.8062e-09	75273	proline, glutamic acid and leucine rich protein 1
nucleus	216	2862	1.8062e-09	76582	importin 11
nucleus	216	2862	1.8062e-09	76843	denticleless homolog (Drosophila)
nucleus	216	2862	1.8062e-09	77605	H2A histone family, member V
nucleus	216	2862	1.8062e-09	77634	small nuclear RNA activating complex, polypeptide 3
nucleus	216	2862	1.8062e-09	77862	thymocyte nuclear protein 1
nucleus	216	2862	1.8062e-09	78372	RIKEN cDNA 3300001G02 gene
nucleus	216	2862	1.8062e-09	78929	polymerase (RNA) III (DNA directed) polypeptide H
nucleus	216	2862	1.8062e-09	79456	RecQ protein-like 4
nucleus	216	2862	1.8062e-09	80287	apolipoprotein B editing complex 3
nucleus	216	2862	1.8062e-09	93686	RNA binding motif protein 9
nucleus	216	2862	1.8062e-09	94093	---
nucleus	216	2862	1.8062e-09	97064	WW domain containing transcription regulator 1
mitosis	22	106	2.46777e-08	11799	baculoviral IAP repeat-containing 5
mitosis	22	106	2.46777e-08	12235	budding uninhibited by benzimidazoles 1 homolog (S. cerevisiae)
mitosis	22	106	2.46777e-08	12316	asp (abnormal spindle)-like, microcephaly associated (Drosophila)
mitosis	22	106	2.46777e-08	12428	cyclin A2
mitosis	22	106	2.46777e-08	12534	cell division cycle 2 homolog A (S. pombe)
mitosis	22	106	2.46777e-08	14211	structural maintenance of chromosomes 2
mitosis	22	106	2.46777e-08	15201	helicase, lymphoid specific
mitosis	22	106	2.46777e-08	16319	inner centromere protein
mitosis	22	106	2.46777e-08	19357	RAD21 homolog (S. pombe)
mitosis	22	106	2.46777e-08	215387	barren homolog (Drosophila)
mitosis	22	106	2.46777e-08	268697	cyclin B1
mitosis	22	106	2.46777e-08	26886	centromere protein H
mitosis	22	106	2.46777e-08	27366	thioredoxin-like 4
mitosis	22	106	2.46777e-08	54141	sperm associated antigen 5
mitosis	22	106	2.46777e-08	56150	MAD2 (mitotic arrest deficient, homolog)-like 1 (yeast)
mitosis	22	106	2.46777e-08	66468	RIKEN cDNA 2810433K01 gene
mitosis	22	106	2.46777e-08	66977	cell division cycle associated 1
mitosis	22	106	2.46777e-08	68298	RIKEN cDNA 2810406C15 gene
mitosis	22	106	2.46777e-08	68612	ubiquitin-conjugating enzyme E2C
mitosis	22	106	2.46777e-08	68743	anillin, actin binding protein (scraps homolog, Drosophila)
mitosis	22	106	2.46777e-08	69957	CDC16 cell division cycle 16 homolog (S. cerevisiae)
mitosis	22	106	2.46777e-08	74107	centrosomal protein 55
cytokinesis	10	22	5.54873e-08	11799	baculoviral IAP repeat-containing 5
cytokinesis	10	22	5.54873e-08	12631	cofilin 1, non-muscle
cytokinesis	10	22	5.54873e-08	16319	inner centromere protein
cytokinesis	10	22	5.54873e-08	233406	protein regulator of cytokinesis 1
cytokinesis	10	22	5.54873e-08	268697	cyclin B1
cytokinesis	10	22	5.54873e-08	26934	Rac GTPase-activating protein 1
cytokinesis	10	22	5.54873e-08	66197	CDC28 protein kinase regulatory subunit 2
cytokinesis	10	22	5.54873e-08	67072	cell division cycle 37 homolog (S. cerevisiae)-like 1
cytokinesis	10	22	5.54873e-08	68612	ubiquitin-conjugating enzyme E2C
cytokinesis	10	22	5.54873e-08	68743	anillin, actin binding protein (scraps homolog, Drosophila)
spindle microtubule	7	11	2.97338e-07	103733	tubulin, gamma 1
spindle microtubule	7	11	2.97338e-07	108907	nucleolar and spindle associated protein 1
spindle microtubule	7	11	2.97338e-07	11799	baculoviral IAP repeat-containing 5
spindle microtubule	7	11	2.97338e-07	12534	cell division cycle 2 homolog A (S. pombe)
spindle microtubule	7	11	2.97338e-07	54141	sperm associated antigen 5
spindle microtubule	7	11	2.97338e-07	69957	CDC16 cell division cycle 16 homolog (S. cerevisiae)
spindle microtubule	7	11	2.97338e-07	72119	TPX2, microtubule-associated protein homolog (Xenopus laevis)
kinetochore	8	18	1.54381e-06	108000	centromere protein F
kinetochore	8	18	1.54381e-06	12235	budding uninhibited by benzimidazoles 1 homolog (S. cerevisiae)
kinetochore	8	18	1.54381e-06	229841	centromere protein E
kinetochore	8	18	1.54381e-06	26886	centromere protein H
kinetochore	8	18	1.54381e-06	27223	transformation related protein 53 binding protein 1
kinetochore	8	18	1.54381e-06	54141	sperm associated antigen 5
kinetochore	8	18	1.54381e-06	56150	MAD2 (mitotic arrest deficient, homolog)-like 1 (yeast)
kinetochore	8	18	1.54381e-06	66977	cell division cycle associated 1
chromosome, pericentric region	10	32	3.42424e-06	108000	centromere protein F
chromosome, pericentric region	10	32	3.42424e-06	11799	baculoviral IAP repeat-containing 5
chromosome, pericentric region	10	32	3.42424e-06	12235	budding uninhibited by benzimidazoles 1 homolog (S. cerevisiae)
chromosome, pericentric region	10	32	3.42424e-06	16319	inner centromere protein
chromosome, pericentric region	10	32	3.42424e-06	16469	jerky
chromosome, pericentric region	10	32	3.42424e-06	229841	centromere protein E
chromosome, pericentric region	10	32	3.42424e-06	26886	centromere protein H
chromosome, pericentric region	10	32	3.42424e-06	56150	MAD2 (mitotic arrest deficient, homolog)-like 1 (yeast)
chromosome, pericentric region	10	32	3.42424e-06	66977	cell division cycle associated 1
chromosome, pericentric region	10	32	3.42424e-06	72155	RIKEN cDNA 2610510J17 gene
DNA replication	17	93	6.02227e-06	106344	replication factor C (activator 1) 4
DNA replication	17	93	6.02227e-06	12544	cell division cycle 45 homolog (S. cerevisiae)-like
DNA replication	17	93	6.02227e-06	17219	minichromosome maintenance deficient 6 (MIS5 homolog, S. pombe) (S. cerevisiae)
DNA replication	17	93	6.02227e-06	18029	nuclear factor I/C
DNA replication	17	93	6.02227e-06	18968	polymerase (DNA directed), alpha 1
DNA replication	17	93	6.02227e-06	18974	polymerase (DNA directed), epsilon 2 (p59 subunit)
DNA replication	17	93	6.02227e-06	19891	replication protein A2
DNA replication	17	93	6.02227e-06	20133	ribonucleotide reductase M1
DNA replication	17	93	6.02227e-06	20135	ribonucleotide reductase M2
DNA replication	17	93	6.02227e-06	21877	thymidine kinase 1
DNA replication	17	93	6.02227e-06	26428	origin recognition complex, subunit 4-like (S. cerevisiae)
DNA replication	17	93	6.02227e-06	327762	DNA2 DNA replication helicase 2-like (yeast)
DNA replication	17	93	6.02227e-06	381760	single-stranded DNA binding protein 1
DNA replication	17	93	6.02227e-06	56275	RNA binding motif protein 14
DNA replication	17	93	6.02227e-06	67177	chromatin licensing and DNA replication factor 1
DNA replication	17	93	6.02227e-06	68275	replication protein A1
DNA replication	17	93	6.02227e-06	76843	denticleless homolog (Drosophila)
DNA binding	103	1376	0.000123887	101739	PC4 and SFRS1 interacting protein 1
DNA binding	103	1376	0.000123887	102423	MBD2-interacting zinc finger
DNA binding	103	1376	0.000123887	103080	septin 10
DNA binding	103	1376	0.000123887	104360	insulin related protein 2 (islet 2)
DNA binding	103	1376	0.000123887	106344	replication factor C (activator 1) 4
DNA binding	103	1376	0.000123887	108143	TAF9 RNA polymerase II, TATA box binding protein (TBP)-associated factor
DNA binding	103	1376	0.000123887	108857	ankyrin repeat and KH domain containing 1
DNA binding	103	1376	0.000123887	110033	kinesin family member 22
DNA binding	103	1376	0.000123887	11546	poly (ADP-ribose) polymerase family, member 2
DNA binding	103	1376	0.000123887	11792	apurinic/apyrimidinic endonuclease 1
DNA binding	103	1376	0.000123887	12611	CCAAT/enhancer binding protein (C/EBP), gamma
DNA binding	103	1376	0.000123887	12648	chromodomain helicase DNA binding protein 1
DNA binding	103	1376	0.000123887	12951	cone-rod homeobox containing gene
DNA binding	103	1376	0.000123887	13433	DNA methyltransferase (cytosine-5) 1
DNA binding	103	1376	0.000123887	13591	early B-cell factor 1
DNA binding	103	1376	0.000123887	13655	early growth response 3
DNA binding	103	1376	0.000123887	13984	extraembryonic, spermatogenesis, homeobox 1
DNA binding	103	1376	0.000123887	14030	Ewing sarcoma breakpoint region 1
DNA binding	103	1376	0.000123887	14056	enhancer of zeste homolog 2 (Drosophila)
DNA binding	103	1376	0.000123887	14235	forkhead box M1
DNA binding	103	1376	0.000123887	14283	fos-like antigen 1
DNA binding	103	1376	0.000123887	14463	GATA binding protein 4
DNA binding	103	1376	0.000123887	15111	heart and neural crest derivatives expressed transcript 2
DNA binding	103	1376	0.000123887	15201	helicase, lymphoid specific
DNA binding	103	1376	0.000123887	15379	one cut domain, family member 1
DNA binding	103	1376	0.000123887	15394	homeo box A1
DNA binding	103	1376	0.000123887	16201	interleukin enhancer binding factor 3
DNA binding	103	1376	0.000123887	16364	interferon regulatory factor 4
DNA binding	103	1376	0.000123887	16469	jerky
DNA binding	103	1376	0.000123887	16571	kinesin family member 4
DNA binding	103	1376	0.000123887	170574	trans-acting transcription factor 7
DNA binding	103	1376	0.000123887	170711	OTU domain containing 7A
DNA binding	103	1376	0.000123887	17188	MYC-associated zinc finger protein (purine-binding transcription factor)
DNA binding	103	1376	0.000123887	17193	methyl-CpG binding domain protein 4
DNA binding	103	1376	0.000123887	17219	minichromosome maintenance deficient 6 (MIS5 homolog, S. pombe) (S. cerevisiae)
DNA binding	103	1376	0.000123887	17344	protein inhibitor of activated STAT 2
DNA binding	103	1376	0.000123887	17765	metal response element binding transcription factor 2
DNA binding	103	1376	0.000123887	17865	myeloblastosis oncogene-like 2
DNA binding	103	1376	0.000123887	18019	nuclear factor of activated T-cells, cytoplasmic, calcineurin-dependent 2
DNA binding	103	1376	0.000123887	18021	nuclear factor of activated T-cells, cytoplasmic, calcineurin-dependent 3
DNA binding	103	1376	0.000123887	18029	nuclear factor I/C
DNA binding	103	1376	0.000123887	18171	nuclear receptor subfamily 1, group I, member 2
DNA binding	103	1376	0.000123887	18181	nuclear respiratory factor 1
DNA binding	103	1376	0.000123887	18227	nuclear receptor subfamily 4, group A, member 2
DNA binding	103	1376	0.000123887	18813	proliferation-associated 2G4
DNA binding	103	1376	0.000123887	18968	polymerase (DNA directed), alpha 1
DNA binding	103	1376	0.000123887	18974	polymerase (DNA directed), epsilon 2 (p59 subunit)
DNA binding	103	1376	0.000123887	18991	POU domain, class 3, transcription factor 1
DNA binding	103	1376	0.000123887	192195	ash1 (absent, small, or homeotic)-like (Drosophila)
DNA binding	103	1376	0.000123887	19664	recombining binding protein suppressor of hairless (Drosophila)
DNA binding	103	1376	0.000123887	20379	secreted frizzled-related sequence protein 4
DNA binding	103	1376	0.000123887	20588	SWI/SNF related, matrix associated, actin dependent regulator of chromatin, subfamily c, member 1
DNA binding	103	1376	0.000123887	20682	SRY-box containing gene 9
DNA binding	103	1376	0.000123887	21350	T-cell acute lymphocytic leukemia 2
DNA binding	103	1376	0.000123887	21400	transcription elongation factor A (SII), 2
DNA binding	103	1376	0.000123887	21417	zinc finger homeobox 1a
DNA binding	103	1376	0.000123887	217031	Transcriptional adaptor 2 (ADA2 homolog, yeast)-like
DNA binding	103	1376	0.000123887	21917	thymopoietin
DNA binding	103	1376	0.000123887	21973	topoisomerase (DNA) II alpha
DNA binding	103	1376	0.000123887	22099	translin
DNA binding	103	1376	0.000123887	22221	upstream binding protein 1
DNA binding	103	1376	0.000123887	225160	THO complex 1
DNA binding	103	1376	0.000123887	22772	Zic finger protein of the cerebellum 2
DNA binding	103	1376	0.000123887	23871	E26 avian leukemia oncogene 1, 5' domain
DNA binding	103	1376	0.000123887	246086	one cut domain, family member 3
DNA binding	103	1376	0.000123887	260298	FEV (ETS oncogene family)
DNA binding	103	1376	0.000123887	26380	estrogen related receptor, beta
DNA binding	103	1376	0.000123887	26424	nuclear receptor subfamily 5, group A, member 2
DNA binding	103	1376	0.000123887	26428	origin recognition complex, subunit 4-like (S. cerevisiae)
DNA binding	103	1376	0.000123887	26466	zinc finger protein 260
DNA binding	103	1376	0.000123887	26909	exonuclease 1
DNA binding	103	1376	0.000123887	26926	programmed cell death 8
DNA binding	103	1376	0.000123887	27056	interferon regulatory factor 5
DNA binding	103	1376	0.000123887	27223	transformation related protein 53 binding protein 1
DNA binding	103	1376	0.000123887	30942	hepatocyte nuclear factor 4, gamma
DNA binding	103	1376	0.000123887	30946	activator of basal transcription
DNA binding	103	1376	0.000123887	319158	histone 1, H4i
DNA binding	103	1376	0.000123887	327762	DNA2 DNA replication helicase 2-like (yeast)
DNA binding	103	1376	0.000123887	330502	zinc finger protein 82
DNA binding	103	1376	0.000123887	381760	single-stranded DNA binding protein 1
DNA binding	103	1376	0.000123887	50497	heat shock protein 14
DNA binding	103	1376	0.000123887	50907	prolactin regulatory element binding
DNA binding	103	1376	0.000123887	51886	far upstream element (FUSE) binding protein 1
DNA binding	103	1376	0.000123887	56353	RING1 and YY1 binding protein
DNA binding	103	1376	0.000123887	56501	E74-like factor 4 (ets domain transcription factor)
DNA binding	103	1376	0.000123887	58198	sal-like 1 (Drosophila)
DNA binding	103	1376	0.000123887	59093	poly(rC) binding protein 3
DNA binding	103	1376	0.000123887	66118	RIKEN cDNA 1110005A23 gene
DNA binding	103	1376	0.000123887	66932	REX1, RNA exonuclease 1 homolog (S. cerevisiae)
DNA binding	103	1376	0.000123887	67177	chromatin licensing and DNA replication factor 1
DNA binding	103	1376	0.000123887	67334	RIKEN cDNA 1700054O13 gene
DNA binding	103	1376	0.000123887	67367	RIKEN cDNA 1810007M14 gene
DNA binding	103	1376	0.000123887	68043	RIKEN cDNA 2510005D08 gene
DNA binding	103	1376	0.000123887	68275	replication protein A1
DNA binding	103	1376	0.000123887	69640	RIKEN cDNA 2310040C09 gene
DNA binding	103	1376	0.000123887	71514	splicing factor proline/glutamine rich (polypyrimidine tract binding protein associated)
DNA binding	103	1376	0.000123887	71777	inhibitor of growth family, member 3
DNA binding	103	1376	0.000123887	72114	zinc finger, BED domain containing 3
DNA binding	103	1376	0.000123887	72323	ankyrin repeat and SOCS box-containing protein 6
DNA binding	103	1376	0.000123887	76580	mindbomb homolog 2 (Drosophila)
DNA binding	103	1376	0.000123887	77605	H2A histone family, member V
DNA binding	103	1376	0.000123887	77634	small nuclear RNA activating complex, polypeptide 3
DNA binding	103	1376	0.000123887	94093	---
RNA binding	42	446	0.0001795	103406	RIKEN cDNA 9130206N08 gene
RNA binding	42	446	0.0001795	107271	tyrosyl-tRNA synthetase
RNA binding	42	446	0.0001795	13046	CUG triplet repeat, RNA binding protein 1
RNA binding	42	446	0.0001795	13664	eukaryotic translation initiation factor 1A
RNA binding	42	446	0.0001795	13681	eukaryotic translation initiation factor 4A1
RNA binding	42	446	0.0001795	14030	Ewing sarcoma breakpoint region 1
RNA binding	42	446	0.0001795	14359	fragile X mental retardation gene 1, autosomal homolog
RNA binding	42	446	0.0001795	15381	heterogeneous nuclear ribonucleoprotein C
RNA binding	42	446	0.0001795	16201	interleukin enhancer binding factor 3
RNA binding	42	446	0.0001795	17184	matrin 3
RNA binding	42	446	0.0001795	18813	proliferation-associated 2G4
RNA binding	42	446	0.0001795	19106	eukaryotic translation initiation factor 2-alpha kinase 2
RNA binding	42	446	0.0001795	19357	RAD21 homolog (S. pombe)
RNA binding	42	446	0.0001795	20492	stem-loop binding protein
RNA binding	42	446	0.0001795	20975	synaptojanin 2
RNA binding	42	446	0.0001795	22099	translin
RNA binding	42	446	0.0001795	225160	THO complex 1
RNA binding	42	446	0.0001795	28036	La ribonucleoprotein domain family, member 7
RNA binding	42	446	0.0001795	50911	exosome component 9
RNA binding	42	446	0.0001795	52897	DNA segment, Chr 11, Brigham & Women's Genetics 0517 expressed
RNA binding	42	446	0.0001795	53379	heterogeneous nuclear ribonucleoprotein A2/B1
RNA binding	42	446	0.0001795	53621	CCR4-NOT transcription complex, subunit 4
RNA binding	42	446	0.0001795	56275	RNA binding motif protein 14
RNA binding	42	446	0.0001795	59093	poly(rC) binding protein 3
RNA binding	42	446	0.0001795	66235	eukaryotic translation initiation factor 1A, Y-linked
RNA binding	42	446	0.0001795	66384	signal recognition particle 19
RNA binding	42	446	0.0001795	66583	Exosome component 1
RNA binding	42	446	0.0001795	66870	Serpine1 mRNA binding protein 1
RNA binding	42	446	0.0001795	67120	tetratricopeptide repeat domain 14
RNA binding	42	446	0.0001795	67276	three prime histone mRNA exonuclease 1
RNA binding	42	446	0.0001795	67678	LSM3 homolog, U6 small nuclear RNA associated (S. cerevisiae)
RNA binding	42	446	0.0001795	67889	RNA binding motif protein 18
RNA binding	42	446	0.0001795	67897	RNA (guanine-7-) methyltransferase
RNA binding	42	446	0.0001795	67958	RIKEN cDNA 2610101N10 gene
RNA binding	42	446	0.0001795	68981	small nuclear ribonucleoprotein polypeptide A'
RNA binding	42	446	0.0001795	69934	RNA (guanine-9-) methyltransferase domain containing 3
RNA binding	42	446	0.0001795	71514	splicing factor proline/glutamine rich (polypyrimidine tract binding protein associated)
RNA binding	42	446	0.0001795	71701	polyribonucleotide nucleotidyltransferase 1
RNA binding	42	446	0.0001795	71766	ribonucleoprotein, PTB-binding 1
RNA binding	42	446	0.0001795	72662	RIKEN cDNA 2810028N01 gene
RNA binding	42	446	0.0001795	93686	RNA binding motif protein 9
RNA binding	42	446	0.0001795	97541	glutaminyl-tRNA synthetase
basement membrane	8	34	0.00030259	12831	procollagen, type V, alpha 1
basement membrane	8	34	0.00030259	15530	perlecan (heparan sulfate proteoglycan 2)
basement membrane	8	34	0.00030259	18073	nidogen 1
basement membrane	8	34	0.00030259	20692	secreted acidic cysteine rich glycoprotein
basement membrane	8	34	0.00030259	21857	tissue inhibitor of metalloproteinase 1
basement membrane	8	34	0.00030259	21923	tenascin C
basement membrane	8	34	0.00030259	22283	Usher syndrome 2A (autosomal recessive, mild) homolog (human)
basement membrane	8	34	0.00030259	23837	craniofacial development protein 1
cyclin-dependent protein kinase regulator activity	6	20	0.000426583	12428	cyclin A2
cyclin-dependent protein kinase regulator activity	6	20	0.000426583	12448	cyclin E2
cyclin-dependent protein kinase regulator activity	6	20	0.000426583	268697	cyclin B1
cyclin-dependent protein kinase regulator activity	6	20	0.000426583	54124	CDC28 protein kinase 1b
cyclin-dependent protein kinase regulator activity	6	20	0.000426583	63955	Cdk5 and Abl enzyme substrate 1
cyclin-dependent protein kinase regulator activity	6	20	0.000426583	66197	CDC28 protein kinase regulatory subunit 2
pronucleus	4	8	0.000448898	108000	centromere protein F
pronucleus	4	8	0.000448898	14056	enhancer of zeste homolog 2 (Drosophila)
pronucleus	4	8	0.000448898	15381	heterogeneous nuclear ribonucleoprotein C
pronucleus	4	8	0.000448898	68298	RIKEN cDNA 2810406C15 gene
proteinaceous extracellular matrix	21	184	0.00068407	110595	tissue inhibitor of metalloproteinase 4
proteinaceous extracellular matrix	21	184	0.00068407	11489	a disintegrin and metallopeptidase domain 12 (meltrin alpha)
proteinaceous extracellular matrix	21	184	0.00068407	12825	procollagen, type III, alpha 1
proteinaceous extracellular matrix	21	184	0.00068407	12831	procollagen, type V, alpha 1
proteinaceous extracellular matrix	21	184	0.00068407	12842	procollagen, type I, alpha 1
proteinaceous extracellular matrix	21	184	0.00068407	12843	procollagen, type I, alpha 2
proteinaceous extracellular matrix	21	184	0.00068407	13003	chondroitin sulfate proteoglycan 2
proteinaceous extracellular matrix	21	184	0.00068407	14115	fibulin 2
proteinaceous extracellular matrix	21	184	0.00068407	15530	perlecan (heparan sulfate proteoglycan 2)
proteinaceous extracellular matrix	21	184	0.00068407	17022	lumican
proteinaceous extracellular matrix	21	184	0.00068407	18073	nidogen 1
proteinaceous extracellular matrix	21	184	0.00068407	18295	osteoglycin
proteinaceous extracellular matrix	21	184	0.00068407	20692	secreted acidic cysteine rich glycoprotein
proteinaceous extracellular matrix	21	184	0.00068407	21857	tissue inhibitor of metalloproteinase 1
proteinaceous extracellular matrix	21	184	0.00068407	21923	tenascin C
proteinaceous extracellular matrix	21	184	0.00068407	22283	Usher syndrome 2A (autosomal recessive, mild) homolog (human)
proteinaceous extracellular matrix	21	184	0.00068407	224697	a disintegrin-like and metallopeptidase (reprolysin type) with thrombospondin type 1 motif, 10
proteinaceous extracellular matrix	21	184	0.00068407	22786	zona pellucida glycoprotein 1
proteinaceous extracellular matrix	21	184	0.00068407	26561	matrix metallopeptidase 23
proteinaceous extracellular matrix	21	184	0.00068407	53867	procollagen, type V, alpha 3
proteinaceous extracellular matrix	21	184	0.00068407	56693	cartilage associated protein
transcription	80	1068	0.00074018	101739	PC4 and SFRS1 interacting protein 1
transcription	80	1068	0.00074018	102423	MBD2-interacting zinc finger
transcription	80	1068	0.00074018	108143	TAF9 RNA polymerase II, TATA box binding protein (TBP)-associated factor
transcription	80	1068	0.00074018	12034	prohibitin 2
transcription	80	1068	0.00074018	12611	CCAAT/enhancer binding protein (C/EBP), gamma
transcription	80	1068	0.00074018	12951	cone-rod homeobox containing gene
transcription	80	1068	0.00074018	13433	DNA methyltransferase (cytosine-5) 1
transcription	80	1068	0.00074018	13591	early B-cell factor 1
transcription	80	1068	0.00074018	13655	early growth response 3
transcription	80	1068	0.00074018	14030	Ewing sarcoma breakpoint region 1
transcription	80	1068	0.00074018	14056	enhancer of zeste homolog 2 (Drosophila)
transcription	80	1068	0.00074018	14235	forkhead box M1
transcription	80	1068	0.00074018	14463	GATA binding protein 4
transcription	80	1068	0.00074018	15111	heart and neural crest derivatives expressed transcript 2
transcription	80	1068	0.00074018	15201	helicase, lymphoid specific
transcription	80	1068	0.00074018	15379	one cut domain, family member 1
transcription	80	1068	0.00074018	15394	homeo box A1
transcription	80	1068	0.00074018	16201	interleukin enhancer binding factor 3
transcription	80	1068	0.00074018	16364	interferon regulatory factor 4
transcription	80	1068	0.00074018	170574	trans-acting transcription factor 7
transcription	80	1068	0.00074018	170742	SERTA domain containing 3
transcription	80	1068	0.00074018	17129	MAD homolog 5 (Drosophila)
transcription	80	1068	0.00074018	17188	MYC-associated zinc finger protein (purine-binding transcription factor)
transcription	80	1068	0.00074018	17219	minichromosome maintenance deficient 6 (MIS5 homolog, S. pombe) (S. cerevisiae)
transcription	80	1068	0.00074018	17344	protein inhibitor of activated STAT 2
transcription	80	1068	0.00074018	17865	myeloblastosis oncogene-like 2
transcription	80	1068	0.00074018	18019	nuclear factor of activated T-cells, cytoplasmic, calcineurin-dependent 2
transcription	80	1068	0.00074018	18021	nuclear factor of activated T-cells, cytoplasmic, calcineurin-dependent 3
transcription	80	1068	0.00074018	18029	nuclear factor I/C
transcription	80	1068	0.00074018	18171	nuclear receptor subfamily 1, group I, member 2
transcription	80	1068	0.00074018	18181	nuclear respiratory factor 1
transcription	80	1068	0.00074018	18227	nuclear receptor subfamily 4, group A, member 2
transcription	80	1068	0.00074018	18813	proliferation-associated 2G4
transcription	80	1068	0.00074018	18983	CCR4-NOT transcription complex, subunit 7
transcription	80	1068	0.00074018	18991	POU domain, class 3, transcription factor 1
transcription	80	1068	0.00074018	192195	ash1 (absent, small, or homeotic)-like (Drosophila)
transcription	80	1068	0.00074018	19664	recombining binding protein suppressor of hairless (Drosophila)
transcription	80	1068	0.00074018	20587	SWI/SNF related, matrix associated, actin dependent regulator of chromatin, subfamily b, member 1
transcription	80	1068	0.00074018	20588	SWI/SNF related, matrix associated, actin dependent regulator of chromatin, subfamily c, member 1
transcription	80	1068	0.00074018	20682	SRY-box containing gene 9
transcription	80	1068	0.00074018	21350	T-cell acute lymphocytic leukemia 2
transcription	80	1068	0.00074018	21400	transcription elongation factor A (SII), 2
transcription	80	1068	0.00074018	21417	zinc finger homeobox 1a
transcription	80	1068	0.00074018	217031	Transcriptional adaptor 2 (ADA2 homolog, yeast)-like
transcription	80	1068	0.00074018	22221	upstream binding protein 1
transcription	80	1068	0.00074018	23871	E26 avian leukemia oncogene 1, 5' domain
transcription	80	1068	0.00074018	246086	one cut domain, family member 3
transcription	80	1068	0.00074018	260298	FEV (ETS oncogene family)
transcription	80	1068	0.00074018	26380	estrogen related receptor, beta
transcription	80	1068	0.00074018	26424	nuclear receptor subfamily 5, group A, member 2
transcription	80	1068	0.00074018	26466	zinc finger protein 260
transcription	80	1068	0.00074018	26885	caspase 8 associated protein 2
transcription	80	1068	0.00074018	27056	interferon regulatory factor 5
transcription	80	1068	0.00074018	27223	transformation related protein 53 binding protein 1
transcription	80	1068	0.00074018	30942	hepatocyte nuclear factor 4, gamma
transcription	80	1068	0.00074018	30946	activator of basal transcription
transcription	80	1068	0.00074018	330502	zinc finger protein 82
transcription	80	1068	0.00074018	50907	prolactin regulatory element binding
transcription	80	1068	0.00074018	51886	far upstream element (FUSE) binding protein 1
transcription	80	1068	0.00074018	53621	CCR4-NOT transcription complex, subunit 4
transcription	80	1068	0.00074018	56275	RNA binding motif protein 14
transcription	80	1068	0.00074018	56353	RING1 and YY1 binding protein
transcription	80	1068	0.00074018	56501	E74-like factor 4 (ets domain transcription factor)
transcription	80	1068	0.00074018	58198	sal-like 1 (Drosophila)
transcription	80	1068	0.00074018	66118	RIKEN cDNA 1110005A23 gene
transcription	80	1068	0.00074018	66213	cofactor required for Sp1 transcriptional activation, subunit 9
transcription	80	1068	0.00074018	66580	RIKEN cDNA 2610101J03 gene
transcription	80	1068	0.00074018	67367	RIKEN cDNA 1810007M14 gene
transcription	80	1068	0.00074018	68877	MAF1 homolog (S. cerevisiae)
transcription	80	1068	0.00074018	69241	polymerase (RNA) II (DNA directed) polypeptide D
transcription	80	1068	0.00074018	70127	D4, zinc and double PHD fingers, family 3
transcription	80	1068	0.00074018	71041	polycomb group ring finger 6
transcription	80	1068	0.00074018	71514	splicing factor proline/glutamine rich (polypyrimidine tract binding protein associated)
transcription	80	1068	0.00074018	71777	inhibitor of growth family, member 3
transcription	80	1068	0.00074018	74838	NMDA receptor-regulated gene 1
transcription	80	1068	0.00074018	75273	proline, glutamic acid and leucine rich protein 1
transcription	80	1068	0.00074018	77634	small nuclear RNA activating complex, polypeptide 3
transcription	80	1068	0.00074018	78929	polymerase (RNA) III (DNA directed) polypeptide H
transcription	80	1068	0.00074018	94093	---
transcription	80	1068	0.00074018	97064	WW domain containing transcription regulator 1
microtubule-based movement	10	63	0.00155159	110033	kinesin family member 22
microtubule-based movement	10	63	0.00155159	16571	kinesin family member 4
microtubule-based movement	10	63	0.00155159	19348	kinesin family member 20A
microtubule-based movement	10	63	0.00155159	22142	tubulin, alpha 1
microtubule-based movement	10	63	0.00155159	22143	tubulin, alpha 2
microtubule-based movement	10	63	0.00155159	22144	Tubulin, alpha 3
microtubule-based movement	10	63	0.00155159	228421	kinesin family member 18A
microtubule-based movement	10	63	0.00155159	229841	centromere protein E
microtubule-based movement	10	63	0.00155159	73804	kinesin family member 2C
microtubule-based movement	10	63	0.00155159	76895	bicaudal D homolog 2 (Drosophila)
chromosome segregation	6	25	0.00155614	14211	structural maintenance of chromosomes 2
chromosome segregation	6	25	0.00155614	16319	inner centromere protein
chromosome segregation	6	25	0.00155614	19357	RAD21 homolog (S. pombe)
chromosome segregation	6	25	0.00155614	21973	topoisomerase (DNA) II alpha
chromosome segregation	6	25	0.00155614	26886	centromere protein H
chromosome segregation	6	25	0.00155614	69072	EBNA1 binding protein 2
replication fork	4	11	0.00186359	12649	checkpoint kinase 1 homolog (S. pombe)
replication fork	4	11	0.00186359	13433	DNA methyltransferase (cytosine-5) 1
replication fork	4	11	0.00186359	27223	transformation related protein 53 binding protein 1
replication fork	4	11	0.00186359	67177	chromatin licensing and DNA replication factor 1
nucleotide binding	91	1288	0.00200659	103080	septin 10
nucleotide binding	91	1288	0.00200659	103733	tubulin, gamma 1
nucleotide binding	91	1288	0.00200659	104215	ras homolog gene family, member Q
nucleotide binding	91	1288	0.00200659	106344	replication factor C (activator 1) 4
nucleotide binding	91	1288	0.00200659	106522	expressed sequence AW548124
nucleotide binding	91	1288	0.00200659	107271	tyrosyl-tRNA synthetase
nucleotide binding	91	1288	0.00200659	108143	TAF9 RNA polymerase II, TATA box binding protein (TBP)-associated factor
nucleotide binding	91	1288	0.00200659	110033	kinesin family member 22
nucleotide binding	91	1288	0.00200659	114714	Rad51 homolog c (S. cerevisiae)
nucleotide binding	91	1288	0.00200659	11546	poly (ADP-ribose) polymerase family, member 2
nucleotide binding	91	1288	0.00200659	11636	adenylate kinase 1
nucleotide binding	91	1288	0.00200659	11858	Rho family GTPase 2
nucleotide binding	91	1288	0.00200659	12235	budding uninhibited by benzimidazoles 1 homolog (S. cerevisiae)
nucleotide binding	91	1288	0.00200659	12464	chaperonin subunit 4 (delta)
nucleotide binding	91	1288	0.00200659	12534	cell division cycle 2 homolog A (S. pombe)
nucleotide binding	91	1288	0.00200659	12545	cell division cycle 7 (S. cerevisiae)
nucleotide binding	91	1288	0.00200659	12648	chromodomain helicase DNA binding protein 1
nucleotide binding	91	1288	0.00200659	12649	checkpoint kinase 1 homolog (S. pombe)
nucleotide binding	91	1288	0.00200659	13000	casein kinase 2, alpha prime polypeptide
nucleotide binding	91	1288	0.00200659	13046	CUG triplet repeat, RNA binding protein 1
nucleotide binding	91	1288	0.00200659	13681	eukaryotic translation initiation factor 4A1
nucleotide binding	91	1288	0.00200659	14030	Ewing sarcoma breakpoint region 1
nucleotide binding	91	1288	0.00200659	14211	structural maintenance of chromosomes 2
nucleotide binding	91	1288	0.00200659	14683	GNAS (guanine nucleotide binding protein, alpha stimulating) complex locus
nucleotide binding	91	1288	0.00200659	15115	histidyl-tRNA synthetase
nucleotide binding	91	1288	0.00200659	15201	helicase, lymphoid specific
nucleotide binding	91	1288	0.00200659	15381	heterogeneous nuclear ribonucleoprotein C
nucleotide binding	91	1288	0.00200659	16571	kinesin family member 4
nucleotide binding	91	1288	0.00200659	17184	matrin 3
nucleotide binding	91	1288	0.00200659	17219	minichromosome maintenance deficient 6 (MIS5 homolog, S. pombe) (S. cerevisiae)
nucleotide binding	91	1288	0.00200659	18103	expressed in non-metastatic cells 2, protein
nucleotide binding	91	1288	0.00200659	18213	neurotrophic tyrosine kinase, receptor, type 3
nucleotide binding	91	1288	0.00200659	18481	p21 (CDKN1A)-activated kinase 3
nucleotide binding	91	1288	0.00200659	18534	phosphoenolpyruvate carboxykinase 1, cytosolic
nucleotide binding	91	1288	0.00200659	18968	polymerase (DNA directed), alpha 1
nucleotide binding	91	1288	0.00200659	19106	eukaryotic translation initiation factor 2-alpha kinase 2
nucleotide binding	91	1288	0.00200659	19341	RAB4A, member RAS oncogene family
nucleotide binding	91	1288	0.00200659	19348	kinesin family member 20A
nucleotide binding	91	1288	0.00200659	19384	RAN, member RAS oncogene family
nucleotide binding	91	1288	0.00200659	20133	ribonucleotide reductase M1
nucleotide binding	91	1288	0.00200659	20624	elongation factor Tu GTP binding domain containing 2
nucleotide binding	91	1288	0.00200659	20873	polo-like kinase 4 (Drosophila)
nucleotide binding	91	1288	0.00200659	20878	aurora kinase A
nucleotide binding	91	1288	0.00200659	20975	synaptojanin 2
nucleotide binding	91	1288	0.00200659	218543	splicing factor, arginine/serine-rich 12
nucleotide binding	91	1288	0.00200659	21856	translocase of inner mitochondrial membrane 44
nucleotide binding	91	1288	0.00200659	21877	thymidine kinase 1
nucleotide binding	91	1288	0.00200659	21915	deoxythymidylate kinase
nucleotide binding	91	1288	0.00200659	21973	topoisomerase (DNA) II alpha
nucleotide binding	91	1288	0.00200659	22137	Ttk protein kinase
nucleotide binding	91	1288	0.00200659	22142	tubulin, alpha 1
nucleotide binding	91	1288	0.00200659	22143	tubulin, alpha 2
nucleotide binding	91	1288	0.00200659	22144	Tubulin, alpha 3
nucleotide binding	91	1288	0.00200659	22200	ubiquitin-activating enzyme E1C
nucleotide binding	91	1288	0.00200659	223864	Rap guanine nucleotide exchange factor (GEF) 3
nucleotide binding	91	1288	0.00200659	224742	ATP-binding cassette, sub-family F (GCN20), member 1
nucleotide binding	91	1288	0.00200659	228421	kinesin family member 18A
nucleotide binding	91	1288	0.00200659	229700	RNA binding motif protein 15
nucleotide binding	91	1288	0.00200659	229841	centromere protein E
nucleotide binding	91	1288	0.00200659	235072	septin 7
nucleotide binding	91	1288	0.00200659	23797	thymoma viral proto-oncogene 3
nucleotide binding	91	1288	0.00200659	24015	ATP-binding cassette, sub-family E (OABP), member 1
nucleotide binding	91	1288	0.00200659	26428	origin recognition complex, subunit 4-like (S. cerevisiae)
nucleotide binding	91	1288	0.00200659	26921	mitogen-activated protein kinase kinase kinase kinase 4
nucleotide binding	91	1288	0.00200659	27406	ATP-binding cassette, sub-family F (GCN20), member 3
nucleotide binding	91	1288	0.00200659	28036	La ribonucleoprotein domain family, member 7
nucleotide binding	91	1288	0.00200659	30946	activator of basal transcription
nucleotide binding	91	1288	0.00200659	327762	DNA2 DNA replication helicase 2-like (yeast)
nucleotide binding	91	1288	0.00200659	50497	heat shock protein 14
nucleotide binding	91	1288	0.00200659	50772	mitogen-activated protein kinase 6
nucleotide binding	91	1288	0.00200659	52187	Ras-related GTP binding D
nucleotide binding	91	1288	0.00200659	52897	DNA segment, Chr 11, Brigham & Women's Genetics 0517 expressed
nucleotide binding	91	1288	0.00200659	53379	heterogeneous nuclear ribonucleoprotein A2/B1
nucleotide binding	91	1288	0.00200659	53621	CCR4-NOT transcription complex, subunit 4
nucleotide binding	91	1288	0.00200659	56275	RNA binding motif protein 14
nucleotide binding	91	1288	0.00200659	56532	receptor-interacting serine-threonine kinase 3
nucleotide binding	91	1288	0.00200659	67059	RIKEN cDNA 2810409H07 gene
nucleotide binding	91	1288	0.00200659	67295	RAB3C, member RAS oncogene family
nucleotide binding	91	1288	0.00200659	67889	RNA binding motif protein 18
nucleotide binding	91	1288	0.00200659	67958	RIKEN cDNA 2610101N10 gene
nucleotide binding	91	1288	0.00200659	69159	Ras homolog enriched in brain like 1
nucleotide binding	91	1288	0.00200659	69716	thyroid hormone receptor interactor 13
nucleotide binding	91	1288	0.00200659	70881	5'-nucleotidase, cytosolic IB
nucleotide binding	91	1288	0.00200659	71514	splicing factor proline/glutamine rich (polypyrimidine tract binding protein associated)
nucleotide binding	91	1288	0.00200659	71766	ribonucleoprotein, PTB-binding 1
nucleotide binding	91	1288	0.00200659	73804	kinesin family member 2C
nucleotide binding	91	1288	0.00200659	79456	RecQ protein-like 4
nucleotide binding	91	1288	0.00200659	93686	RNA binding motif protein 9
nucleotide binding	91	1288	0.00200659	93687	casein kinase 1, alpha 1
nucleotide binding	91	1288	0.00200659	97541	glutaminyl-tRNA synthetase
nucleotide binding	91	1288	0.00200659	98660	ATPase, Na+/K+ transporting, alpha 2 polypeptide
mitotic cell cycle	3	6	0.00257444	20878	aurora kinase A
mitotic cell cycle	3	6	0.00257444	215387	barren homolog (Drosophila)
mitotic cell cycle	3	6	0.00257444	22200	ubiquitin-activating enzyme E1C
DNA replication initiation	4	12	0.00267983	12448	cyclin E2
DNA replication initiation	4	12	0.00267983	12544	cell division cycle 45 homolog (S. cerevisiae)-like
DNA replication initiation	4	12	0.00267983	17219	minichromosome maintenance deficient 6 (MIS5 homolog, S. pombe) (S. cerevisiae)
DNA replication initiation	4	12	0.00267983	18968	polymerase (DNA directed), alpha 1
spindle pole body	2	2	0.00276545	103733	tubulin, gamma 1
spindle pole body	2	2	0.00276545	56150	MAD2 (mitotic arrest deficient, homolog)-like 1 (yeast)
hydroxymethylglutaryl-CoA reductase (NADPH) activity	2	2	0.00276545	15357	3-hydroxy-3-methylglutaryl-Coenzyme A reductase
hydroxymethylglutaryl-CoA reductase (NADPH) activity	2	2	0.00276545	77605	H2A histone family, member V
attachment of spindle microtubules to kinetochore	2	2	0.00276545	229841	centromere protein E
attachment of spindle microtubules to kinetochore	2	2	0.00276545	66977	cell division cycle associated 1
exonuclease activity	7	37	0.00279931	11792	apurinic/apyrimidinic endonuclease 1
exonuclease activity	7	37	0.00279931	26909	exonuclease 1
exonuclease activity	7	37	0.00279931	50911	exosome component 9
exonuclease activity	7	37	0.00279931	66583	Exosome component 1
exonuclease activity	7	37	0.00279931	66932	REX1, RNA exonuclease 1 homolog (S. cerevisiae)
exonuclease activity	7	37	0.00279931	67276	three prime histone mRNA exonuclease 1
exonuclease activity	7	37	0.00279931	72662	RIKEN cDNA 2810028N01 gene
spindle	5	21	0.00400068	110033	kinesin family member 22
spindle	5	21	0.00400068	16319	inner centromere protein
spindle	5	21	0.00400068	20729	spindlin
spindle	5	21	0.00400068	233406	protein regulator of cytokinesis 1
spindle	5	21	0.00400068	54141	sperm associated antigen 5
midbody	3	7	0.00432963	11799	baculoviral IAP repeat-containing 5
midbody	3	7	0.00432963	12534	cell division cycle 2 homolog A (S. pombe)
midbody	3	7	0.00432963	16319	inner centromere protein
microtubule	15	135	0.00490236	103733	tubulin, gamma 1
microtubule	15	135	0.00490236	110033	kinesin family member 22
microtubule	15	135	0.00490236	11799	baculoviral IAP repeat-containing 5
microtubule	15	135	0.00490236	16319	inner centromere protein
microtubule	15	135	0.00490236	16571	kinesin family member 4
microtubule	15	135	0.00490236	16765	stathmin 1
microtubule	15	135	0.00490236	19348	kinesin family member 20A
microtubule	15	135	0.00490236	22142	tubulin, alpha 1
microtubule	15	135	0.00490236	22143	tubulin, alpha 2
microtubule	15	135	0.00490236	22144	Tubulin, alpha 3
microtubule	15	135	0.00490236	228421	kinesin family member 18A
microtubule	15	135	0.00490236	229841	centromere protein E
microtubule	15	135	0.00490236	233406	protein regulator of cytokinesis 1
microtubule	15	135	0.00490236	54141	sperm associated antigen 5
microtubule	15	135	0.00490236	73804	kinesin family member 2C
mitotic chromosome condensation	4	14	0.00498167	108907	nucleolar and spindle associated protein 1
mitotic chromosome condensation	4	14	0.00498167	14211	structural maintenance of chromosomes 2
mitotic chromosome condensation	4	14	0.00498167	215387	barren homolog (Drosophila)
mitotic chromosome condensation	4	14	0.00498167	68298	RIKEN cDNA 2810406C15 gene
protein binding	208	3406	0.00641724	103733	tubulin, gamma 1
protein binding	208	3406	0.00641724	104111	adenylate cyclase 3
protein binding	208	3406	0.00641724	104215	ras homolog gene family, member Q
protein binding	208	3406	0.00641724	106344	replication factor C (activator 1) 4
protein binding	208	3406	0.00641724	108138	X-ray repair complementing defective repair in Chinese hamster cells 4
protein binding	208	3406	0.00641724	11489	a disintegrin and metallopeptidase domain 12 (meltrin alpha)
protein binding	208	3406	0.00641724	11546	poly (ADP-ribose) polymerase family, member 2
protein binding	208	3406	0.00641724	11792	apurinic/apyrimidinic endonuclease 1
protein binding	208	3406	0.00641724	11799	baculoviral IAP repeat-containing 5
protein binding	208	3406	0.00641724	11800	apoptosis inhibitor 5
protein binding	208	3406	0.00641724	11858	Rho family GTPase 2
protein binding	208	3406	0.00641724	12034	prohibitin 2
protein binding	208	3406	0.00641724	12122	BH3 interacting domain death agonist
protein binding	208	3406	0.00641724	12261	complement component 1, q subcomponent binding protein
protein binding	208	3406	0.00641724	12406	serine (or cysteine) peptidase inhibitor, clade H, member 1
protein binding	208	3406	0.00641724	12428	cyclin A2
protein binding	208	3406	0.00641724	12448	cyclin E2
protein binding	208	3406	0.00641724	12464	chaperonin subunit 4 (delta)
protein binding	208	3406	0.00641724	12534	cell division cycle 2 homolog A (S. pombe)
protein binding	208	3406	0.00641724	12544	cell division cycle 45 homolog (S. cerevisiae)-like
protein binding	208	3406	0.00641724	12545	cell division cycle 7 (S. cerevisiae)
protein binding	208	3406	0.00641724	12561	cadherin 4
protein binding	208	3406	0.00641724	12649	checkpoint kinase 1 homolog (S. pombe)
protein binding	208	3406	0.00641724	12831	procollagen, type V, alpha 1
protein binding	208	3406	0.00641724	12848	COP9 (constitutive photomorphogenic) homolog, subunit 2 (Arabidopsis thaliana)
protein binding	208	3406	0.00641724	12927	breast cancer anti-estrogen resistance 1
protein binding	208	3406	0.00641724	12951	cone-rod homeobox containing gene
protein binding	208	3406	0.00641724	12977	colony stimulating factor 1 (macrophage)
protein binding	208	3406	0.00641724	13000	casein kinase 2, alpha prime polypeptide
protein binding	208	3406	0.00641724	13132	disabled homolog 2 (Drosophila)
protein binding	208	3406	0.00641724	13433	DNA methyltransferase (cytosine-5) 1
protein binding	208	3406	0.00641724	13518	dystonin
protein binding	208	3406	0.00641724	13591	early B-cell factor 1
protein binding	208	3406	0.00641724	13605	ect2 oncogene
protein binding	208	3406	0.00641724	13688	eukaryotic translation initiation factor 4E binding protein 2
protein binding	208	3406	0.00641724	13803	ectodermal-neural cortex 1
protein binding	208	3406	0.00641724	140475	Bartter syndrome, infantile, with sensorineural deafness (Barttin)
protein binding	208	3406	0.00641724	14056	enhancer of zeste homolog 2 (Drosophila)
protein binding	208	3406	0.00641724	14115	fibulin 2
protein binding	208	3406	0.00641724	14130	Fc receptor, IgG, low affinity IIb
protein binding	208	3406	0.00641724	14211	structural maintenance of chromosomes 2
protein binding	208	3406	0.00641724	14230	FK506 binding protein 10
protein binding	208	3406	0.00641724	14235	forkhead box M1
protein binding	208	3406	0.00641724	14365	Frizzled homolog 3 (Drosophila)
protein binding	208	3406	0.00641724	14394	gamma-aminobutyric acid (GABA-A) receptor, subunit alpha 1
protein binding	208	3406	0.00641724	14463	GATA binding protein 4
protein binding	208	3406	0.00641724	14811	glutamate receptor, ionotropic, NMDA2A (epsilon 1)
protein binding	208	3406	0.00641724	15111	heart and neural crest derivatives expressed transcript 2
protein binding	208	3406	0.00641724	15530	perlecan (heparan sulfate proteoglycan 2)
protein binding	208	3406	0.00641724	16136	immunoglobulin lambda-like polypeptide 1
protein binding	208	3406	0.00641724	16186	interleukin 2 receptor, gamma chain
protein binding	208	3406	0.00641724	16201	interleukin enhancer binding factor 3
protein binding	208	3406	0.00641724	16319	inner centromere protein
protein binding	208	3406	0.00641724	16410	integrin alpha V
protein binding	208	3406	0.00641724	16412	integrin beta 1 (fibronectin receptor beta)
protein binding	208	3406	0.00641724	16648	karyopherin (importin) alpha 3
protein binding	208	3406	0.00641724	16765	stathmin 1
protein binding	208	3406	0.00641724	17022	lumican
protein binding	208	3406	0.00641724	170742	SERTA domain containing 3
protein binding	208	3406	0.00641724	17129	MAD homolog 5 (Drosophila)
protein binding	208	3406	0.00641724	17193	methyl-CpG binding domain protein 4
protein binding	208	3406	0.00641724	17246	transformed mouse 3T3 cell double minute 2
protein binding	208	3406	0.00641724	17311	kit ligand
protein binding	208	3406	0.00641724	17344	protein inhibitor of activated STAT 2
protein binding	208	3406	0.00641724	17765	metal response element binding transcription factor 2
protein binding	208	3406	0.00641724	17769	5,10-methylenetetrahydrofolate reductase
protein binding	208	3406	0.00641724	18019	nuclear factor of activated T-cells, cytoplasmic, calcineurin-dependent 2
protein binding	208	3406	0.00641724	18021	nuclear factor of activated T-cells, cytoplasmic, calcineurin-dependent 3
protein binding	208	3406	0.00641724	18073	nidogen 1
protein binding	208	3406	0.00641724	18081	ninjurin 1
protein binding	208	3406	0.00641724	18103	expressed in non-metastatic cells 2, protein
protein binding	208	3406	0.00641724	18166	neuropeptide Y receptor Y1
protein binding	208	3406	0.00641724	18171	nuclear receptor subfamily 1, group I, member 2
protein binding	208	3406	0.00641724	18213	neurotrophic tyrosine kinase, receptor, type 3
protein binding	208	3406	0.00641724	18227	nuclear receptor subfamily 4, group A, member 2
protein binding	208	3406	0.00641724	18295	osteoglycin
protein binding	208	3406	0.00641724	18481	p21 (CDKN1A)-activated kinase 3
protein binding	208	3406	0.00641724	18708	phosphatidylinositol 3-kinase, regulatory subunit, polypeptide 1 (p85 alpha)
protein binding	208	3406	0.00641724	18813	proliferation-associated 2G4
protein binding	208	3406	0.00641724	18968	polymerase (DNA directed), alpha 1
protein binding	208	3406	0.00641724	18983	CCR4-NOT transcription complex, subunit 7
protein binding	208	3406	0.00641724	19106	eukaryotic translation initiation factor 2-alpha kinase 2
protein binding	208	3406	0.00641724	19170	proteasome (prosome, macropain) subunit, beta type 1
protein binding	208	3406	0.00641724	192195	ash1 (absent, small, or homeotic)-like (Drosophila)
protein binding	208	3406	0.00641724	19341	RAB4A, member RAS oncogene family
protein binding	208	3406	0.00641724	19357	RAD21 homolog (S. pombe)
protein binding	208	3406	0.00641724	19384	RAN, member RAS oncogene family
protein binding	208	3406	0.00641724	19664	recombining binding protein suppressor of hairless (Drosophila)
protein binding	208	3406	0.00641724	20135	ribonucleotide reductase M2
protein binding	208	3406	0.00641724	20334	SEC23A (S. cerevisiae)
protein binding	208	3406	0.00641724	20419	Shc SH2-domain binding protein 1
protein binding	208	3406	0.00641724	20496	solute carrier family 12, member 2
protein binding	208	3406	0.00641724	20587	SWI/SNF related, matrix associated, actin dependent regulator of chromatin, subfamily b, member 1
protein binding	208	3406	0.00641724	20588	SWI/SNF related, matrix associated, actin dependent regulator of chromatin, subfamily c, member 1
protein binding	208	3406	0.00641724	20615	SNAP-associated protein
protein binding	208	3406	0.00641724	20624	elongation factor Tu GTP binding domain containing 2
protein binding	208	3406	0.00641724	20682	SRY-box containing gene 9
protein binding	208	3406	0.00641724	20873	polo-like kinase 4 (Drosophila)
protein binding	208	3406	0.00641724	20878	aurora kinase A
protein binding	208	3406	0.00641724	20975	synaptojanin 2
protein binding	208	3406	0.00641724	21335	transforming, acidic coiled-coil containing protein 3
protein binding	208	3406	0.00641724	216197	cytoskeleton-associated protein 4
protein binding	208	3406	0.00641724	21645	t-complex-associated testis expressed 1
protein binding	208	3406	0.00641724	21787	Trk-fused gene
protein binding	208	3406	0.00641724	21826	thrombospondin 2
protein binding	208	3406	0.00641724	21838	thymus cell antigen 1, theta
protein binding	208	3406	0.00641724	21856	translocase of inner mitochondrial membrane 44
protein binding	208	3406	0.00641724	21857	tissue inhibitor of metalloproteinase 1
protein binding	208	3406	0.00641724	218977	discs, large homolog 7 (Drosophila)
protein binding	208	3406	0.00641724	21917	thymopoietin
protein binding	208	3406	0.00641724	21923	tenascin C
protein binding	208	3406	0.00641724	21933	tumor necrosis factor receptor superfamily, member 10b
protein binding	208	3406	0.00641724	21935	tumor necrosis factor receptor superfamily, member 17
protein binding	208	3406	0.00641724	22030	Tnf receptor-associated factor 2
protein binding	208	3406	0.00641724	22032	Tnf receptor associated factor 4
protein binding	208	3406	0.00641724	22099	translin
protein binding	208	3406	0.00641724	22164	tumor necrosis factor (ligand) superfamily, member 4
protein binding	208	3406	0.00641724	22200	ubiquitin-activating enzyme E1C
protein binding	208	3406	0.00641724	22225	ubiquitin specific peptidase 5 (isopeptidase T)
protein binding	208	3406	0.00641724	22295	cadherin 23 (otocadherin)
protein binding	208	3406	0.00641724	22352	vimentin
protein binding	208	3406	0.00641724	22439	Kell blood group precursor (McLeod phenotype) homolog
protein binding	208	3406	0.00641724	225160	THO complex 1
protein binding	208	3406	0.00641724	225363	eukaryotic translation termination factor 1
protein binding	208	3406	0.00641724	22772	Zic finger protein of the cerebellum 2
protein binding	208	3406	0.00641724	233406	protein regulator of cytokinesis 1
protein binding	208	3406	0.00641724	234736	ring finger and WD repeat domain 3
protein binding	208	3406	0.00641724	234865	nucleoporin 133
protein binding	208	3406	0.00641724	235072	septin 7
protein binding	208	3406	0.00641724	23797	thymoma viral proto-oncogene 3
protein binding	208	3406	0.00641724	24131	LIM domain binding 3
protein binding	208	3406	0.00641724	26424	nuclear receptor subfamily 5, group A, member 2
protein binding	208	3406	0.00641724	26428	origin recognition complex, subunit 4-like (S. cerevisiae)
protein binding	208	3406	0.00641724	268697	cyclin B1
protein binding	208	3406	0.00641724	26885	caspase 8 associated protein 2
protein binding	208	3406	0.00641724	26886	centromere protein H
protein binding	208	3406	0.00641724	26893	COP9 (constitutive photomorphogenic) homolog, subunit 6 (Arabidopsis thaliana)
protein binding	208	3406	0.00641724	26934	Rac GTPase-activating protein 1
protein binding	208	3406	0.00641724	27223	transformation related protein 53 binding protein 1
protein binding	208	3406	0.00641724	27528	DNA segment, human D4S114
protein binding	208	3406	0.00641724	329252	leucine-rich repeat-containing G protein-coupled receptor 6
protein binding	208	3406	0.00641724	50754	F-box and WD-40 domain protein 7, archipelago homolog (Drosophila)
protein binding	208	3406	0.00641724	50772	mitogen-activated protein kinase 6
protein binding	208	3406	0.00641724	50873	parkin
protein binding	208	3406	0.00641724	52187	Ras-related GTP binding D
protein binding	208	3406	0.00641724	52377	reticulocalbin 3, EF-hand calcium binding domain
protein binding	208	3406	0.00641724	53621	CCR4-NOT transcription complex, subunit 4
protein binding	208	3406	0.00641724	54151	cysteine and histidine rich 1
protein binding	208	3406	0.00641724	54189	rabaptin, RAB GTPase binding effector protein 1
protein binding	208	3406	0.00641724	54216	protocadherin 7
protein binding	208	3406	0.00641724	54631	nephrosis 1 homolog, nephrin (human)
protein binding	208	3406	0.00641724	56213	HtrA serine peptidase 1
protein binding	208	3406	0.00641724	56353	RING1 and YY1 binding protein
protein binding	208	3406	0.00641724	56365	chloride channel Kb
protein binding	208	3406	0.00641724	56501	E74-like factor 4 (ets domain transcription factor)
protein binding	208	3406	0.00641724	58523	signal transducer and activator of transcription interacting protein 1
protein binding	208	3406	0.00641724	58916	myotilin
protein binding	208	3406	0.00641724	59044	ring finger protein 130
protein binding	208	3406	0.00641724	60406	sin3 associated polypeptide
protein binding	208	3406	0.00641724	63955	Cdk5 and Abl enzyme substrate 1
protein binding	208	3406	0.00641724	66118	RIKEN cDNA 1110005A23 gene
protein binding	208	3406	0.00641724	66131	timeless interacting protein
protein binding	208	3406	0.00641724	66195	RIKEN cDNA 1110058A15 gene
protein binding	208	3406	0.00641724	66471	acidic (leucine-rich) nuclear phosphoprotein 32 family, member E
protein binding	208	3406	0.00641724	66583	Exosome component 1
protein binding	208	3406	0.00641724	66617	RIKEN cDNA 2610205E22 gene
protein binding	208	3406	0.00641724	66622	RIKEN cDNA 5730410I19 gene
protein binding	208	3406	0.00641724	66824	PYD and CARD domain containing
protein binding	208	3406	0.00641724	66870	Serpine1 mRNA binding protein 1
protein binding	208	3406	0.00641724	66977	cell division cycle associated 1
protein binding	208	3406	0.00641724	66989	potassium channel tetramerisation domain containing 20
protein binding	208	3406	0.00641724	67019	ARP6 actin-related protein 6 homolog (yeast)
protein binding	208	3406	0.00641724	67072	cell division cycle 37 homolog (S. cerevisiae)-like 1
protein binding	208	3406	0.00641724	67177	chromatin licensing and DNA replication factor 1
protein binding	208	3406	0.00641724	67184	NADH dehydrogenase (ubiquinone) 1 alpha subcomplex, 13
protein binding	208	3406	0.00641724	67295	RAB3C, member RAS oncogene family
protein binding	208	3406	0.00641724	67399	PDZ and LIM domain 7
protein binding	208	3406	0.00641724	67454	RIKEN cDNA 1200009F10 gene
protein binding	208	3406	0.00641724	67665	dynactin 4
protein binding	208	3406	0.00641724	67678	LSM3 homolog, U6 small nuclear RNA associated (S. cerevisiae)
protein binding	208	3406	0.00641724	67869	polyadenylate-binding protein-interacting protein 2
protein binding	208	3406	0.00641724	67897	RNA (guanine-7-) methyltransferase
protein binding	208	3406	0.00641724	68729	tripartite motif protein 37
protein binding	208	3406	0.00641724	68925	RNA polymerase II associated protein 1
protein binding	208	3406	0.00641724	68981	small nuclear ribonucleoprotein polypeptide A'
protein binding	208	3406	0.00641724	69072	EBNA1 binding protein 2
protein binding	208	3406	0.00641724	69178	sorting nexin 5
protein binding	208	3406	0.00641724	69716	thyroid hormone receptor interactor 13
protein binding	208	3406	0.00641724	69957	CDC16 cell division cycle 16 homolog (S. cerevisiae)
protein binding	208	3406	0.00641724	70127	D4, zinc and double PHD fingers, family 3
protein binding	208	3406	0.00641724	71041	polycomb group ring finger 6
protein binding	208	3406	0.00641724	71514	splicing factor proline/glutamine rich (polypyrimidine tract binding protein associated)
protein binding	208	3406	0.00641724	71777	inhibitor of growth family, member 3
protein binding	208	3406	0.00641724	71994	calponin 3, acidic
protein binding	208	3406	0.00641724	73379	discoidin, CUB and LCCL domain containing 2
protein binding	208	3406	0.00641724	73804	kinesin family member 2C
protein binding	208	3406	0.00641724	74838	NMDA receptor-regulated gene 1
protein binding	208	3406	0.00641724	76469	cardiomyopathy associated 5
protein binding	208	3406	0.00641724	76580	mindbomb homolog 2 (Drosophila)
protein binding	208	3406	0.00641724	76582	importin 11
protein binding	208	3406	0.00641724	76757	triadin
protein binding	208	3406	0.00641724	76895	bicaudal D homolog 2 (Drosophila)
protein binding	208	3406	0.00641724	77945	retinitis pigmentosa GTPase regulator interacting protein 1
protein binding	208	3406	0.00641724	78929	polymerase (RNA) III (DNA directed) polypeptide H
protein binding	208	3406	0.00641724	93686	RNA binding motif protein 9
protein binding	208	3406	0.00641724	94093	---
protein binding	208	3406	0.00641724	97064	WW domain containing transcription regulator 1
protein binding	208	3406	0.00641724	98660	ATPase, Na+/K+ transporting, alpha 2 polypeptide
3-beta-hydroxy-delta5-steroid dehydrogenase activity	3	8	0.00665806	15493	hydroxy-delta-5-steroid dehydrogenase, 3 beta- and steroid delta-isomerase 2
3-beta-hydroxy-delta5-steroid dehydrogenase activity	3	8	0.00665806	15495	hydroxy-delta-5-steroid dehydrogenase, 3 beta- and steroid delta-isomerase 4
3-beta-hydroxy-delta5-steroid dehydrogenase activity	3	8	0.00665806	18194	NAD(P) dependent steroid dehydrogenase-like
steroid delta-isomerase activity	3	8	0.00665806	15493	hydroxy-delta-5-steroid dehydrogenase, 3 beta- and steroid delta-isomerase 2
steroid delta-isomerase activity	3	8	0.00665806	15495	hydroxy-delta-5-steroid dehydrogenase, 3 beta- and steroid delta-isomerase 4
steroid delta-isomerase activity	3	8	0.00665806	18194	NAD(P) dependent steroid dehydrogenase-like
insulin receptor signaling pathway	5	24	0.00733418	12927	breast cancer anti-estrogen resistance 1
insulin receptor signaling pathway	5	24	0.00733418	13688	eukaryotic translation initiation factor 4E binding protein 2
insulin receptor signaling pathway	5	24	0.00733418	18708	phosphatidylinositol 3-kinase, regulatory subunit, polypeptide 1 (p85 alpha)
insulin receptor signaling pathway	5	24	0.00733418	19255	protein tyrosine phosphatase, non-receptor type 2
insulin receptor signaling pathway	5	24	0.00733418	20402	zinc finger protein 106
ribonucleoprotein complex	22	239	0.00769275	107733	mitochondrial ribosomal protein L41
ribonucleoprotein complex	22	239	0.00769275	11792	apurinic/apyrimidinic endonuclease 1
ribonucleoprotein complex	22	239	0.00769275	11800	apoptosis inhibitor 5
ribonucleoprotein complex	22	239	0.00769275	13046	CUG triplet repeat, RNA binding protein 1
ribonucleoprotein complex	22	239	0.00769275	15381	heterogeneous nuclear ribonucleoprotein C
ribonucleoprotein complex	22	239	0.00769275	16469	jerky
ribonucleoprotein complex	22	239	0.00769275	18813	proliferation-associated 2G4
ribonucleoprotein complex	22	239	0.00769275	19946	ribosomal protein L30
ribonucleoprotein complex	22	239	0.00769275	20492	stem-loop binding protein
ribonucleoprotein complex	22	239	0.00769275	20624	elongation factor Tu GTP binding domain containing 2
ribonucleoprotein complex	22	239	0.00769275	22121	ribosomal protein L13a
ribonucleoprotein complex	22	239	0.00769275	28036	La ribonucleoprotein domain family, member 7
ribonucleoprotein complex	22	239	0.00769275	51810	heterogeneous nuclear ribonucleoprotein U
ribonucleoprotein complex	22	239	0.00769275	53379	heterogeneous nuclear ribonucleoprotein A2/B1
ribonucleoprotein complex	22	239	0.00769275	56275	RNA binding motif protein 14
ribonucleoprotein complex	22	239	0.00769275	59054	mitochondrial ribosomal protein S30
ribonucleoprotein complex	22	239	0.00769275	59093	poly(rC) binding protein 3
ribonucleoprotein complex	22	239	0.00769275	66384	signal recognition particle 19
ribonucleoprotein complex	22	239	0.00769275	67678	LSM3 homolog, U6 small nuclear RNA associated (S. cerevisiae)
ribonucleoprotein complex	22	239	0.00769275	68981	small nuclear ribonucleoprotein polypeptide A'
ribonucleoprotein complex	22	239	0.00769275	94063	mitochondrial ribosomal protein L16
ribonucleoprotein complex	22	239	0.00769275	94065	mitochondrial ribosomal protein L34
positive regulation of exit from mitosis	2	3	0.00800609	11799	baculoviral IAP repeat-containing 5
positive regulation of exit from mitosis	2	3	0.00800609	68612	ubiquitin-conjugating enzyme E2C
collagen type V	2	3	0.00800609	12831	procollagen, type V, alpha 1
collagen type V	2	3	0.00800609	53867	procollagen, type V, alpha 3
negative regulation of translational initiation	2	3	0.00800609	13688	eukaryotic translation initiation factor 4E binding protein 2
negative regulation of translational initiation	2	3	0.00800609	67869	polyadenylate-binding protein-interacting protein 2
interleukin-2 binding	2	3	0.00800609	16185	interleukin 2 receptor, beta chain
interleukin-2 binding	2	3	0.00800609	16186	interleukin 2 receptor, gamma chain
structural constituent of nuclear pore	2	3	0.00800609	170762	nucleoporin 155
structural constituent of nuclear pore	2	3	0.00800609	72787	transmembrane protein 48
ribonucleoside-diphosphate reductase activity	2	3	0.00800609	20133	ribonucleotide reductase M1
ribonucleoside-diphosphate reductase activity	2	3	0.00800609	20135	ribonucleotide reductase M2
mitochondrial electron transport, ubiquinol to cytochrome c	2	3	0.00800609	66152	RIKEN cDNA 1110020P15 gene
mitochondrial electron transport, ubiquinol to cytochrome c	2	3	0.00800609	67530	ubiquinol-cytochrome c reductase binding protein
protein import into nucleus	4	16	0.00832907	16648	karyopherin (importin) alpha 3
protein import into nucleus	4	16	0.00832907	19384	RAN, member RAS oncogene family
protein import into nucleus	4	16	0.00832907	67184	NADH dehydrogenase (ubiquinone) 1 alpha subcomplex, 13
protein import into nucleus	4	16	0.00832907	68051	nuclear transport factor 2
steroid biosynthetic process	7	45	0.00858176	13121	cytochrome P450, family 51
steroid biosynthetic process	7	45	0.00858176	13360	7-dehydrocholesterol reductase
steroid biosynthetic process	7	45	0.00858176	15357	3-hydroxy-3-methylglutaryl-Coenzyme A reductase
steroid biosynthetic process	7	45	0.00858176	15493	hydroxy-delta-5-steroid dehydrogenase, 3 beta- and steroid delta-isomerase 2
steroid biosynthetic process	7	45	0.00858176	15495	hydroxy-delta-5-steroid dehydrogenase, 3 beta- and steroid delta-isomerase 4
steroid biosynthetic process	7	45	0.00858176	170459	StAR-related lipid transfer (START) domain containing 4
steroid biosynthetic process	7	45	0.00858176	18194	NAD(P) dependent steroid dehydrogenase-like
nucleoplasm	6	35	0.00912598	17246	transformed mouse 3T3 cell double minute 2
nucleoplasm	6	35	0.00912598	18968	polymerase (DNA directed), alpha 1
nucleoplasm	6	35	0.00912598	27223	transformation related protein 53 binding protein 1
nucleoplasm	6	35	0.00912598	56353	RING1 and YY1 binding protein
nucleoplasm	6	35	0.00912598	67184	NADH dehydrogenase (ubiquinone) 1 alpha subcomplex, 13
nucleoplasm	6	35	0.00912598	78929	polymerase (RNA) III (DNA directed) polypeptide H
regulation of transcription, DNA-dependent	94	1416	0.00990392	101739	PC4 and SFRS1 interacting protein 1
regulation of transcription, DNA-dependent	94	1416	0.00990392	102423	MBD2-interacting zinc finger
regulation of transcription, DNA-dependent	94	1416	0.00990392	103080	septin 10
regulation of transcription, DNA-dependent	94	1416	0.00990392	104360	insulin related protein 2 (islet 2)
regulation of transcription, DNA-dependent	94	1416	0.00990392	106795	transcription factor 19
regulation of transcription, DNA-dependent	94	1416	0.00990392	108143	TAF9 RNA polymerase II, TATA box binding protein (TBP)-associated factor
regulation of transcription, DNA-dependent	94	1416	0.00990392	108857	ankyrin repeat and KH domain containing 1
regulation of transcription, DNA-dependent	94	1416	0.00990392	12034	prohibitin 2
regulation of transcription, DNA-dependent	94	1416	0.00990392	12611	CCAAT/enhancer binding protein (C/EBP), gamma
regulation of transcription, DNA-dependent	94	1416	0.00990392	12951	cone-rod homeobox containing gene
regulation of transcription, DNA-dependent	94	1416	0.00990392	13433	DNA methyltransferase (cytosine-5) 1
regulation of transcription, DNA-dependent	94	1416	0.00990392	13591	early B-cell factor 1
regulation of transcription, DNA-dependent	94	1416	0.00990392	13655	early growth response 3
regulation of transcription, DNA-dependent	94	1416	0.00990392	13984	extraembryonic, spermatogenesis, homeobox 1
regulation of transcription, DNA-dependent	94	1416	0.00990392	14030	Ewing sarcoma breakpoint region 1
regulation of transcription, DNA-dependent	94	1416	0.00990392	14056	enhancer of zeste homolog 2 (Drosophila)
regulation of transcription, DNA-dependent	94	1416	0.00990392	14235	forkhead box M1
regulation of transcription, DNA-dependent	94	1416	0.00990392	14283	fos-like antigen 1
regulation of transcription, DNA-dependent	94	1416	0.00990392	14463	GATA binding protein 4
regulation of transcription, DNA-dependent	94	1416	0.00990392	15111	heart and neural crest derivatives expressed transcript 2
regulation of transcription, DNA-dependent	94	1416	0.00990392	15201	helicase, lymphoid specific
regulation of transcription, DNA-dependent	94	1416	0.00990392	15379	one cut domain, family member 1
regulation of transcription, DNA-dependent	94	1416	0.00990392	15394	homeo box A1
regulation of transcription, DNA-dependent	94	1416	0.00990392	16201	interleukin enhancer binding factor 3
regulation of transcription, DNA-dependent	94	1416	0.00990392	16364	interferon regulatory factor 4
regulation of transcription, DNA-dependent	94	1416	0.00990392	170574	trans-acting transcription factor 7
regulation of transcription, DNA-dependent	94	1416	0.00990392	170742	SERTA domain containing 3
regulation of transcription, DNA-dependent	94	1416	0.00990392	17129	MAD homolog 5 (Drosophila)
regulation of transcription, DNA-dependent	94	1416	0.00990392	17188	MYC-associated zinc finger protein (purine-binding transcription factor)
regulation of transcription, DNA-dependent	94	1416	0.00990392	17219	minichromosome maintenance deficient 6 (MIS5 homolog, S. pombe) (S. cerevisiae)
regulation of transcription, DNA-dependent	94	1416	0.00990392	17344	protein inhibitor of activated STAT 2
regulation of transcription, DNA-dependent	94	1416	0.00990392	17765	metal response element binding transcription factor 2
regulation of transcription, DNA-dependent	94	1416	0.00990392	17865	myeloblastosis oncogene-like 2
regulation of transcription, DNA-dependent	94	1416	0.00990392	18019	nuclear factor of activated T-cells, cytoplasmic, calcineurin-dependent 2
regulation of transcription, DNA-dependent	94	1416	0.00990392	18021	nuclear factor of activated T-cells, cytoplasmic, calcineurin-dependent 3
regulation of transcription, DNA-dependent	94	1416	0.00990392	18029	nuclear factor I/C
regulation of transcription, DNA-dependent	94	1416	0.00990392	18171	nuclear receptor subfamily 1, group I, member 2
regulation of transcription, DNA-dependent	94	1416	0.00990392	18181	nuclear respiratory factor 1
regulation of transcription, DNA-dependent	94	1416	0.00990392	18227	nuclear receptor subfamily 4, group A, member 2
regulation of transcription, DNA-dependent	94	1416	0.00990392	18584	phosphodiesterase 8A
regulation of transcription, DNA-dependent	94	1416	0.00990392	18813	proliferation-associated 2G4
regulation of transcription, DNA-dependent	94	1416	0.00990392	18983	CCR4-NOT transcription complex, subunit 7
regulation of transcription, DNA-dependent	94	1416	0.00990392	18991	POU domain, class 3, transcription factor 1
regulation of transcription, DNA-dependent	94	1416	0.00990392	192195	ash1 (absent, small, or homeotic)-like (Drosophila)
regulation of transcription, DNA-dependent	94	1416	0.00990392	19664	recombining binding protein suppressor of hairless (Drosophila)
regulation of transcription, DNA-dependent	94	1416	0.00990392	20379	secreted frizzled-related sequence protein 4
regulation of transcription, DNA-dependent	94	1416	0.00990392	20587	SWI/SNF related, matrix associated, actin dependent regulator of chromatin, subfamily b, member 1
regulation of transcription, DNA-dependent	94	1416	0.00990392	20588	SWI/SNF related, matrix associated, actin dependent regulator of chromatin, subfamily c, member 1
regulation of transcription, DNA-dependent	94	1416	0.00990392	20682	SRY-box containing gene 9
regulation of transcription, DNA-dependent	94	1416	0.00990392	21350	T-cell acute lymphocytic leukemia 2
regulation of transcription, DNA-dependent	94	1416	0.00990392	21400	transcription elongation factor A (SII), 2
regulation of transcription, DNA-dependent	94	1416	0.00990392	21417	zinc finger homeobox 1a
regulation of transcription, DNA-dependent	94	1416	0.00990392	217031	Transcriptional adaptor 2 (ADA2 homolog, yeast)-like
regulation of transcription, DNA-dependent	94	1416	0.00990392	22221	upstream binding protein 1
regulation of transcription, DNA-dependent	94	1416	0.00990392	235956	cDNA sequence BC012278
regulation of transcription, DNA-dependent	94	1416	0.00990392	23871	E26 avian leukemia oncogene 1, 5' domain
regulation of transcription, DNA-dependent	94	1416	0.00990392	246086	one cut domain, family member 3
regulation of transcription, DNA-dependent	94	1416	0.00990392	260298	FEV (ETS oncogene family)
regulation of transcription, DNA-dependent	94	1416	0.00990392	26380	estrogen related receptor, beta
regulation of transcription, DNA-dependent	94	1416	0.00990392	26424	nuclear receptor subfamily 5, group A, member 2
regulation of transcription, DNA-dependent	94	1416	0.00990392	26466	zinc finger protein 260
regulation of transcription, DNA-dependent	94	1416	0.00990392	26885	caspase 8 associated protein 2
regulation of transcription, DNA-dependent	94	1416	0.00990392	27056	interferon regulatory factor 5
regulation of transcription, DNA-dependent	94	1416	0.00990392	27223	transformation related protein 53 binding protein 1
regulation of transcription, DNA-dependent	94	1416	0.00990392	30942	hepatocyte nuclear factor 4, gamma
regulation of transcription, DNA-dependent	94	1416	0.00990392	30946	activator of basal transcription
regulation of transcription, DNA-dependent	94	1416	0.00990392	330502	zinc finger protein 82
regulation of transcription, DNA-dependent	94	1416	0.00990392	50907	prolactin regulatory element binding
regulation of transcription, DNA-dependent	94	1416	0.00990392	51886	far upstream element (FUSE) binding protein 1
regulation of transcription, DNA-dependent	94	1416	0.00990392	53621	CCR4-NOT transcription complex, subunit 4
regulation of transcription, DNA-dependent	94	1416	0.00990392	56275	RNA binding motif protein 14
regulation of transcription, DNA-dependent	94	1416	0.00990392	56353	RING1 and YY1 binding protein
regulation of transcription, DNA-dependent	94	1416	0.00990392	56501	E74-like factor 4 (ets domain transcription factor)
regulation of transcription, DNA-dependent	94	1416	0.00990392	58198	sal-like 1 (Drosophila)
regulation of transcription, DNA-dependent	94	1416	0.00990392	66118	RIKEN cDNA 1110005A23 gene
regulation of transcription, DNA-dependent	94	1416	0.00990392	66213	cofactor required for Sp1 transcriptional activation, subunit 9
regulation of transcription, DNA-dependent	94	1416	0.00990392	66580	RIKEN cDNA 2610101J03 gene
regulation of transcription, DNA-dependent	94	1416	0.00990392	66824	PYD and CARD domain containing
regulation of transcription, DNA-dependent	94	1416	0.00990392	668701	---
regulation of transcription, DNA-dependent	94	1416	0.00990392	66932	REX1, RNA exonuclease 1 homolog (S. cerevisiae)
regulation of transcription, DNA-dependent	94	1416	0.00990392	67367	RIKEN cDNA 1810007M14 gene
regulation of transcription, DNA-dependent	94	1416	0.00990392	68877	MAF1 homolog (S. cerevisiae)
regulation of transcription, DNA-dependent	94	1416	0.00990392	69732	RIKEN cDNA 2410018L13 gene
regulation of transcription, DNA-dependent	94	1416	0.00990392	70127	D4, zinc and double PHD fingers, family 3
regulation of transcription, DNA-dependent	94	1416	0.00990392	71041	polycomb group ring finger 6
regulation of transcription, DNA-dependent	94	1416	0.00990392	71514	splicing factor proline/glutamine rich (polypyrimidine tract binding protein associated)
regulation of transcription, DNA-dependent	94	1416	0.00990392	71777	inhibitor of growth family, member 3
regulation of transcription, DNA-dependent	94	1416	0.00990392	72323	ankyrin repeat and SOCS box-containing protein 6
regulation of transcription, DNA-dependent	94	1416	0.00990392	72958	RIKEN cDNA 2900054J07 gene
regulation of transcription, DNA-dependent	94	1416	0.00990392	74838	NMDA receptor-regulated gene 1
regulation of transcription, DNA-dependent	94	1416	0.00990392	76580	mindbomb homolog 2 (Drosophila)
regulation of transcription, DNA-dependent	94	1416	0.00990392	77634	small nuclear RNA activating complex, polypeptide 3
regulation of transcription, DNA-dependent	94	1416	0.00990392	94093	---
regulation of transcription, DNA-dependent	94	1416	0.00990392	97064	WW domain containing transcription regulator 1
exosome (RNase complex)	3	10	0.0131839	19384	RAN, member RAS oncogene family
exosome (RNase complex)	3	10	0.0131839	50911	exosome component 9
exosome (RNase complex)	3	10	0.0131839	66583	Exosome component 1
nuclear pore	6	39	0.0153667	16648	karyopherin (importin) alpha 3
nuclear pore	6	39	0.0153667	170762	nucleoporin 155
nuclear pore	6	39	0.0153667	234865	nucleoporin 133
nuclear pore	6	39	0.0153667	68051	nuclear transport factor 2
nuclear pore	6	39	0.0153667	72787	transmembrane protein 48
nuclear pore	6	39	0.0153667	76582	importin 11
mitotic spindle organization and biogenesis	2	4	0.0154545	103733	tubulin, gamma 1
mitotic spindle organization and biogenesis	2	4	0.0154545	16765	stathmin 1
phosphoric diester hydrolase activity	2	4	0.0154545	11792	apurinic/apyrimidinic endonuclease 1
phosphoric diester hydrolase activity	2	4	0.0154545	56196	Traf and Tnf receptor associated protein
positive regulation of Ras protein signal transduction	2	4	0.0154545	12977	colony stimulating factor 1 (macrophage)
positive regulation of Ras protein signal transduction	2	4	0.0154545	17311	kit ligand
lymphocyte proliferation	2	4	0.0154545	15201	helicase, lymphoid specific
lymphocyte proliferation	2	4	0.0154545	23918	inosine 5'-phosphate dehydrogenase 2
caspase activator activity	2	4	0.0154545	21933	tumor necrosis factor receptor superfamily, member 10b
caspase activator activity	2	4	0.0154545	26885	caspase 8 associated protein 2
apoptotic protease activator activity	2	4	0.0154545	26885	caspase 8 associated protein 2
apoptotic protease activator activity	2	4	0.0154545	66824	PYD and CARD domain containing
protein polymerization	4	19	0.0156518	103733	tubulin, gamma 1
protein polymerization	4	19	0.0156518	22142	tubulin, alpha 1
protein polymerization	4	19	0.0156518	22143	tubulin, alpha 2
protein polymerization	4	19	0.0156518	22144	Tubulin, alpha 3
cholesterol biosynthetic process	4	19	0.0156518	13121	cytochrome P450, family 51
cholesterol biosynthetic process	4	19	0.0156518	13360	7-dehydrocholesterol reductase
cholesterol biosynthetic process	4	19	0.0156518	15357	3-hydroxy-3-methylglutaryl-Coenzyme A reductase
cholesterol biosynthetic process	4	19	0.0156518	18194	NAD(P) dependent steroid dehydrogenase-like
sterol biosynthetic process	4	19	0.0156518	13121	cytochrome P450, family 51
sterol biosynthetic process	4	19	0.0156518	13360	7-dehydrocholesterol reductase
sterol biosynthetic process	4	19	0.0156518	15357	3-hydroxy-3-methylglutaryl-Coenzyme A reductase
sterol biosynthetic process	4	19	0.0156518	18194	NAD(P) dependent steroid dehydrogenase-like
spliceosome	11	103	0.0194156	11800	apoptosis inhibitor 5
spliceosome	11	103	0.0194156	15381	heterogeneous nuclear ribonucleoprotein C
spliceosome	11	103	0.0194156	20222	splicing factor 3a, subunit 2
spliceosome	11	103	0.0194156	20624	elongation factor Tu GTP binding domain containing 2
spliceosome	11	103	0.0194156	218543	splicing factor, arginine/serine-rich 12
spliceosome	11	103	0.0194156	225131	WW domain containing adaptor with coiled-coil
spliceosome	11	103	0.0194156	27366	thioredoxin-like 4
spliceosome	11	103	0.0194156	53379	heterogeneous nuclear ribonucleoprotein A2/B1
spliceosome	11	103	0.0194156	67678	LSM3 homolog, U6 small nuclear RNA associated (S. cerevisiae)
spliceosome	11	103	0.0194156	68981	small nuclear ribonucleoprotein polypeptide A'
spliceosome	11	103	0.0194156	78372	RIKEN cDNA 3300001G02 gene
methyltransferase activity	10	90	0.019615	108037	serine hydroxymethyl transferase 2 (mitochondrial)
methyltransferase activity	10	90	0.019615	110109	nucleolar protein 1
methyltransferase activity	10	90	0.019615	13121	cytochrome P450, family 51
methyltransferase activity	10	90	0.019615	13433	DNA methyltransferase (cytosine-5) 1
methyltransferase activity	10	90	0.019615	192195	ash1 (absent, small, or homeotic)-like (Drosophila)
methyltransferase activity	10	90	0.019615	22171	thymidylate synthase
methyltransferase activity	10	90	0.019615	67897	RNA (guanine-7-) methyltransferase
methyltransferase activity	10	90	0.019615	67956	SET domain containing (lysine methyltransferase) 8
methyltransferase activity	10	90	0.019615	68043	RIKEN cDNA 2510005D08 gene
methyltransferase activity	10	90	0.019615	69934	RNA (guanine-9-) methyltransferase domain containing 3
nucleolus	10	90	0.019615	108907	nucleolar and spindle associated protein 1
nucleolus	10	90	0.019615	17089	Ly1 antibody reactive clone
nucleolus	10	90	0.019615	17246	transformed mouse 3T3 cell double minute 2
nucleolus	10	90	0.019615	18968	polymerase (DNA directed), alpha 1
nucleolus	10	90	0.019615	19664	recombining binding protein suppressor of hairless (Drosophila)
nucleolus	10	90	0.019615	21453	Treacher Collins Franceschetti syndrome 1, homolog
nucleolus	10	90	0.019615	21973	topoisomerase (DNA) II alpha
nucleolus	10	90	0.019615	50911	exosome component 9
nucleolus	10	90	0.019615	66583	Exosome component 1
nucleolus	10	90	0.019615	69072	EBNA1 binding protein 2
phosphate transport	8	65	0.0201684	12262	complement component 1, q subcomponent, C chain
phosphate transport	8	65	0.0201684	12825	procollagen, type III, alpha 1
phosphate transport	8	65	0.0201684	12831	procollagen, type V, alpha 1
phosphate transport	8	65	0.0201684	12842	procollagen, type I, alpha 1
phosphate transport	8	65	0.0201684	12843	procollagen, type I, alpha 2
phosphate transport	8	65	0.0201684	14133	ficolin A
phosphate transport	8	65	0.0201684	219151	scavenger receptor class A, member 3
phosphate transport	8	65	0.0201684	53867	procollagen, type V, alpha 3
microtubule-based process	7	53	0.0203346	103733	tubulin, gamma 1
microtubule-based process	7	53	0.0203346	110033	kinesin family member 22
microtubule-based process	7	53	0.0203346	11799	baculoviral IAP repeat-containing 5
microtubule-based process	7	53	0.0203346	16571	kinesin family member 4
microtubule-based process	7	53	0.0203346	22142	tubulin, alpha 1
microtubule-based process	7	53	0.0203346	22143	tubulin, alpha 2
microtubule-based process	7	53	0.0203346	22144	Tubulin, alpha 3
cytoplasm	73	1096	0.0205808	103733	tubulin, gamma 1
cytoplasm	73	1096	0.0205808	114886	cytoglobin
cytoplasm	73	1096	0.0205808	11636	adenylate kinase 1
cytoplasm	73	1096	0.0205808	11792	apurinic/apyrimidinic endonuclease 1
cytoplasm	73	1096	0.0205808	11799	baculoviral IAP repeat-containing 5
cytoplasm	73	1096	0.0205808	12122	BH3 interacting domain death agonist
cytoplasm	73	1096	0.0205808	12262	complement component 1, q subcomponent, C chain
cytoplasm	73	1096	0.0205808	12428	cyclin A2
cytoplasm	73	1096	0.0205808	12631	cofilin 1, non-muscle
cytoplasm	73	1096	0.0205808	12825	procollagen, type III, alpha 1
cytoplasm	73	1096	0.0205808	12831	procollagen, type V, alpha 1
cytoplasm	73	1096	0.0205808	12842	procollagen, type I, alpha 1
cytoplasm	73	1096	0.0205808	12843	procollagen, type I, alpha 2
cytoplasm	73	1096	0.0205808	12848	COP9 (constitutive photomorphogenic) homolog, subunit 2 (Arabidopsis thaliana)
cytoplasm	73	1096	0.0205808	12927	breast cancer anti-estrogen resistance 1
cytoplasm	73	1096	0.0205808	13046	CUG triplet repeat, RNA binding protein 1
cytoplasm	73	1096	0.0205808	13518	dystonin
cytoplasm	73	1096	0.0205808	14133	ficolin A
cytoplasm	73	1096	0.0205808	14211	structural maintenance of chromosomes 2
cytoplasm	73	1096	0.0205808	14584	glutamine fructose-6-phosphate transaminase 2
cytoplasm	73	1096	0.0205808	15115	histidyl-tRNA synthetase
cytoplasm	73	1096	0.0205808	16469	jerky
cytoplasm	73	1096	0.0205808	16648	karyopherin (importin) alpha 3
cytoplasm	73	1096	0.0205808	16765	stathmin 1
cytoplasm	73	1096	0.0205808	170742	SERTA domain containing 3
cytoplasm	73	1096	0.0205808	17118	myristoylated alanine rich protein kinase C substrate
cytoplasm	73	1096	0.0205808	17246	transformed mouse 3T3 cell double minute 2
cytoplasm	73	1096	0.0205808	18019	nuclear factor of activated T-cells, cytoplasmic, calcineurin-dependent 2
cytoplasm	73	1096	0.0205808	18021	nuclear factor of activated T-cells, cytoplasmic, calcineurin-dependent 3
cytoplasm	73	1096	0.0205808	18213	neurotrophic tyrosine kinase, receptor, type 3
cytoplasm	73	1096	0.0205808	18708	phosphatidylinositol 3-kinase, regulatory subunit, polypeptide 1 (p85 alpha)
cytoplasm	73	1096	0.0205808	193322	oogenesin 1
cytoplasm	73	1096	0.0205808	20492	stem-loop binding protein
cytoplasm	73	1096	0.0205808	21335	transforming, acidic coiled-coil containing protein 3
cytoplasm	73	1096	0.0205808	219151	scavenger receptor class A, member 3
cytoplasm	73	1096	0.0205808	22099	translin
cytoplasm	73	1096	0.0205808	22284	ubiquitin specific peptidase 9, X chromosome
cytoplasm	73	1096	0.0205808	22352	vimentin
cytoplasm	73	1096	0.0205808	225363	eukaryotic translation termination factor 1
cytoplasm	73	1096	0.0205808	24015	ATP-binding cassette, sub-family E (OABP), member 1
cytoplasm	73	1096	0.0205808	26885	caspase 8 associated protein 2
cytoplasm	73	1096	0.0205808	26926	programmed cell death 8
cytoplasm	73	1096	0.0205808	27223	transformation related protein 53 binding protein 1
cytoplasm	73	1096	0.0205808	28006	DNA segment, Chr 6, Wayne State University 116, expressed
cytoplasm	73	1096	0.0205808	29877	hepatoma-derived growth factor, related protein 3
cytoplasm	73	1096	0.0205808	50754	F-box and WD-40 domain protein 7, archipelago homolog (Drosophila)
cytoplasm	73	1096	0.0205808	50772	mitogen-activated protein kinase 6
cytoplasm	73	1096	0.0205808	50935	ST6 (alpha-N-acetyl-neuraminyl-2,3-beta-galactosyl-1,3)-N-acetylgalactosaminide alpha-2,6-sialyltransferase 6
cytoplasm	73	1096	0.0205808	52187	Ras-related GTP binding D
cytoplasm	73	1096	0.0205808	53867	procollagen, type V, alpha 3
cytoplasm	73	1096	0.0205808	54151	cysteine and histidine rich 1
cytoplasm	73	1096	0.0205808	56401	leprecan 1
cytoplasm	73	1096	0.0205808	56454	aldehyde dehydrogenase 18 family, member A1
cytoplasm	73	1096	0.0205808	56727	myo-inositol oxygenase
cytoplasm	73	1096	0.0205808	66131	timeless interacting protein
cytoplasm	73	1096	0.0205808	66471	acidic (leucine-rich) nuclear phosphoprotein 32 family, member E
cytoplasm	73	1096	0.0205808	66824	PYD and CARD domain containing
cytoplasm	73	1096	0.0205808	67059	RIKEN cDNA 2810409H07 gene
cytoplasm	73	1096	0.0205808	67072	cell division cycle 37 homolog (S. cerevisiae)-like 1
cytoplasm	73	1096	0.0205808	67184	NADH dehydrogenase (ubiquinone) 1 alpha subcomplex, 13
cytoplasm	73	1096	0.0205808	67285	serologically defined colon cancer antigen 10
cytoplasm	73	1096	0.0205808	67399	PDZ and LIM domain 7
cytoplasm	73	1096	0.0205808	67742	SAM domain, SH3 domain and nuclear localization signals, 1
cytoplasm	73	1096	0.0205808	67869	polyadenylate-binding protein-interacting protein 2
cytoplasm	73	1096	0.0205808	68298	RIKEN cDNA 2810406C15 gene
cytoplasm	73	1096	0.0205808	69957	CDC16 cell division cycle 16 homolog (S. cerevisiae)
cytoplasm	73	1096	0.0205808	70881	5'-nucleotidase, cytosolic IB
cytoplasm	73	1096	0.0205808	70997	sperm flagellar 1
cytoplasm	73	1096	0.0205808	71795	phosphatidylinositol transfer protein, cytoplasmic 1
cytoplasm	73	1096	0.0205808	74838	NMDA receptor-regulated gene 1
cytoplasm	73	1096	0.0205808	76582	importin 11
cytoplasm	73	1096	0.0205808	97064	WW domain containing transcription regulator 1
cytoplasm	73	1096	0.0205808	98660	ATPase, Na+/K+ transporting, alpha 2 polypeptide
nucleic acid binding	58	848	0.0233176	102423	MBD2-interacting zinc finger
nucleic acid binding	58	848	0.0233176	107271	tyrosyl-tRNA synthetase
nucleic acid binding	58	848	0.0233176	11546	poly (ADP-ribose) polymerase family, member 2
nucleic acid binding	58	848	0.0233176	11792	apurinic/apyrimidinic endonuclease 1
nucleic acid binding	58	848	0.0233176	12648	chromodomain helicase DNA binding protein 1
nucleic acid binding	58	848	0.0233176	13046	CUG triplet repeat, RNA binding protein 1
nucleic acid binding	58	848	0.0233176	13655	early growth response 3
nucleic acid binding	58	848	0.0233176	13664	eukaryotic translation initiation factor 1A
nucleic acid binding	58	848	0.0233176	13681	eukaryotic translation initiation factor 4A1
nucleic acid binding	58	848	0.0233176	14030	Ewing sarcoma breakpoint region 1
nucleic acid binding	58	848	0.0233176	14359	fragile X mental retardation gene 1, autosomal homolog
nucleic acid binding	58	848	0.0233176	15201	helicase, lymphoid specific
nucleic acid binding	58	848	0.0233176	15381	heterogeneous nuclear ribonucleoprotein C
nucleic acid binding	58	848	0.0233176	16469	jerky
nucleic acid binding	58	848	0.0233176	170574	trans-acting transcription factor 7
nucleic acid binding	58	848	0.0233176	17184	matrin 3
nucleic acid binding	58	848	0.0233176	17188	MYC-associated zinc finger protein (purine-binding transcription factor)
nucleic acid binding	58	848	0.0233176	17344	protein inhibitor of activated STAT 2
nucleic acid binding	58	848	0.0233176	17765	metal response element binding transcription factor 2
nucleic acid binding	58	848	0.0233176	18616	paternally expressed 3
nucleic acid binding	58	848	0.0233176	19891	replication protein A2
nucleic acid binding	58	848	0.0233176	20222	splicing factor 3a, subunit 2
nucleic acid binding	58	848	0.0233176	20402	zinc finger protein 106
nucleic acid binding	58	848	0.0233176	20975	synaptojanin 2
nucleic acid binding	58	848	0.0233176	21417	zinc finger homeobox 1a
nucleic acid binding	58	848	0.0233176	218543	splicing factor, arginine/serine-rich 12
nucleic acid binding	58	848	0.0233176	225207	zinc finger protein 521
nucleic acid binding	58	848	0.0233176	22673	zinc finger protein 185
nucleic acid binding	58	848	0.0233176	22772	Zic finger protein of the cerebellum 2
nucleic acid binding	58	848	0.0233176	229700	RNA binding motif protein 15
nucleic acid binding	58	848	0.0233176	235956	cDNA sequence BC012278
nucleic acid binding	58	848	0.0233176	252866	a disintegrin and metallopeptidase domain 34
nucleic acid binding	58	848	0.0233176	26466	zinc finger protein 260
nucleic acid binding	58	848	0.0233176	330502	zinc finger protein 82
nucleic acid binding	58	848	0.0233176	51810	heterogeneous nuclear ribonucleoprotein U
nucleic acid binding	58	848	0.0233176	51886	far upstream element (FUSE) binding protein 1
nucleic acid binding	58	848	0.0233176	52897	DNA segment, Chr 11, Brigham & Women's Genetics 0517 expressed
nucleic acid binding	58	848	0.0233176	53379	heterogeneous nuclear ribonucleoprotein A2/B1
nucleic acid binding	58	848	0.0233176	53621	CCR4-NOT transcription complex, subunit 4
nucleic acid binding	58	848	0.0233176	56275	RNA binding motif protein 14
nucleic acid binding	58	848	0.0233176	58198	sal-like 1 (Drosophila)
nucleic acid binding	58	848	0.0233176	59093	poly(rC) binding protein 3
nucleic acid binding	58	848	0.0233176	66118	RIKEN cDNA 1110005A23 gene
nucleic acid binding	58	848	0.0233176	66235	eukaryotic translation initiation factor 1A, Y-linked
nucleic acid binding	58	848	0.0233176	668701	---
nucleic acid binding	58	848	0.0233176	67120	tetratricopeptide repeat domain 14
nucleic acid binding	58	848	0.0233176	67276	three prime histone mRNA exonuclease 1
nucleic acid binding	58	848	0.0233176	67889	RNA binding motif protein 18
nucleic acid binding	58	848	0.0233176	67958	RIKEN cDNA 2610101N10 gene
nucleic acid binding	58	848	0.0233176	68275	replication protein A1
nucleic acid binding	58	848	0.0233176	69732	RIKEN cDNA 2410018L13 gene
nucleic acid binding	58	848	0.0233176	70127	D4, zinc and double PHD fingers, family 3
nucleic acid binding	58	848	0.0233176	71514	splicing factor proline/glutamine rich (polypyrimidine tract binding protein associated)
nucleic acid binding	58	848	0.0233176	71701	polyribonucleotide nucleotidyltransferase 1
nucleic acid binding	58	848	0.0233176	71766	ribonucleoprotein, PTB-binding 1
nucleic acid binding	58	848	0.0233176	72958	RIKEN cDNA 2900054J07 gene
nucleic acid binding	58	848	0.0233176	79456	RecQ protein-like 4
nucleic acid binding	58	848	0.0233176	93686	RNA binding motif protein 9
collagen	5	32	0.0246099	12825	procollagen, type III, alpha 1
collagen	5	32	0.0246099	12831	procollagen, type V, alpha 1
collagen	5	32	0.0246099	12842	procollagen, type I, alpha 1
collagen	5	32	0.0246099	12843	procollagen, type I, alpha 2
collagen	5	32	0.0246099	53867	procollagen, type V, alpha 3
regulation of mitosis	2	5	0.0248644	103733	tubulin, gamma 1
regulation of mitosis	2	5	0.0248644	11799	baculoviral IAP repeat-containing 5
G2/M transition of mitotic cell cycle	2	5	0.0248644	11799	baculoviral IAP repeat-containing 5
G2/M transition of mitotic cell cycle	2	5	0.0248644	12649	checkpoint kinase 1 homolog (S. pombe)
neural crest cell development	2	5	0.0248644	15111	heart and neural crest derivatives expressed transcript 2
neural crest cell development	2	5	0.0248644	20682	SRY-box containing gene 9
centric heterochromatin	2	5	0.0248644	15201	helicase, lymphoid specific
centric heterochromatin	2	5	0.0248644	16319	inner centromere protein
SWI/SNF complex	2	5	0.0248644	20587	SWI/SNF related, matrix associated, actin dependent regulator of chromatin, subfamily b, member 1
SWI/SNF complex	2	5	0.0248644	20588	SWI/SNF related, matrix associated, actin dependent regulator of chromatin, subfamily c, member 1
chromosome condensation	2	5	0.0248644	21973	topoisomerase (DNA) II alpha
chromosome condensation	2	5	0.0248644	68298	RIKEN cDNA 2810406C15 gene
DNA methylation	4	22	0.0260851	13433	DNA methyltransferase (cytosine-5) 1
DNA methylation	4	22	0.0260851	15201	helicase, lymphoid specific
DNA methylation	4	22	0.0260851	17193	methyl-CpG binding domain protein 4
DNA methylation	4	22	0.0260851	68043	RIKEN cDNA 2510005D08 gene
lipid transport	6	44	0.0266803	106326	oxysterol binding protein-like 11
lipid transport	6	44	0.0266803	11808	apolipoprotein A-IV
lipid transport	6	44	0.0266803	11813	apolipoprotein C-II
lipid transport	6	44	0.0266803	170459	StAR-related lipid transfer (START) domain containing 4
lipid transport	6	44	0.0266803	17777	microsomal triglyceride transfer protein
lipid transport	6	44	0.0266803	64291	oxysterol binding protein-like 1A
positive regulation of cell migration	3	13	0.0279357	12927	breast cancer anti-estrogen resistance 1
positive regulation of cell migration	3	13	0.0279357	12977	colony stimulating factor 1 (macrophage)
positive regulation of cell migration	3	13	0.0279357	18708	phosphatidylinositol 3-kinase, regulatory subunit, polypeptide 1 (p85 alpha)
tRNA-pseudouridine synthase activity	3	13	0.0279357	227682	TruB pseudouridine (psi) synthase homolog 2 (E. coli)
tRNA-pseudouridine synthase activity	3	13	0.0279357	26380	estrogen related receptor, beta
tRNA-pseudouridine synthase activity	3	13	0.0279357	30942	hepatocyte nuclear factor 4, gamma
microtubule motor activity	6	45	0.0294647	110033	kinesin family member 22
microtubule motor activity	6	45	0.0294647	16571	kinesin family member 4
microtubule motor activity	6	45	0.0294647	19348	kinesin family member 20A
microtubule motor activity	6	45	0.0294647	228421	kinesin family member 18A
microtubule motor activity	6	45	0.0294647	229841	centromere protein E
microtubule motor activity	6	45	0.0294647	73804	kinesin family member 2C
negative regulation of cell growth	4	23	0.0303001	170742	SERTA domain containing 3
negative regulation of cell growth	4	23	0.0303001	17751	metallothionein 3
negative regulation of cell growth	4	23	0.0303001	67184	NADH dehydrogenase (ubiquinone) 1 alpha subcomplex, 13
negative regulation of cell growth	4	23	0.0303001	73379	discoidin, CUB and LCCL domain containing 2
DNA recombination	5	34	0.0312175	108138	X-ray repair complementing defective repair in Chinese hamster cells 4
DNA recombination	5	34	0.0312175	114714	Rad51 homolog c (S. cerevisiae)
DNA recombination	5	34	0.0312175	26909	exonuclease 1
DNA recombination	5	34	0.0312175	56275	RNA binding motif protein 14
DNA recombination	5	34	0.0312175	79456	RecQ protein-like 4
DNA metabolic process	5	34	0.0312175	11546	poly (ADP-ribose) polymerase family, member 2
DNA metabolic process	5	34	0.0312175	11792	apurinic/apyrimidinic endonuclease 1
DNA metabolic process	5	34	0.0312175	14211	structural maintenance of chromosomes 2
DNA metabolic process	5	34	0.0312175	21973	topoisomerase (DNA) II alpha
DNA metabolic process	5	34	0.0312175	79456	RecQ protein-like 4
base-excision repair	3	14	0.0341959	11546	poly (ADP-ribose) polymerase family, member 2
base-excision repair	3	14	0.0341959	11792	apurinic/apyrimidinic endonuclease 1
base-excision repair	3	14	0.0341959	17193	methyl-CpG binding domain protein 4
3'-5' exonuclease activity	3	14	0.0341959	11792	apurinic/apyrimidinic endonuclease 1
3'-5' exonuclease activity	3	14	0.0341959	18968	polymerase (DNA directed), alpha 1
3'-5' exonuclease activity	3	14	0.0341959	67276	three prime histone mRNA exonuclease 1
condensed chromosome	3	14	0.0341959	21973	topoisomerase (DNA) II alpha
condensed chromosome	3	14	0.0341959	68275	replication protein A1
condensed chromosome	3	14	0.0341959	68298	RIKEN cDNA 2810406C15 gene
RNA processing	7	59	0.0344232	227682	TruB pseudouridine (psi) synthase homolog 2 (E. coli)
RNA processing	7	59	0.0344232	28036	La ribonucleoprotein domain family, member 7
RNA processing	7	59	0.0344232	50911	exosome component 9
RNA processing	7	59	0.0344232	53379	heterogeneous nuclear ribonucleoprotein A2/B1
RNA processing	7	59	0.0344232	66583	Exosome component 1
RNA processing	7	59	0.0344232	67958	RIKEN cDNA 2610101N10 gene
RNA processing	7	59	0.0344232	71701	polyribonucleotide nucleotidyltransferase 1
microtubule associated complex	6	47	0.0355893	110033	kinesin family member 22
microtubule associated complex	6	47	0.0355893	16571	kinesin family member 4
microtubule associated complex	6	47	0.0355893	19348	kinesin family member 20A
microtubule associated complex	6	47	0.0355893	228421	kinesin family member 18A
microtubule associated complex	6	47	0.0355893	229841	centromere protein E
microtubule associated complex	6	47	0.0355893	73804	kinesin family member 2C
adenylate kinase activity	2	6	0.0360094	108143	TAF9 RNA polymerase II, TATA box binding protein (TBP)-associated factor
adenylate kinase activity	2	6	0.0360094	11636	adenylate kinase 1
general RNA polymerase II transcription factor activity	2	6	0.0360094	108143	TAF9 RNA polymerase II, TATA box binding protein (TBP)-associated factor
general RNA polymerase II transcription factor activity	2	6	0.0360094	30946	activator of basal transcription
mitotic sister chromatid segregation	2	6	0.0360094	108907	nucleolar and spindle associated protein 1
mitotic sister chromatid segregation	2	6	0.0360094	56150	MAD2 (mitotic arrest deficient, homolog)-like 1 (yeast)
metalloendopeptidase inhibitor activity	2	6	0.0360094	110595	tissue inhibitor of metalloproteinase 4
metalloendopeptidase inhibitor activity	2	6	0.0360094	21857	tissue inhibitor of metalloproteinase 1
positive regulation of axon extension	2	6	0.0360094	12561	cadherin 4
positive regulation of axon extension	2	6	0.0360094	18049	nerve growth factor, beta
nuclear chromosome	2	6	0.0360094	19357	RAD21 homolog (S. pombe)
nuclear chromosome	2	6	0.0360094	20587	SWI/SNF related, matrix associated, actin dependent regulator of chromatin, subfamily b, member 1
epithelial to mesenchymal transition	2	6	0.0360094	19664	recombining binding protein suppressor of hairless (Drosophila)
epithelial to mesenchymal transition	2	6	0.0360094	20682	SRY-box containing gene 9
chromosome	9	87	0.0389788	11799	baculoviral IAP repeat-containing 5
chromosome	9	87	0.0389788	14211	structural maintenance of chromosomes 2
chromosome	9	87	0.0389788	217031	Transcriptional adaptor 2 (ADA2 homolog, yeast)-like
chromosome	9	87	0.0389788	21917	thymopoietin
chromosome	9	87	0.0389788	21973	topoisomerase (DNA) II alpha
chromosome	9	87	0.0389788	26886	centromere protein H
chromosome	9	87	0.0389788	319158	histone 1, H4i
chromosome	9	87	0.0389788	72155	RIKEN cDNA 2610510J17 gene
chromosome	9	87	0.0389788	77605	H2A histone family, member V
structural constituent of cytoskeleton	8	74	0.040072	103733	tubulin, gamma 1
structural constituent of cytoskeleton	8	74	0.040072	13518	dystonin
structural constituent of cytoskeleton	8	74	0.040072	16664	keratin 14
structural constituent of cytoskeleton	8	74	0.040072	16681	keratin 2
structural constituent of cytoskeleton	8	74	0.040072	18286	outer dense fiber of sperm tails 2
structural constituent of cytoskeleton	8	74	0.040072	22142	tubulin, alpha 1
structural constituent of cytoskeleton	8	74	0.040072	22143	tubulin, alpha 2
structural constituent of cytoskeleton	8	74	0.040072	22144	Tubulin, alpha 3
transcription factor binding	8	74	0.040072	11792	apurinic/apyrimidinic endonuclease 1
transcription factor binding	8	74	0.040072	12611	CCAAT/enhancer binding protein (C/EBP), gamma
transcription factor binding	8	74	0.040072	13433	DNA methyltransferase (cytosine-5) 1
transcription factor binding	8	74	0.040072	16364	interferon regulatory factor 4
transcription factor binding	8	74	0.040072	22631	tyrosine 3-monooxygenase/tryptophan 5-monooxygenase activation protein, zeta polypeptide
transcription factor binding	8	74	0.040072	23871	E26 avian leukemia oncogene 1, 5' domain
transcription factor binding	8	74	0.040072	27223	transformation related protein 53 binding protein 1
transcription factor binding	8	74	0.040072	93686	RNA binding motif protein 9
sarcoplasmic reticulum	3	15	0.0411164	12293	calcium channel, voltage-dependent, alpha2/delta subunit 1
sarcoplasmic reticulum	3	15	0.0411164	12372	calsequestrin 1
sarcoplasmic reticulum	3	15	0.0411164	76757	triadin
mitochondrial electron transport chain	3	15	0.0411164	66152	RIKEN cDNA 1110020P15 gene
mitochondrial electron transport chain	3	15	0.0411164	67184	NADH dehydrogenase (ubiquinone) 1 alpha subcomplex, 13
mitochondrial electron transport chain	3	15	0.0411164	67530	ubiquinol-cytochrome c reductase binding protein
regulation of progression through cell cycle	16	190	0.0428737	11636	adenylate kinase 1
regulation of progression through cell cycle	16	190	0.0428737	11799	baculoviral IAP repeat-containing 5
regulation of progression through cell cycle	16	190	0.0428737	12428	cyclin A2
regulation of progression through cell cycle	16	190	0.0428737	12448	cyclin E2
regulation of progression through cell cycle	16	190	0.0428737	12544	cell division cycle 45 homolog (S. cerevisiae)-like
regulation of progression through cell cycle	16	190	0.0428737	13000	casein kinase 2, alpha prime polypeptide
regulation of progression through cell cycle	16	190	0.0428737	13605	ect2 oncogene
regulation of progression through cell cycle	16	190	0.0428737	16412	integrin beta 1 (fibronectin receptor beta)
regulation of progression through cell cycle	16	190	0.0428737	17865	myeloblastosis oncogene-like 2
regulation of progression through cell cycle	16	190	0.0428737	19384	RAN, member RAS oncogene family
regulation of progression through cell cycle	16	190	0.0428737	21335	transforming, acidic coiled-coil containing protein 3
regulation of progression through cell cycle	16	190	0.0428737	22200	ubiquitin-activating enzyme E1C
regulation of progression through cell cycle	16	190	0.0428737	23871	E26 avian leukemia oncogene 1, 5' domain
regulation of progression through cell cycle	16	190	0.0428737	268697	cyclin B1
regulation of progression through cell cycle	16	190	0.0428737	63955	Cdk5 and Abl enzyme substrate 1
regulation of progression through cell cycle	16	190	0.0428737	67072	cell division cycle 37 homolog (S. cerevisiae)-like 1
extracellular matrix	4	26	0.0452236	108153	a disintegrin-like and metallopeptidase (reprolysin type) with thrombospondin type 1 motif, 7
extracellular matrix	4	26	0.0452236	11489	a disintegrin and metallopeptidase domain 12 (meltrin alpha)
extracellular matrix	4	26	0.0452236	15530	perlecan (heparan sulfate proteoglycan 2)
extracellular matrix	4	26	0.0452236	224697	a disintegrin-like and metallopeptidase (reprolysin type) with thrombospondin type 1 motif, 10
peptidyl-prolyl cis-trans isomerase activity	4	26	0.0452236	14230	FK506 binding protein 10
peptidyl-prolyl cis-trans isomerase activity	4	26	0.0452236	19035	peptidylprolyl isomerase B
peptidyl-prolyl cis-trans isomerase activity	4	26	0.0452236	30795	FK506 binding protein 3
peptidyl-prolyl cis-trans isomerase activity	4	26	0.0452236	67285	serologically defined colon cancer antigen 10
cytoplasmic microtubule	2	7	0.0486813	103733	tubulin, gamma 1
cytoplasmic microtubule	2	7	0.0486813	11799	baculoviral IAP repeat-containing 5
chylomicron	2	7	0.0486813	11808	apolipoprotein A-IV
chylomicron	2	7	0.0486813	11813	apolipoprotein C-II
extracellular matrix structural constituent conferring tensile strength	4	27	0.0509611	12825	procollagen, type III, alpha 1
extracellular matrix structural constituent conferring tensile strength	4	27	0.0509611	12831	procollagen, type V, alpha 1
extracellular matrix structural constituent conferring tensile strength	4	27	0.0509611	12842	procollagen, type I, alpha 1
extracellular matrix structural constituent conferring tensile strength	4	27	0.0509611	12843	procollagen, type I, alpha 2
flavin-linked sulfhydryl oxidase activity	1	1	0.0526236	104009	quiescin Q6
thiol oxidase activity	1	1	0.0526236	104009	quiescin Q6
tyrosine-tRNA ligase activity	1	1	0.0526236	107271	tyrosyl-tRNA synthetase
tyrosyl-tRNA aminoacylation	1	1	0.0526236	107271	tyrosyl-tRNA synthetase
UDP-N-acetylglucosamine diphosphorylase activity	1	1	0.0526236	107652	UDP-N-acetylglucosamine pyrophosphorylase 1
cytokinesis after mitosis	1	1	0.0526236	108907	nucleolar and spindle associated protein 1
establishment of mitotic spindle localization	1	1	0.0526236	108907	nucleolar and spindle associated protein 1
ethanol metabolic process	1	1	0.0526236	11529	alcohol dehydrogenase 7 (class IV), mu or sigma polypeptide
ethanol oxidation	1	1	0.0526236	11529	alcohol dehydrogenase 7 (class IV), mu or sigma polypeptide
endonuclease activity, active with either ribo- or deoxyribonucleic acids and producing 5'-phosphomonoesters	1	1	0.0526236	11792	apurinic/apyrimidinic endonuclease 1
caspase regulator activity	1	1	0.0526236	11799	baculoviral IAP repeat-containing 5
chromosomal part	1	1	0.0526236	11799	baculoviral IAP repeat-containing 5
establishment of chromosome localization	1	1	0.0526236	11799	baculoviral IAP repeat-containing 5
interphase microtubule organizing center	1	1	0.0526236	11799	baculoviral IAP repeat-containing 5
microtubule organizing center part	1	1	0.0526236	11799	baculoviral IAP repeat-containing 5
forebrain neuroblast division	1	1	0.0526236	12316	asp (abnormal spindle)-like, microcephaly associated (Drosophila)
maintenance of centrosome localization	1	1	0.0526236	12316	asp (abnormal spindle)-like, microcephaly associated (Drosophila)
negative regulation of asymmetric cell division	1	1	0.0526236	12316	asp (abnormal spindle)-like, microcephaly associated (Drosophila)
natural killer cell mediated cytotoxicity	1	1	0.0526236	12611	CCAAT/enhancer binding protein (C/EBP), gamma
muscarinic acetylcholine receptor, phospholipase C activating pathway	1	1	0.0526236	12671	cholinergic receptor, muscarinic 3, cardiac
sterol 14-demethylase activity	1	1	0.0526236	13121	cytochrome P450, family 51
7-dehydrocholesterol reductase activity	1	1	0.0526236	13360	7-dehydrocholesterol reductase
regulation of microtubule polymerization or depolymerization	1	1	0.0526236	13518	dystonin
potassium ion homeostasis	1	1	0.0526236	140475	Bartter syndrome, infantile, with sensorineural deafness (Barttin)
negative regulation of striated muscle cell differentiation	1	1	0.0526236	14056	enhancer of zeste homolog 2 (Drosophila)
negative regulation of inflammatory response to antigenic stimulus	1	1	0.0526236	14130	Fc receptor, IgG, low affinity IIb
negative regulation of type I hypersensitivity	1	1	0.0526236	14130	Fc receptor, IgG, low affinity IIb
phosphoenolpyruvate-protein phosphotransferase activity	1	1	0.0526236	14211	structural maintenance of chromosomes 2
negative regulation of cell-cell adhesion	1	1	0.0526236	14422	beta-1,4-N-acetyl-galactosaminyl transferase 2
centric heterochromatin formation	1	1	0.0526236	15201	helicase, lymphoid specific
positive regulation of CD4-positive, CD25-positive, alpha-beta regulatory T cell differentiation	1	1	0.0526236	16186	interleukin 2 receptor, gamma chain
regulation of T-helper cell differentiation	1	1	0.0526236	16364	interferon regulatory factor 4
cardioblast cell fate specification	1	1	0.0526236	16412	integrin beta 1 (fibronectin receptor beta)
microtubule depolymerization	1	1	0.0526236	16765	stathmin 1
germinal vesicle	1	1	0.0526236	17118	myristoylated alanine rich protein kinase C substrate
chymase activity	1	1	0.0526236	17228	chymase 1, mast cell
negative regulation of neurogenesis	1	1	0.0526236	17751	metallothionein 3
methionine metabolic process	1	1	0.0526236	17769	5,10-methylenetetrahydrofolate reductase
methylenetetrahydrofolate reductase (NADPH) activity	1	1	0.0526236	17769	5,10-methylenetetrahydrofolate reductase
repression of premature neural plate formation	1	1	0.0526236	18119	nodal
sterol-4-alpha-carboxylate 3-dehydrogenase (decarboxylating) activity	1	1	0.0526236	18194	NAD(P) dependent steroid dehydrogenase-like
positive regulation of axon extension involved in regeneration	1	1	0.0526236	18213	neurotrophic tyrosine kinase, receptor, type 3
glycerol biosynthetic process from pyruvate	1	1	0.0526236	18534	phosphoenolpyruvate carboxykinase 1, cytosolic
two-component response regulator activity	1	1	0.0526236	18584	phosphodiesterase 8A
phosphoinositide 3-kinase complex, class IA	1	1	0.0526236	18708	phosphatidylinositol 3-kinase, regulatory subunit, polypeptide 1 (p85 alpha)
phosphoinositide phosphorylation	1	1	0.0526236	18708	phosphatidylinositol 3-kinase, regulatory subunit, polypeptide 1 (p85 alpha)
alpha DNA polymerase activity	1	1	0.0526236	18968	polymerase (DNA directed), alpha 1
lagging strand elongation	1	1	0.0526236	18968	polymerase (DNA directed), alpha 1
leading strand elongation	1	1	0.0526236	18968	polymerase (DNA directed), alpha 1
CCR4-NOT complex	1	1	0.0526236	18983	CCR4-NOT transcription complex, subunit 7
ribonucleoside-diphosphate reductase complex	1	1	0.0526236	20133	ribonucleotide reductase M1
deoxyribonucleotide metabolic process	1	1	0.0526236	20135	ribonucleotide reductase M2
positive regulation of megakaryocyte differentiation	1	1	0.0526236	20259	scinderin
positive regulation of neurogenesis	1	1	0.0526236	20317	serine (or cysteine) peptidase inhibitor, clade F, member 1
retroviral genome replication	1	1	0.0526236	20587	SWI/SNF related, matrix associated, actin dependent regulator of chromatin, subfamily b, member 1
male germ-line sex determination	1	1	0.0526236	20682	SRY-box containing gene 9
tRNA 5'-leader removal	1	1	0.0526236	208366	ribonuclease P 40 subunit (human)
3-oxo-5-beta-steroid 4-dehydrogenase activity	1	1	0.0526236	208665	aldo-keto reductase family 1, member D1
cortisone beta-reductase activity	1	1	0.0526236	208665	aldo-keto reductase family 1, member D1
phosphatidylinositol-4,5-bisphosphate 5-phosphatase activity	1	1	0.0526236	20975	synaptojanin 2
transcription of nuclear rRNA large RNA polymerase I transcript	1	1	0.0526236	21453	Treacher Collins Franceschetti syndrome 1, homolog
negative regulation of axonogenesis	1	1	0.0526236	21838	thymus cell antigen 1, theta
positive regulation of release of sequestered calcium ion into cytosol	1	1	0.0526236	21838	thymus cell antigen 1, theta
retinal cone cell development	1	1	0.0526236	21838	thymus cell antigen 1, theta
negative regulation of membrane protein ectodomain proteolysis	1	1	0.0526236	21857	tissue inhibitor of metalloproteinase 1
mitotic chromosome movement towards spindle pole	1	1	0.0526236	218977	discs, large homolog 7 (Drosophila)
positive regulation of mitotic metaphase/anaphase transition	1	1	0.0526236	218977	discs, large homolog 7 (Drosophila)
fibronectin binding	1	1	0.0526236	21923	tenascin C
respiratory tube development	1	1	0.0526236	22032	Tnf receptor associated factor 4
dTMP biosynthetic process	1	1	0.0526236	22171	thymidylate synthase
thymidylate synthase activity	1	1	0.0526236	22171	thymidylate synthase
endomitotic cell cycle	1	1	0.0526236	22200	ubiquitin-activating enzyme E1C
NEDD8 activating enzyme activity	1	1	0.0526236	22200	ubiquitin-activating enzyme E1C
stereocilium bundle tip	1	1	0.0526236	22295	cadherin 23 (otocadherin)
type III intermediate filament	1	1	0.0526236	22352	vimentin
translation release factor activity, codon specific	1	1	0.0526236	225363	eukaryotic translation termination factor 1
actin cortical patch assembly	1	1	0.0526236	23790	coronin, actin binding protein 1C
kinetochore organization and biogenesis	1	1	0.0526236	26886	centromere protein H
5'-3' exonuclease activity	1	1	0.0526236	26909	exonuclease 1
single-stranded DNA specific 5'-3' exodeoxyribonuclease activity	1	1	0.0526236	26909	exonuclease 1
cytokinesis, contractile ring formation	1	1	0.0526236	26934	Rac GTPase-activating protein 1
cytokinesis, initiation of separation	1	1	0.0526236	26934	Rac GTPase-activating protein 1
S-adenosylhomocysteine catabolic process	1	1	0.0526236	269378	S-adenosylhomocysteine hydrolase
aldose 1-epimerase activity	1	1	0.0526236	319625	galactose mutarotase
spermidine catabolic process to deoxyhypusine, using deoxyhypusine synthase	1	1	0.0526236	330817	deoxyhypusine synthase
negative regulation of mitotic metaphase/anaphase transition	1	1	0.0526236	56150	MAD2 (mitotic arrest deficient, homolog)-like 1 (yeast)
glutamate biosynthetic process	1	1	0.0526236	56189	proline dehydrogenase (oxidase) 2
proline dehydrogenase activity	1	1	0.0526236	56189	proline dehydrogenase (oxidase) 2
glutamate 5-kinase activity	1	1	0.0526236	56454	aldehyde dehydrogenase 18 family, member A1
glutamate-5-semialdehyde dehydrogenase activity	1	1	0.0526236	56454	aldehyde dehydrogenase 18 family, member A1
natural killer cell proliferation	1	1	0.0526236	56501	E74-like factor 4 (ets domain transcription factor)
cellular osmoregulation	1	1	0.0526236	56727	myo-inositol oxygenase
inositol catabolic process	1	1	0.0526236	56727	myo-inositol oxygenase
inositol oxygenase activity	1	1	0.0526236	56727	myo-inositol oxygenase
inductive cell-cell signaling	1	1	0.0526236	58198	sal-like 1 (Drosophila)
dihydropyrimidinase activity	1	1	0.0526236	64705	dihydropyrimidinase
7S RNA binding	1	1	0.0526236	66384	signal recognition particle 19
Pyrin domain binding	1	1	0.0526236	66824	PYD and CARD domain containing
DNA replication checkpoint	1	1	0.0526236	67177	chromatin licensing and DNA replication factor 1
nuclear mRNA splicing via U2-type spliceosome	1	1	0.0526236	67678	LSM3 homolog, U6 small nuclear RNA associated (S. cerevisiae)
U6 snRNA 3'-end binding	1	1	0.0526236	67678	LSM3 homolog, U6 small nuclear RNA associated (S. cerevisiae)
mRNA (guanine-N7-)-methyltransferase activity	1	1	0.0526236	67897	RNA (guanine-7-) methyltransferase
mRNA cap complex	1	1	0.0526236	67897	RNA (guanine-7-) methyltransferase
mitochondrial outer membrane translocase complex	1	1	0.0526236	67952	translocase of outer mitochondrial membrane 20 homolog (yeast)
condensin core heterodimer	1	1	0.0526236	68298	RIKEN cDNA 2810406C15 gene
cyclin catabolic process	1	1	0.0526236	68612	ubiquitin-conjugating enzyme E2C
polyribonucleotide nucleotidyltransferase activity	1	1	0.0526236	71701	polyribonucleotide nucleotidyltransferase 1
phosphatidylinositol transporter activity	1	1	0.0526236	71795	phosphatidylinositol transfer protein, cytoplasmic 1
aster	1	1	0.0526236	72119	TPX2, microtubule-associated protein homolog (Xenopus laevis)
nuclear pore complex assembly	1	1	0.0526236	72787	transmembrane protein 48
nuclear pore distribution	1	1	0.0526236	72787	transmembrane protein 48
flagellin-based flagellum	1	1	0.0526236	73660	calcium binding protein 4
establishment and/or maintenance of microtubule cytoskeleton polarity	1	1	0.0526236	73804	kinesin family member 2C
N-terminal protein amino acid acetylation	1	1	0.0526236	74838	NMDA receptor-regulated gene 1
L-cystine transporter activity	1	1	0.0526236	83429	cystinosis, nephropathic
L-cystine transport	1	1	0.0526236	83429	cystinosis, nephropathic
glutamine-tRNA ligase activity	1	1	0.0526236	97541	glutaminyl-tRNA synthetase
reduction of cytosolic calcium ion concentration	1	1	0.0526236	98660	ATPase, Na+/K+ transporting, alpha 2 polypeptide
regulation of apoptosis	10	109	0.0609084	11799	baculoviral IAP repeat-containing 5
regulation of apoptosis	10	109	0.0609084	11800	apoptosis inhibitor 5
regulation of apoptosis	10	109	0.0609084	12122	BH3 interacting domain death agonist
regulation of apoptosis	10	109	0.0609084	12927	breast cancer anti-estrogen resistance 1
regulation of apoptosis	10	109	0.0609084	20682	SRY-box containing gene 9
regulation of apoptosis	10	109	0.0609084	21933	tumor necrosis factor receptor superfamily, member 10b
regulation of apoptosis	10	109	0.0609084	22030	Tnf receptor-associated factor 2
regulation of apoptosis	10	109	0.0609084	22032	Tnf receptor associated factor 4
regulation of apoptosis	10	109	0.0609084	225160	THO complex 1
regulation of apoptosis	10	109	0.0609084	66824	PYD and CARD domain containing
apoptosis	21	278	0.0611053	107733	mitochondrial ribosomal protein L41
apoptosis	21	278	0.0611053	11799	baculoviral IAP repeat-containing 5
apoptosis	21	278	0.0611053	11800	apoptosis inhibitor 5
apoptosis	21	278	0.0611053	12122	BH3 interacting domain death agonist
apoptosis	21	278	0.0611053	15111	heart and neural crest derivatives expressed transcript 2
apoptosis	21	278	0.0611053	17951	baculoviral IAP repeat-containing 1e
apoptosis	21	278	0.0611053	18616	paternally expressed 3
apoptosis	21	278	0.0611053	19357	RAD21 homolog (S. pombe)
apoptosis	21	278	0.0611053	21933	tumor necrosis factor receptor superfamily, member 10b
apoptosis	21	278	0.0611053	22030	Tnf receptor-associated factor 2
apoptosis	21	278	0.0611053	22032	Tnf receptor associated factor 4
apoptosis	21	278	0.0611053	225160	THO complex 1
apoptosis	21	278	0.0611053	26885	caspase 8 associated protein 2
apoptosis	21	278	0.0611053	26926	programmed cell death 8
apoptosis	21	278	0.0611053	54189	rabaptin, RAB GTPase binding effector protein 1
apoptosis	21	278	0.0611053	56353	RING1 and YY1 binding protein
apoptosis	21	278	0.0611053	56532	receptor-interacting serine-threonine kinase 3
apoptosis	21	278	0.0611053	59044	ring finger protein 130
apoptosis	21	278	0.0611053	66824	PYD and CARD domain containing
apoptosis	21	278	0.0611053	67184	NADH dehydrogenase (ubiquinone) 1 alpha subcomplex, 13
apoptosis	21	278	0.0611053	74168	zinc finger, DHHC domain containing 16
anti-apoptosis	8	81	0.0624556	11799	baculoviral IAP repeat-containing 5
anti-apoptosis	8	81	0.0624556	11800	apoptosis inhibitor 5
anti-apoptosis	8	81	0.0624556	12534	cell division cycle 2 homolog A (S. pombe)
anti-apoptosis	8	81	0.0624556	15201	helicase, lymphoid specific
anti-apoptosis	8	81	0.0624556	17951	baculoviral IAP repeat-containing 1e
anti-apoptosis	8	81	0.0624556	22030	Tnf receptor-associated factor 2
anti-apoptosis	8	81	0.0624556	23837	craniofacial development protein 1
anti-apoptosis	8	81	0.0624556	97541	glutaminyl-tRNA synthetase
chromosome organization and biogenesis (sensu Eukaryota)	5	41	0.0624686	19357	RAD21 homolog (S. pombe)
chromosome organization and biogenesis (sensu Eukaryota)	5	41	0.0624686	319158	histone 1, H4i
chromosome organization and biogenesis (sensu Eukaryota)	5	41	0.0624686	66932	REX1, RNA exonuclease 1 homolog (S. cerevisiae)
chromosome organization and biogenesis (sensu Eukaryota)	5	41	0.0624686	67334	RIKEN cDNA 1700054O13 gene
chromosome organization and biogenesis (sensu Eukaryota)	5	41	0.0624686	77605	H2A histone family, member V
nucleotide kinase activity	2	8	0.062689	108143	TAF9 RNA polymerase II, TATA box binding protein (TBP)-associated factor
nucleotide kinase activity	2	8	0.062689	11636	adenylate kinase 1
retinol dehydrogenase activity	2	8	0.062689	11529	alcohol dehydrogenase 7 (class IV), mu or sigma polypeptide
retinol dehydrogenase activity	2	8	0.062689	77974	retinol dehydrogenase 12
mast cell activation	2	8	0.062689	14130	Fc receptor, IgG, low affinity IIb
mast cell activation	2	8	0.062689	21838	thymus cell antigen 1, theta
nucleocytoplasmic transporter activity	2	8	0.062689	170762	nucleoporin 155
nucleocytoplasmic transporter activity	2	8	0.062689	234865	nucleoporin 133
oxidoreductase activity, acting on NADH or NADPH	2	8	0.062689	17995	NADH dehydrogenase (ubiquinone) flavoprotein 1
oxidoreductase activity, acting on NADH or NADPH	2	8	0.062689	56727	myo-inositol oxygenase
3'-5'-exoribonuclease activity	2	8	0.062689	50911	exosome component 9
3'-5'-exoribonuclease activity	2	8	0.062689	71701	polyribonucleotide nucleotidyltransferase 1
pheromone receptor activity	4	29	0.0635683	113846	vomeronasal 1 receptor, A4
pheromone receptor activity	4	29	0.0635683	113851	vomeronasal 1 receptor, A9
pheromone receptor activity	4	29	0.0635683	113862	vomeronasal 1 receptor, C5
pheromone receptor activity	4	29	0.0635683	81012	vomeronasal 1 receptor, D7
regulation of cell cycle	3	18	0.0656751	11636	adenylate kinase 1
regulation of cell cycle	3	18	0.0656751	11799	baculoviral IAP repeat-containing 5
regulation of cell cycle	3	18	0.0656751	63955	Cdk5 and Abl enzyme substrate 1
transcriptional activator activity	11	126	0.068012	11792	apurinic/apyrimidinic endonuclease 1
transcriptional activator activity	11	126	0.068012	14463	GATA binding protein 4
transcriptional activator activity	11	126	0.068012	16364	interferon regulatory factor 4
transcriptional activator activity	11	126	0.068012	170742	SERTA domain containing 3
transcriptional activator activity	11	126	0.068012	17129	MAD homolog 5 (Drosophila)
transcriptional activator activity	11	126	0.068012	18019	nuclear factor of activated T-cells, cytoplasmic, calcineurin-dependent 2
transcriptional activator activity	11	126	0.068012	18983	CCR4-NOT transcription complex, subunit 7
transcriptional activator activity	11	126	0.068012	19664	recombining binding protein suppressor of hairless (Drosophila)
transcriptional activator activity	11	126	0.068012	20682	SRY-box containing gene 9
transcriptional activator activity	11	126	0.068012	30942	hepatocyte nuclear factor 4, gamma
transcriptional activator activity	11	126	0.068012	56501	E74-like factor 4 (ets domain transcription factor)
chromatin	6	56	0.0728197	110033	kinesin family member 22
chromatin	6	56	0.0728197	12648	chromodomain helicase DNA binding protein 1
chromatin	6	56	0.0728197	17193	methyl-CpG binding domain protein 4
chromatin	6	56	0.0728197	18968	polymerase (DNA directed), alpha 1
chromatin	6	56	0.0728197	20588	SWI/SNF related, matrix associated, actin dependent regulator of chromatin, subfamily c, member 1
chromatin	6	56	0.0728197	66932	REX1, RNA exonuclease 1 homolog (S. cerevisiae)
sensory perception of chemical stimulus	3	19	0.0750545	113846	vomeronasal 1 receptor, A4
sensory perception of chemical stimulus	3	19	0.0750545	113851	vomeronasal 1 receptor, A9
sensory perception of chemical stimulus	3	19	0.0750545	113862	vomeronasal 1 receptor, C5
response to virus	4	31	0.0776514	15977	interferon beta 1, fibroblast
response to virus	4	31	0.0776514	18968	polymerase (DNA directed), alpha 1
response to virus	4	31	0.0776514	19106	eukaryotic translation initiation factor 2-alpha kinase 2
response to virus	4	31	0.0776514	76933	interferon, alpha-inducible protein 27
protein ubiquitination	4	31	0.0776514	17246	transformed mouse 3T3 cell double minute 2
protein ubiquitination	4	31	0.0776514	50754	F-box and WD-40 domain protein 7, archipelago homolog (Drosophila)
protein ubiquitination	4	31	0.0776514	68612	ubiquitin-conjugating enzyme E2C
protein ubiquitination	4	31	0.0776514	76580	mindbomb homolog 2 (Drosophila)
response to endogenous stimulus	2	9	0.0778573	11546	poly (ADP-ribose) polymerase family, member 2
response to endogenous stimulus	2	9	0.0778573	11792	apurinic/apyrimidinic endonuclease 1
regulation of caspase activity	2	9	0.0778573	11799	baculoviral IAP repeat-containing 5
regulation of caspase activity	2	9	0.0778573	66824	PYD and CARD domain containing
tubulin binding	2	9	0.0778573	11799	baculoviral IAP repeat-containing 5
tubulin binding	2	9	0.0778573	16765	stathmin 1
smooth muscle contraction	2	9	0.0778573	12671	cholinergic receptor, muscarinic 3, cardiac
smooth muscle contraction	2	9	0.0778573	71994	calponin 3, acidic
embryonic morphogenesis	2	9	0.0778573	14463	GATA binding protein 4
embryonic morphogenesis	2	9	0.0778573	21417	zinc finger homeobox 1a
hair follicle development	2	9	0.0778573	18194	NAD(P) dependent steroid dehydrogenase-like
hair follicle development	2	9	0.0778573	20682	SRY-box containing gene 9
histone-lysine N-methyltransferase activity	2	9	0.0778573	192195	ash1 (absent, small, or homeotic)-like (Drosophila)
histone-lysine N-methyltransferase activity	2	9	0.0778573	67956	SET domain containing (lysine methyltransferase) 8
estrogen receptor signaling pathway	2	9	0.0778573	56275	RNA binding motif protein 14
estrogen receptor signaling pathway	2	9	0.0778573	93686	RNA binding motif protein 9
mRNA processing	14	175	0.0778716	13046	CUG triplet repeat, RNA binding protein 1
mRNA processing	14	175	0.0778716	15381	heterogeneous nuclear ribonucleoprotein C
mRNA processing	14	175	0.0778716	20222	splicing factor 3a, subunit 2
mRNA processing	14	175	0.0778716	20492	stem-loop binding protein
mRNA processing	14	175	0.0778716	20624	elongation factor Tu GTP binding domain containing 2
mRNA processing	14	175	0.0778716	218543	splicing factor, arginine/serine-rich 12
mRNA processing	14	175	0.0778716	225160	THO complex 1
mRNA processing	14	175	0.0778716	27366	thioredoxin-like 4
mRNA processing	14	175	0.0778716	53379	heterogeneous nuclear ribonucleoprotein A2/B1
mRNA processing	14	175	0.0778716	67678	LSM3 homolog, U6 small nuclear RNA associated (S. cerevisiae)
mRNA processing	14	175	0.0778716	67897	RNA (guanine-7-) methyltransferase
mRNA processing	14	175	0.0778716	68981	small nuclear ribonucleoprotein polypeptide A'
mRNA processing	14	175	0.0778716	71514	splicing factor proline/glutamine rich (polypyrimidine tract binding protein associated)
mRNA processing	14	175	0.0778716	78372	RIKEN cDNA 3300001G02 gene
positive regulation of transcription	8	85	0.0781691	12428	cyclin A2
positive regulation of transcription	8	85	0.0781691	13591	early B-cell factor 1
positive regulation of transcription	8	85	0.0781691	14463	GATA binding protein 4
positive regulation of transcription	8	85	0.0781691	16364	interferon regulatory factor 4
positive regulation of transcription	8	85	0.0781691	170742	SERTA domain containing 3
positive regulation of transcription	8	85	0.0781691	18019	nuclear factor of activated T-cells, cytoplasmic, calcineurin-dependent 2
positive regulation of transcription	8	85	0.0781691	23871	E26 avian leukemia oncogene 1, 5' domain
positive regulation of transcription	8	85	0.0781691	66213	cofactor required for Sp1 transcriptional activation, subunit 9
extracellular matrix structural constituent	5	45	0.0860904	12825	procollagen, type III, alpha 1
extracellular matrix structural constituent	5	45	0.0860904	12831	procollagen, type V, alpha 1
extracellular matrix structural constituent	5	45	0.0860904	12842	procollagen, type I, alpha 1
extracellular matrix structural constituent	5	45	0.0860904	12843	procollagen, type I, alpha 2
extracellular matrix structural constituent	5	45	0.0860904	53867	procollagen, type V, alpha 3
ligand-dependent nuclear receptor activity	5	46	0.092634	18171	nuclear receptor subfamily 1, group I, member 2
ligand-dependent nuclear receptor activity	5	46	0.092634	18227	nuclear receptor subfamily 4, group A, member 2
ligand-dependent nuclear receptor activity	5	46	0.092634	26380	estrogen related receptor, beta
ligand-dependent nuclear receptor activity	5	46	0.092634	26424	nuclear receptor subfamily 5, group A, member 2
ligand-dependent nuclear receptor activity	5	46	0.092634	30942	hepatocyte nuclear factor 4, gamma
liver development	2	10	0.0940257	12611	CCAAT/enhancer binding protein (C/EBP), gamma
liver development	2	10	0.0940257	14235	forkhead box M1
T cell receptor signaling pathway	2	10	0.0940257	12927	breast cancer anti-estrogen resistance 1
T cell receptor signaling pathway	2	10	0.0940257	21838	thymus cell antigen 1, theta
peripheral nervous system development	2	10	0.0940257	13655	early growth response 3
peripheral nervous system development	2	10	0.0940257	18049	nerve growth factor, beta
filopodium	2	10	0.0940257	14086	fascin homolog 1, actin bundling protein (Strongylocentrotus purpuratus)
filopodium	2	10	0.0940257	224014	FYVE, RhoGEF and PH domain containing 4
regulation of neurotransmitter secretion	2	10	0.0940257	18049	nerve growth factor, beta
regulation of neurotransmitter secretion	2	10	0.0940257	50873	parkin
ubiquinol-cytochrome-c reductase activity	2	10	0.0940257	66152	RIKEN cDNA 1110020P15 gene
ubiquinol-cytochrome-c reductase activity	2	10	0.0940257	67530	ubiquinol-cytochrome c reductase binding protein
B cell differentiation	3	21	0.0954445	12611	CCAAT/enhancer binding protein (C/EBP), gamma
B cell differentiation	3	21	0.0954445	18708	phosphatidylinositol 3-kinase, regulatory subunit, polypeptide 1 (p85 alpha)
B cell differentiation	3	21	0.0954445	19664	recombining binding protein suppressor of hairless (Drosophila)

## Sheet: Enriched Terms_down_p53_mut
Category	Term	Count in Selected Genes	Count in Total Population	P-value
GO	membrane	391	3414	9.81436e-12
GO	integral to membrane	333	2950	5.08556e-09
GO	lysosome	24	108	1.1669e-05
GO	Golgi apparatus	29	161	0.000100225
GO	transport	146	1280	0.000161696
GO	endocytosis	19	89	0.000163334
GO	cytoskeleton	44	301	0.000331848
GO	late endosome	8	24	0.000610801
GO	tight junction	13	55	0.000619469
GO	ATPase activity, coupled to transmembrane movement of ions, phosphorylative mechanism	10	36	0.000673654
GO	protein amino acid autophosphorylation	10	36	0.000673654
GO	antigen processing and presentation of endogenous peptide antigen via MHC class I	4	6	0.00070637
GO	antigen processing and presentation	9	32	0.00112837
GO	ion transporter activity	11	47	0.0017397
GO	hydrolase activity	124	1127	0.00201995
GO	chaperone cofactor-dependent protein folding	5	12	0.00220072
GO	ceramidase activity	3	4	0.00236921
GO	regulation of liquid surface tension	3	4	0.00236921
GO	endomembrane system	4	8	0.00286332
GO	multivesicular body	4	8	0.00286332
GO	protein transport	47	363	0.00293008
GO	intracellular protein transport	28	189	0.00309788
GO	endoplasmic reticulum	62	514	0.00384337
GO	calcium-independent cell-cell adhesion	6	19	0.00405344
GO	oligopeptide transport	4	9	0.00480515
GO	protein binding	330	3406	0.00480999
GO	endoplasmic reticulum membrane	10	46	0.00491894
GO	oligopeptide transporter activity	3	5	0.00554394
GO	vesicle targeting	3	5	0.00554394
GO	antigen processing and presentation of exogenous peptide antigen via MHC class II	5	15	0.00671112
GO	propionyl-CoA carboxylase activity	2	2	0.00737826
GO	embryonic organ morphogenesis	2	2	0.00737826
GO	ear morphogenesis	2	2	0.00737826
GO	sodium-dependent phosphate transporter activity	2	2	0.00737826
GO	pharyngeal system development	2	2	0.00737826
GO	RNA destabilization	2	2	0.00737826
GO	Golgi to plasma membrane protein transport	2	2	0.00737826
GO	heme biosynthetic process	4	10	0.00746832
GO	porphyrin biosynthetic process	4	10	0.00746832
GO	di-, tri-valent inorganic cation homeostasis	4	10	0.00746832
GO	perinuclear region of cytoplasm	10	50	0.0090696
GO	myeloid cell differentiation	5	16	0.00908135
GO	nerve growth factor receptor signaling pathway	3	6	0.0103815
GO	cell projection organization and biogenesis	3	6	0.0103815
GO	regulation of protein catabolic process	3	6	0.0103815
GO	antigen processing and presentation of peptide antigen via MHC class I	3	6	0.0103815
GO	glycerophosphodiester phosphodiesterase activity	3	6	0.0103815
GO	cation homeostasis	4	11	0.0109468
GO	phospholipid transport	4	11	0.0109468
GO	sphingolipid metabolic process	4	11	0.0109468
GO	lung development	9	44	0.0112311
GO	plasma membrane	53	451	0.0117625
GO	morphogenesis of an epithelium	4	12	0.0153199
GO	I-kappaB kinase/NF-kappaB cascade	4	12	0.0153199
GO	ion homeostasis	4	12	0.0153199
GO	phospholipid-translocating ATPase activity	4	12	0.0153199
GO	axonogenesis	8	39	0.0161492
GO	actin binding	26	195	0.0162441
GO	pepsin A activity	3	7	0.0170157
GO	endosome organization and biogenesis	3	7	0.0170157
GO	immune response	31	246	0.0197624
GO	metal ion homeostasis	4	13	0.0206509
GO	growth cone	4	13	0.0206509
GO	response to radiation	4	13	0.0206509
GO	coenzyme biosynthetic process	4	13	0.0206509
GO	cytoskeleton-dependent intracellular transport	2	3	0.0208688
GO	spindle midzone	2	3	0.0208688
GO	phospholipase A2 inhibitor activity	2	3	0.0208688
GO	peroxisome fission	2	3	0.0208688
GO	arylesterase activity	2	3	0.0208688
GO	carrier activity	12	73	0.0210007
GO	cation transport	15	99	0.0215152
GO	hydrolase activity, acting on acid anhydrides, catalyzing transmembrane movement of substances	8	41	0.021551
GO	lipid metabolic process	23	172	0.0220987
GO	copper ion homeostasis	3	8	0.0255071
GO	Rac protein signal transduction	3	8	0.0255071
GO	establishment and/or maintenance of cell polarity	3	8	0.0255071
GO	antigen processing and presentation of peptide or polysaccharide antigen via MHC class II	3	8	0.0255071
GO	MHC class II protein complex	3	8	0.0255071
GO	lysosomal membrane	3	8	0.0255071
GO	Golgi organization and biogenesis	3	8	0.0255071
GO	ceramide metabolic process	3	8	0.0255071
GO	cofactor biosynthetic process	4	14	0.0269872
GO	cell ion homeostasis	4	14	0.0269872
GO	hydrolase activity, acting on acid anhydrides	7	35	0.0270877
GO	small GTPase mediated signal transduction	23	176	0.028082
GO	proton transport	9	51	0.0281714
GO	aminopeptidase activity	6	28	0.0289915
GO	protein tyrosine phosphatase activity	11	68	0.0294427
GO	integrin binding	5	21	0.0295677
GO	response to stress	10	61	0.0339756
GO	ER to Golgi vesicle-mediated transport	10	61	0.0339756
GO	ATPase activity, coupled	6	29	0.0339849
GO	cation-transporting ATPase activity	4	15	0.0343603
GO	respiratory gaseous exchange	4	15	0.0343603
GO	neuron projection	5	22	0.0356397
GO	ATPase activity, coupled to transmembrane movement of ions	5	22	0.0356397
GO	P-P-bond-hydrolysis-driven transporter activity	5	22	0.0356397
GO	primary active transporter activity	5	22	0.0356397
GO	regulation of progression through mitotic cell cycle	3	9	0.0358581
GO	regulation of actin filament polymerization	3	9	0.0358581
GO	fibroblast growth factor receptor signaling pathway	3	9	0.0358581
GO	cell projection biogenesis	3	9	0.0358581
GO	microvillus	3	9	0.0358581
GO	regulation of peptidyl-tyrosine phosphorylation	3	9	0.0358581
GO	protein kinase cascade	8	45	0.0359515
GO	catalytic activity	56	513	0.0365566
GO	visual behavior	2	4	0.0393683
GO	actin filament severing	2	4	0.0393683
GO	fibroblast growth factor receptor activity	2	4	0.0393683
GO	embryonic viscerocranium morphogenesis	2	4	0.0393683
GO	B cell receptor complex	2	4	0.0393683
GO	ATP-dependent peptidase activity	2	4	0.0393683
GO	tetracycline transport	2	4	0.0393683
GO	tetracycline:hydrogen antiporter activity	2	4	0.0393683
GO	alveolus development	2	4	0.0393683
GO	integrase activity	2	4	0.0393683
GO	sphingomyelin phosphodiesterase activity	2	4	0.0393683
GO	Ras GTPase binding	2	4	0.0393683
GO	metabolic process	64	599	0.039395
GO	forebrain development	8	46	0.0403701
GO	pyrophosphatase activity	7	38	0.0406923
GO	peroxisome	11	72	0.0425783
GO	cell homeostasis	4	16	0.0427866
GO	chemical homeostasis	4	16	0.0427866
GO	cell-cell adherens junction	4	16	0.0427866
GO	extrinsic to plasma membrane	4	16	0.0427866
GO	negative regulation of cell migration	4	16	0.0427866
GO	cytoplasmic membrane-bound vesicle	8	47	0.0451355
GO	coated pit	7	39	0.0460611
GO	hydrolase activity, acting on acid anhydrides, in phosphorus-containing anhydrides	7	39	0.0460611
GO	Golgi membrane	7	39	0.0460611
GO	microsome	16	119	0.0481173
GO	enzyme inhibitor activity	5	24	0.0499351
GO	protein-tyrosine kinase activity	30	256	0.0502082
GO	cation transporter activity	8	48	0.0502555
GO	transcription factor binding	11	74	0.050463
GO	hydrogen ion transporter activity	7	40	0.0518626
GO	endosome	7	40	0.0518626
GO	apical plasma membrane	7	40	0.0518626
GO	ATP metabolic process	4	17	0.0522683
GO	ATPase activity, coupled to transmembrane movement of substances	9	57	0.0528029
GO	cytosol	30	259	0.0569071
GO	embryonic development	7	41	0.0581032
GO	ATPase activity, coupled to movement of substances	5	25	0.0581747
GO	keratinocyte differentiation	5	25	0.0581747
GO	actin cytoskeleton organization and biogenesis	10	67	0.0590184
GO	hydrogen-translocating V-type ATPase complex	2	5	0.061918
GO	transferase activity, transferring acyl groups	2	5	0.061918
GO	AP-1 adaptor complex	2	5	0.061918
GO	negative regulation of progression through mitotic cell cycle	2	5	0.061918
GO	negative regulation of S phase of mitotic cell cycle	2	5	0.061918
GO	response to light stimulus	2	5	0.061918
GO	di-, tri-valent inorganic cation transporter activity	2	5	0.061918
GO	ectoderm development	2	5	0.061918
GO	guanylate kinase activity	2	5	0.061918
GO	positive regulation of MAPK activity	2	5	0.061918
GO	lateral plasma membrane	2	5	0.061918
GO	3-hydroxyacyl-CoA dehydrogenase activity	2	5	0.061918
GO	male genitalia development	2	5	0.061918
GO	positive regulation of neuroblast proliferation	2	5	0.061918
GO	amiloride-sensitive sodium channel activity	2	5	0.061918
GO	non-membrane spanning protein tyrosine kinase activity	2	5	0.061918
GO	gene silencing	2	5	0.061918
GO	zymogen granule membrane	2	5	0.061918
GO	uridine kinase activity	2	5	0.061918
GO	oxygen and reactive oxygen species metabolic process	3	11	0.0619295
GO	vesicle	3	11	0.0619295
GO	response to abiotic stimulus	3	11	0.0619295
GO	receptor signaling protein serine/threonine kinase activity	3	11	0.0619295
GO	aspartic-type endopeptidase activity	3	11	0.0619295
GO	ovarian follicle development	3	11	0.0619295
GO	protein transporter activity	13	95	0.0624089
GO	kinase activity	64	616	0.0626999
GO	steroid metabolic process	7	42	0.0647874
GO	protein disulfide oxidoreductase activity	5	26	0.0671429
GO	monovalent inorganic cation transport	5	26	0.0671429
GO	intracellular transport	7	43	0.0719175
GO	cofactor metabolic process	4	19	0.0743433
GO	monovalent inorganic cation transporter activity	4	19	0.0743433
GO	nuclear matrix	4	19	0.0743433
GO	S-adenosylmethionine-dependent methyltransferase activity	4	19	0.0743433
GO	3',5'-cyclic-nucleotide phosphodiesterase activity	4	19	0.0743433
GO	receptor-mediated endocytosis	4	19	0.0743433
GO	integrin complex	5	27	0.0768332
GO	ATP biosynthetic process	5	27	0.0768332
GO	hydrogen transport	5	27	0.0768332
GO	integral to endoplasmic reticulum membrane	5	27	0.0768332
GO	extracellular structure organization and biogenesis	3	12	0.0774661
GO	regulation of protein metabolic process	3	12	0.0774661
GO	energy coupled proton transport, down electrochemical gradient	3	12	0.0774661
GO	group transfer coenzyme metabolic process	3	12	0.0774661
GO	nucleoside phosphate metabolic process	3	12	0.0774661
GO	nucleoside triphosphate biosynthetic process	3	12	0.0774661
GO	purine nucleoside triphosphate biosynthetic process	3	12	0.0774661
GO	purine ribonucleoside triphosphate biosynthetic process	3	12	0.0774661
GO	ribonucleoside triphosphate biosynthetic process	3	12	0.0774661
GO	BMP signaling pathway	3	12	0.0774661
GO	ureteric bud branching	3	12	0.0774661
GO	calpain activity	3	12	0.0774661
GO	basal lamina	3	12	0.0774661
GO	PML body	3	12	0.0774661
GO	endocytic vesicle	3	12	0.0774661
GO	phagocytosis	3	12	0.0774661
GO	lipid transport	7	44	0.0794939
GO	phosphoprotein phosphatase activity	13	99	0.081079
GO	Golgi trans face	6	36	0.0840787
GO	biosynthetic process	11	81	0.0855446
GO	choline transporter activity	1	1	0.0859316
GO	flavin-linked sulfhydryl oxidase activity	1	1	0.0859316
GO	thiol oxidase activity	1	1	0.0859316
GO	5-formyltetrahydrofolate cyclo-ligase activity	1	1	0.0859316
GO	hydrogen ion transporting ATPase V1 domain	1	1	0.0859316
GO	protein tyrosine kinase inhibitor activity	1	1	0.0859316
GO	positive regulation of calcium ion transport	1	1	0.0859316
GO	long-chain-acyl-CoA dehydrogenase activity	1	1	0.0859316
GO	peptidyl-dipeptidase activity	1	1	0.0859316
GO	glycosaminoglycan catabolic process	1	1	0.0859316
GO	fat-soluble vitamin metabolic process	1	1	0.0859316
GO	gonadal mesoderm development	1	1	0.0859316
GO	ribonuclease MRP activity	1	1	0.0859316
GO	ribonuclease MRP complex	1	1	0.0859316
GO	negative regulation of thymidylate synthase biosynthetic process	1	1	0.0859316
GO	regulation of thymidylate synthase biosynthetic process	1	1	0.0859316
GO	site of polarized growth	1	1	0.0859316
GO	cell part morphogenesis	1	1	0.0859316
GO	cell projection morphogenesis	1	1	0.0859316
GO	cell projection part	1	1	0.0859316
GO	cilium part	1	1	0.0859316
GO	collateral sprouting in the absence of injury	1	1	0.0859316
GO	collateral sprouting	1	1	0.0859316
GO	developmental maturation	1	1	0.0859316
GO	endoplasmic reticulum calcium ion homeostasis	1	1	0.0859316
GO	G2 phase	1	1	0.0859316
GO	synaptic growth at neuromuscular junction	1	1	0.0859316
GO	cellular localization	1	1	0.0859316
GO	cytotoxic T cell degranulation	1	1	0.0859316
GO	establishment of melanosome localization	1	1	0.0859316
GO	establishment of pigment granule localization	1	1	0.0859316
GO	establishment of vesicle localization	1	1	0.0859316
GO	leukocyte degranulation	1	1	0.0859316
GO	natural killer cell degranulation	1	1	0.0859316
GO	nonmotile primary cilium	1	1	0.0859316
GO	organelle localization	1	1	0.0859316
GO	pigment cell differentiation	1	1	0.0859316
GO	pigment granule	1	1	0.0859316
GO	vesicle localization	1	1	0.0859316
GO	arginyltransferase activity	1	1	0.0859316
GO	protein arginylation	1	1	0.0859316
GO	transferase activity, transferring amino-acyl groups	1	1	0.0859316
GO	copper-dependent protein binding	1	1	0.0859316
GO	ER-nuclear signaling pathway	1	1	0.0859316
GO	hormone receptor binding	1	1	0.0859316
GO	protein-DNA complex assembly	1	1	0.0859316
GO	retinoic acid receptor binding	1	1	0.0859316
GO	steroid hormone receptor binding	1	1	0.0859316
GO	positive regulation of astrocyte differentiation	1	1	0.0859316
GO	mesendoderm development	1	1	0.0859316
GO	carbon dioxide transport	1	1	0.0859316
GO	NADH oxidation	1	1	0.0859316
GO	cholecystokinin receptor activity	1	1	0.0859316
GO	2',3'-cyclic-nucleotide 3'-phosphodiesterase activity	1	1	0.0859316
GO	cyclic nucleotide catabolic process	1	1	0.0859316
GO	metallocarboxypeptidase D activity	1	1	0.0859316
GO	coproporphyrinogen oxidase activity	1	1	0.0859316
GO	choline-phosphate cytidylyltransferase activity	1	1	0.0859316
GO	cathepsin D activity	1	1	0.0859316
GO	cathepsin E activity	1	1	0.0859316
GO	cathepsin H activity	1	1	0.0859316
GO	endothelial cell proliferation	1	1	0.0859316
GO	positive regulation of developmental growth	1	1	0.0859316
GO	dystrobrevin complex	1	1	0.0859316
GO	histamine N-methyltransferase activity	1	1	0.0859316
GO	CD95 death-inducing signaling complex	1	1	0.0859316
GO	Hsp70/Hsc70 protein inhibitor activity	1	1	0.0859316
GO	positive regulation of protein complex assembly	1	1	0.0859316
GO	galactosylceramidase activity	1	1	0.0859316
GO	galactosylceramide catabolic process	1	1	0.0859316
GO	N-acetyllactosaminide beta-1,6-N-acetylglucosaminyltransferase activity	1	1	0.0859316
GO	antigen processing and presentation of endogenous antigen	1	1	0.0859316
GO	3-hydroxy-2-methylbutyryl-CoA dehydrogenase activity	1	1	0.0859316
GO	negative regulation of JNK activity	1	1	0.0859316
GO	11-beta-hydroxysteroid dehydrogenase activity	1	1	0.0859316
GO	embryonic neurocranium morphogenesis	1	1	0.0859316
GO	protein amino acid deacetylation	1	1	0.0859316
GO	secretory granule membrane	1	1	0.0859316
GO	iduronate-2-sulfatase activity	1	1	0.0859316
GO	immunoglobulin complex, circulating	1	1	0.0859316
GO	positive regulation of B cell activation	1	1	0.0859316
GO	negative regulation of T cell differentiation	1	1	0.0859316
GO	interleukin-10 receptor activity	1	1	0.0859316
GO	regulation of Notch signaling pathway	1	1	0.0859316
GO	host cell surface receptor binding	1	1	0.0859316
GO	negative regulation of hepatocyte growth factor biosynthetic process	1	1	0.0859316
GO	cardioblast cell fate specification	1	1	0.0859316
GO	leading edge cell differentiation	1	1	0.0859316
GO	minus-end-directed microtubule motor activity	1	1	0.0859316
GO	platelet dense granule membrane	1	1	0.0859316
GO	low-density lipoprotein catabolic process	1	1	0.0859316
GO	porphobilinogen synthase activity	1	1	0.0859316
GO	CARD domain binding	1	1	0.0859316
GO	mannose transporter activity	1	1	0.0859316
GO	mannose transport	1	1	0.0859316
GO	hepatocyte growth factor receptor activity	1	1	0.0859316
GO	stromelysin 2 activity	1	1	0.0859316
GO	intramolecular transferase activity	1	1	0.0859316
GO	methylmalonyl-CoA mutase activity	1	1	0.0859316
GO	myosin I complex	1	1	0.0859316
GO	oxoglutarate dehydrogenase (succinyl-transferring) activity	1	1	0.0859316
GO	protein amino acid acetylation	1	1	0.0859316
GO	3-phosphoinositide-dependent protein kinase activity	1	1	0.0859316
GO	sperm mitochondrion organization and biogenesis	1	1	0.0859316
GO	positive regulation of fatty acid oxidation	1	1	0.0859316
GO	positive regulation of gluconeogenesis	1	1	0.0859316
GO	positive regulation of histone acetylation	1	1	0.0859316
GO	intrinsic to mitochondrial inner membrane	1	1	0.0859316
GO	protoporphyrinogen oxidase activity	1	1	0.0859316
GO	inositol bisphosphate phosphatase activity	1	1	0.0859316
GO	protein depalmitoylation	1	1	0.0859316
GO	NAD+ kinase activity	1	1	0.0859316
GO	rRNA primary transcript binding	1	1	0.0859316
GO	alternative nuclear mRNA splicing, via spliceosome	1	1	0.0859316
GO	nuclear mRNA 3'-splice site recognition	1	1	0.0859316
GO	pre-mRNA 3'-splice site binding	1	1	0.0859316
GO	second spliceosomal transesterification activity	1	1	0.0859316
GO	N-acylglucosamine 2-epimerase activity	1	1	0.0859316
GO	hemocyte development (sensu Arthropoda)	1	1	0.0859316
GO	positive regulation of calcium-independent cell-cell adhesion	1	1	0.0859316
GO	semaphorin receptor binding	1	1	0.0859316
GO	sphinganine-1-phosphate aldolase activity	1	1	0.0859316
GO	sphingolipid catabolic process	1	1	0.0859316
GO	activation of hh target transcription factor	1	1	0.0859316
GO	Bergmann glial cell differentiation	1	1	0.0859316
GO	laminin-1 binding	1	1	0.0859316
GO	negative regulation of alpha-beta T cell differentiation	1	1	0.0859316
GO	negative regulation of proteasomal ubiquitin-dependent protein catabolic process	1	1	0.0859316
GO	glutamate:sodium symporter activity	1	1	0.0859316
GO	sphingomyelin catabolic process	1	1	0.0859316
GO	ceramide cholinephosphotransferase activity	1	1	0.0859316
GO	Golgi trans cisterna	1	1	0.0859316
GO	somatic cell DNA recombination	1	1	0.0859316
GO	positive regulation of gamma-delta T cell differentiation	1	1	0.0859316
GO	receptor signaling protein tyrosine kinase activity	1	1	0.0859316
GO	1-acylglycerophosphocholine O-acyltransferase activity	1	1	0.0859316
GO	1-acylglycerophosphocholine O-acyltransferase	1	1	0.0859316
GO	neurogenesis	1	1	0.0859316
GO	vacuolar lumen	1	1	0.0859316
GO	homoaconitate hydratase activity	1	1	0.0859316
GO	TAP complex	1	1	0.0859316
GO	peptide antigen stabilization	1	1	0.0859316
GO	soft palate development	1	1	0.0859316
GO	negative regulation of cardiac muscle cell proliferation	1	1	0.0859316
GO	pericardium development	1	1	0.0859316
GO	aminopeptidase B activity	1	1	0.0859316
GO	growth hormone receptor binding	1	1	0.0859316
GO	UTP:glucose-1-phosphate uridylyltransferase activity	1	1	0.0859316
GO	amine N-methyltransferase activity	1	1	0.0859316
GO	positive regulation of B cell tolerance induction	1	1	0.0859316
GO	positive regulation of tolerance induction to self antigen	1	1	0.0859316
GO	plasma membrane fusion	1	1	0.0859316
GO	regulation of cAMP metabolic process	1	1	0.0859316
GO	tripeptidyl-peptidase II activity	1	1	0.0859316
GO	xanthine dehydrogenase activity	1	1	0.0859316
GO	xanthine oxidase activity	1	1	0.0859316
GO	nutrient import	1	1	0.0859316
GO	endothelin-converting enzyme 1 activity	1	1	0.0859316
GO	cardiolipin synthase activity	1	1	0.0859316
GO	intraflagellar transport	1	1	0.0859316
GO	actin cortical patch assembly	1	1	0.0859316
GO	inositol hexakisphosphate kinase activity	1	1	0.0859316
GO	lamellar body	1	1	0.0859316
GO	lysine-ketoglutarate reductase activity	1	1	0.0859316
GO	saccharopine dehydrogenase (NADP+, L-lysine-forming) activity	1	1	0.0859316
GO	aldose 1-epimerase activity	1	1	0.0859316
GO	positive regulation of exocytosis	1	1	0.0859316
GO	actinin binding	1	1	0.0859316
GO	N-acetylneuraminate metabolic process	1	1	0.0859316
GO	UDP-N-acetylglucosamine 2-epimerase activity	1	1	0.0859316
GO	pointed-end actin filament capping	1	1	0.0859316
GO	histone exchange	1	1	0.0859316
GO	nuclear import	1	1	0.0859316
GO	galactosylceramide biosynthetic process	1	1	0.0859316
GO	galactosylceramide sulfotransferase activity	1	1	0.0859316
GO	guanylate cyclase complex, soluble	1	1	0.0859316
GO	sodium:bicarbonate symporter activity	1	1	0.0859316
GO	interleukin-1 receptor complex	1	1	0.0859316
GO	interleukin-18 receptor complex	1	1	0.0859316
GO	glycolipid binding	1	1	0.0859316
GO	glycolipid transporter activity	1	1	0.0859316
GO	glycolipid transport	1	1	0.0859316
GO	protein-cysteine S-palmitoleyltransferase activity	1	1	0.0859316
GO	v-SNARE activity	1	1	0.0859316
GO	spot adherens junction	1	1	0.0859316
GO	intrinsic to peroxisomal membrane	1	1	0.0859316
GO	malonyl-CoA decarboxylase activity	1	1	0.0859316
GO	methylmalonyl-CoA decarboxylase activity	1	1	0.0859316
GO	dolichyldiphosphatase activity	1	1	0.0859316
GO	laminin receptor activity	1	1	0.0859316
GO	protein-S-isoprenylcysteine O-methyltransferase activity	1	1	0.0859316
GO	regulation of transcription in response to stress	1	1	0.0859316
GO	barrier septum formation	1	1	0.0859316
GO	unidimensional cell growth	1	1	0.0859316
GO	intercellular junction assembly	1	1	0.0859316
GO	peptide hormone secretion	1	1	0.0859316
GO	peptide-aspartate beta-dioxygenase activity	1	1	0.0859316
GO	cytidylate kinase activity	1	1	0.0859316
GO	pyrimidine ribonucleotide biosynthetic process	1	1	0.0859316
GO	acetyl-CoA carboxylase complex	1	1	0.0859316
GO	15-oxoprostaglandin 13-oxidase activity	1	1	0.0859316
GO	2-alkenal reductase activity	1	1	0.0859316
GO	long-chain-fatty-acyl-CoA reductase activity	1	1	0.0859316
GO	wax biosynthetic process	1	1	0.0859316
GO	coenzyme A catabolic process	1	1	0.0859316
GO	nuclear lumen	1	1	0.0859316
GO	mitochondrial iron ion transport	1	1	0.0859316
GO	smooth endoplasmic reticulum membrane	1	1	0.0859316
GO	L-xylulose reductase activity	1	1	0.0859316
GO	xylulose metabolic process	1	1	0.0859316
GO	glucosamine-6-phosphate deaminase activity	1	1	0.0859316
GO	phosphomevalonate kinase activity	1	1	0.0859316
GO	pantetheine-phosphate adenylyltransferase activity	1	1	0.0859316
GO	Ral guanyl-nucleotide exchange factor activity	1	1	0.0859316
GO	strictosidine synthase activity	1	1	0.0859316
GO	superoxide-generating NADPH oxidase activator activity	1	1	0.0859316
GO	serine-type Pro-X carboxypeptidase activity	1	1	0.0859316
GO	response to sterol depletion	1	1	0.0859316
GO	response to zinc ion	1	1	0.0859316
GO	voltage-gated proton channel activity	1	1	0.0859316
GO	ISG15 activating enzyme activity	1	1	0.0859316
GO	stress-activated protein kinase signaling pathway	1	1	0.0859316
GO	CDP-diacylglycerol-glycerol-3-phosphate 3-phosphatidyltransferase activity	1	1	0.0859316
GO	guanosine-diphosphatase activity	1	1	0.0859316
GO	outer membrane-bounded periplasmic space	1	1	0.0859316
GO	negative regulation of calcium-mediated signaling	1	1	0.0859316
GO	two-component signal transduction system (phosphorelay)	5	28	0.0872336
GO	lipid raft	5	28	0.0872336
GO	early endosome	5	28	0.0872336
GO	focal adhesion	5	28	0.0872336
GO	protein kinase binding	7	45	0.0875148
GO	transcription, DNA-dependent	2	6	0.0876862
GO	transferase activity, transferring groups other than amino-acyl groups	2	6	0.0876862
GO	adult behavior	2	6	0.0876862
GO	transition metal ion homeostasis	2	6	0.0876862
GO	di-, tri-valent inorganic cation transport	2	6	0.0876862
GO	calcium-transporting ATPase activity	2	6	0.0876862
GO	thyroid hormone receptor binding	2	6	0.0876862
GO	epithelial to mesenchymal transition	2	6	0.0876862
GO	peptidyl-threonine phosphorylation	2	6	0.0876862
GO	epidermal growth factor receptor activity	2	6	0.0876862
GO	peptide cross-linking	2	6	0.0876862
GO	salivary gland morphogenesis	2	6	0.0876862
GO	regulation of neuronal synaptic plasticity	2	6	0.0876862
GO	peptide antigen binding	2	6	0.0876862
GO	glycosaminoglycan metabolic process	2	6	0.0876862
GO	inositol-polyphosphate 5-phosphatase activity	2	6	0.0876862
GO	basal plasma membrane	2	6	0.0876862
GO	filamentous actin	2	6	0.0876862
GO	cell junction	2	6	0.0876862
GO	oligodendrocyte development	2	6	0.0876862
GO	sodium:dicarboxylate symporter activity	2	6	0.0876862
GO	metalloendopeptidase inhibitor activity	2	6	0.0876862
GO	negative regulation of inflammatory response	2	6	0.0876862
GO	negative regulation of Ras protein signal transduction	2	6	0.0876862
GO	endoribonuclease activity	2	6	0.0876862
GO	protein disulfide isomerase activity	2	6	0.0876862
GO	acyltransferase activity	13	101	0.0916163
GO	magnesium ion binding	29	262	0.0944501
GO	acyl-CoA metabolic process	3	13	0.0945106
GO	transcription initiation from RNA polymerase II promoter	3	13	0.0945106
GO	brush border	3	13	0.0945106
GO	immunoglobulin mediated immune response	3	13	0.0945106
GO	histone deacetylase complex	3	13	0.0945106
GO	glycerol metabolic process	3	13	0.0945106
GO	apical part of cell	5	29	0.098327
GO	glutathione transferase activity	4	21	0.100367
GO	establishment of cellular localization	6	38	0.103322
GO	induction of apoptosis	11	84	0.104269
GO	nucleotide binding	123	1288	0.109035
GO	cell death	5	30	0.110092
GO	ATPase activity	14	114	0.110265
GO	metal ion transporter activity	3	14	0.112926
GO	coenzyme metabolic process	3	14	0.112926
GO	nucleoside triphosphate metabolic process	3	14	0.112926
GO	purine nucleoside triphosphate metabolic process	3	14	0.112926
GO	purine ribonucleoside triphosphate metabolic process	3	14	0.112926
GO	ribonucleoside triphosphate metabolic process	3	14	0.112926
GO	transmembrane receptor protein serine/threonine kinase signaling pathway	3	14	0.112926
GO	SH2 domain binding	3	14	0.112926
GO	positive regulation of peptidyl-tyrosine phosphorylation	3	14	0.112926
GO	ossification	6	39	0.113733
GO	ruffle	6	39	0.113733
GO	anatomical structure morphogenesis	4	22	0.114751
GO	actin filament binding	4	22	0.114751
GO	ATP hydrolysis coupled proton transport	2	7	0.115954
GO	beta-amyloid binding	2	7	0.115954
GO	protein stabilization	2	7	0.115954
GO	developmental growth	2	7	0.115954
GO	secretory pathway	2	7	0.115954
GO	embryonic placenta development	2	7	0.115954
GO	chitin catabolic process	2	7	0.115954
GO	chitinase activity	2	7	0.115954
GO	apoptotic program	2	7	0.115954
GO	proteasomal ubiquitin-dependent protein catabolic process	2	7	0.115954
GO	positive regulation of T cell differentiation	2	7	0.115954
GO	positive thymic T cell selection	2	7	0.115954
GO	B cell receptor signaling pathway	2	7	0.115954
GO	dicarboxylic acid transport	2	7	0.115954
GO	molybdenum ion binding	2	7	0.115954
GO	actomyosin structure organization and biogenesis	2	7	0.115954
GO	Arp2/3 protein complex	2	7	0.115954
GO	symporter activity	9	67	0.118531
GO	protein complex assembly	5	31	0.122503
GO	intracellular signaling cascade	35	333	0.123419
GO	cell migration	6	40	0.124651
GO	response to oxidative stress	6	40	0.124651
GO	fatty acid biosynthetic process	6	40	0.124651
GO	calcium ion binding	63	636	0.128466
GO	ion transport	39	377	0.128726
GO	clathrin vesicle coat	4	23	0.129977
GO	cytoplasmic vesicle	4	23	0.129977
GO	inositol or phosphatidylinositol phosphatase activity	4	23	0.129977
GO	death	3	15	0.132568
GO	programmed cell death	3	15	0.132568
GO	adult locomotory behavior	3	15	0.132568
GO	purine ribonucleotide biosynthetic process	3	15	0.132568
GO	ribonucleotide biosynthetic process	3	15	0.132568
GO	myosin complex	6	41	0.13606
GO	protein kinase activity	41	401	0.137882
GO	vesicle-mediated transport	10	79	0.138468
GO	nuclease activity	10	79	0.138468
GO	proteolysis	42	414	0.145939
GO	hydrogen-exporting ATPase activity, phosphorylative mechanism	4	24	0.145985
GO	membrane alanyl aminopeptidase activity	2	8	0.146103
GO	positive regulation of programmed cell death	2	8	0.146103
GO	ciliary rootlet	2	8	0.146103
GO	copper ion transporter activity	2	8	0.146103
GO	3'-5'-exoribonuclease activity	2	8	0.146103
GO	nucleoside-diphosphatase activity	2	8	0.146103
GO	peptidyl-serine phosphorylation	2	8	0.146103
GO	presynaptic membrane	2	8	0.146103
GO	endosome membrane	2	8	0.146103
GO	response to lipopolysaccharide	2	8	0.146103
GO	hydrolase activity, acting on carbon-nitrogen (but not peptide) bonds, in linear amides	2	8	0.146103
GO	cobalt ion binding	2	8	0.146103
GO	N-acetylglucosamine metabolic process	2	8	0.146103
GO	PcG protein complex	2	8	0.146103
GO	embryonic forelimb morphogenesis	2	8	0.146103
GO	histone deacetylase activity	2	8	0.146103
GO	methyltransferase activity	11	90	0.148287
GO	protein amino acid dephosphorylation	11	90	0.148287
GO	cholesterol metabolic process	5	33	0.149143
GO	membrane fraction	20	182	0.151923
GO	learning and/or memory	3	16	0.153286
GO	cell cortex	3	16	0.153286
GO	intracellular part	20	183	0.157627
GO	apoptosis	29	278	0.158971
GO	macromolecular complex	6	43	0.160266
GO	Rho protein signal transduction	4	25	0.162711
GO	cell projection	4	25	0.162711
GO	regulation of biological quality	4	25	0.162711
GO	growth	4	25	0.162711
GO	Ras protein signal transduction	4	25	0.162711
GO	phospholipid binding	5	34	0.163304
GO	basement membrane	5	34	0.163304
GO	2-acetyl-1-alkylglycerophosphocholine esterase complex	1	2	0.164485
GO	choline transport	1	2	0.164485
GO	cardiac muscle cell differentiation	1	2	0.164485
GO	biotin metabolic process	1	2	0.164485
GO	anion binding	1	2	0.164485
GO	RNA biosynthetic process	1	2	0.164485
GO	5-aminolevulinate synthase activity	1	2	0.164485
GO	N-succinyltransferase activity	1	2	0.164485
GO	succinyltransferase activity	1	2	0.164485
GO	tetrapyrrole biosynthetic process	1	2	0.164485
GO	eye morphogenesis	1	2	0.164485
GO	optic cup morphogenesis involved in camera-type eye development	1	2	0.164485
GO	vitamin A metabolic process	1	2	0.164485
GO	vitamin metabolic process	1	2	0.164485
GO	axon midline choice point recognition	1	2	0.164485
GO	behavioral interaction between organisms	1	2	0.164485
GO	cell cycle phase	1	2	0.164485
GO	G2 phase of mitotic cell cycle	1	2	0.164485
GO	mRNA 3'-end processing	1	2	0.164485
GO	neuron recognition	1	2	0.164485
GO	regulation of synapse structure and activity	1	2	0.164485
GO	reproductive behavior	1	2	0.164485
GO	RNA 3'-end processing	1	2	0.164485
GO	smooth endoplasmic reticulum calcium ion homeostasis	1	2	0.164485
GO	establishment of organelle localization	1	2	0.164485
GO	immune effector process	1	2	0.164485
GO	myosin V binding	1	2	0.164485
GO	pigment granule localization	1	2	0.164485
GO	pigment granule transport	1	2	0.164485
GO	regulated secretory pathway	1	2	0.164485
GO	metallochaperone activity	1	2	0.164485
GO	transition metal ion transporter activity	1	2	0.164485
GO	transition metal ion transport	1	2	0.164485
GO	cardiac cell differentiation	1	2	0.164485
GO	Mullerian duct regression	1	2	0.164485
GO	microvillus biogenesis	1	2	0.164485
GO	ATP catabolic process	1	2	0.164485
GO	purine ribonucleoside diphosphate catabolic process	1	2	0.164485
GO	establishment of polarity of embryonic epithelium	1	2	0.164485
GO	xylose isomerase activity	1	2	0.164485
GO	protein phosphorylated amino acid binding	1	2	0.164485
GO	cohesin complex	1	2	0.164485
GO	sister chromatid cohesion	1	2	0.164485
GO	glycogen granule	1	2	0.164485
GO	neutrophil collagenase activity	1	2	0.164485
GO	ferric-chelate reductase activity	1	2	0.164485
GO	oxysterol 7-alpha-hydroxylase activity	1	2	0.164485
GO	regulation of neurotransmitter levels	1	2	0.164485
GO	UDP-activated nucleotide receptor activity	1	2	0.164485
GO	cytoplasmic sequestering of NF-kappaB	1	2	0.164485
GO	protein kinase CK2 regulator activity	1	2	0.164485
GO	retinal cell programmed cell death	1	2	0.164485
GO	glycogen catabolic process	1	2	0.164485
GO	antigen processing and presentation of peptide antigen	1	2	0.164485
GO	heme oxidation	1	2	0.164485
GO	heme oxygenase (decyclizing) activity	1	2	0.164485
GO	polysaccharide biosynthetic process	1	2	0.164485
GO	protein amino acid sulfation	1	2	0.164485
GO	regulation of macrophage activation	1	2	0.164485
GO	response to molecule of bacterial origin	1	2	0.164485
GO	negative regulation of follicle-stimulating hormone secretion	1	2	0.164485
GO	positive regulation of follicle-stimulating hormone secretion	1	2	0.164485
GO	opsonization	1	2	0.164485
GO	neuron fate determination	1	2	0.164485
GO	Golgi transport complex	1	2	0.164485
GO	arachidonic acid secretion	1	2	0.164485
GO	ceramide catabolic process	1	2	0.164485
GO	myoblast proliferation	1	2	0.164485
GO	muscle filament sliding	1	2	0.164485
GO	unconventional myosin complex	1	2	0.164485
GO	stereocilium	1	2	0.164485
GO	ornithine decarboxylase inhibitor activity	1	2	0.164485
GO	thiamin pyrophosphate binding	1	2	0.164485
GO	substrate-bound cell migration	1	2	0.164485
GO	platelet-derived growth factor binding	1	2	0.164485
GO	6-phosphofructo-2-kinase activity	1	2	0.164485
GO	phagocytic cup	1	2	0.164485
GO	response to starvation	1	2	0.164485
GO	lipid phosphatase activity	1	2	0.164485
GO	cellular protein catabolic process	1	2	0.164485
GO	palmitoyl-(protein) hydrolase activity	1	2	0.164485
GO	prostaglandin-endoperoxide synthase activity	1	2	0.164485
GO	regulation of protein export from nucleus	1	2	0.164485
GO	RNA polymerase I transcription termination factor activity	1	2	0.164485
GO	transcription initiation from RNA polymerase I promoter	1	2	0.164485
GO	small nuclear ribonucleoprotein complex	1	2	0.164485
GO	zymogen granule	1	2	0.164485
GO	mannose-6-phosphate isomerase activity	1	2	0.164485
GO	response to extracellular stimulus	1	2	0.164485
GO	surfactant homeostasis	1	2	0.164485
GO	embryonic organ development	1	2	0.164485
GO	patched binding	1	2	0.164485
GO	beta-galactoside alpha-2,3-sialyltransferase activity	1	2	0.164485
GO	sphingomyelin biosynthetic process	1	2	0.164485
GO	leukocyte adhesion	1	2	0.164485
GO	positive regulation of alpha-beta T cell proliferation	1	2	0.164485
GO	positive regulation of granulocyte macrophage colony-stimulating factor biosynthetic process	1	2	0.164485
GO	positive regulation of interleukin-3 biosynthetic process	1	2	0.164485
GO	positive regulation of mast cell degranulation	1	2	0.164485
GO	cytosol to ER transport	1	2	0.164485
GO	peptide antigen-transporting ATPase activity	1	2	0.164485
GO	peptide transport	1	2	0.164485
GO	tapasin binding	1	2	0.164485
GO	outer ear morphogenesis	1	2	0.164485
GO	leg morphogenesis	1	2	0.164485
GO	positive regulation of cardioblast differentiation	1	2	0.164485
GO	vitamin D receptor binding	1	2	0.164485
GO	aminoacyl-tRNA hydrolase activity	1	2	0.164485
GO	positive regulation of T cell tolerance induction	1	2	0.164485
GO	N-acetylmuramoyl-L-alanine amidase activity	1	2	0.164485
GO	peptidoglycan catabolic process	1	2	0.164485
GO	peptidoglycan receptor activity	1	2	0.164485
GO	adult somatic muscle development	1	2	0.164485
GO	dolichol-linked oligosaccharide biosynthetic process	1	2	0.164485
GO	intra-S DNA damage checkpoint	1	2	0.164485
GO	axial mesoderm development	1	2	0.164485
GO	paraxial mesoderm development	1	2	0.164485
GO	acrosin binding	1	2	0.164485
GO	endothelin-converting enzyme activity	1	2	0.164485
GO	T-helper 1 cell differentiation	1	2	0.164485
GO	acylglycerol lipase activity	1	2	0.164485
GO	activation of JNKK activity	1	2	0.164485
GO	mannose biosynthetic process	1	2	0.164485
GO	phosphomannomutase activity	1	2	0.164485
GO	saccharopine dehydrogenase (NAD+, L-glutamate-forming) activity	1	2	0.164485
GO	aryldialkylphosphatase activity	1	2	0.164485
GO	N-acylmannosamine kinase activity	1	2	0.164485
GO	UDP-N-acetylglucosamine metabolic process	1	2	0.164485
GO	microtubule minus-end binding	1	2	0.164485
GO	Hsp90 protein binding	1	2	0.164485
GO	positive regulation of transcription from RNA polymerase II promoter, mitotic	1	2	0.164485
GO	translocon complex	1	2	0.164485
GO	Toll binding	1	2	0.164485
GO	positive regulation of Cdc42 GTPase activity	1	2	0.164485
GO	calcitonin gene-related polypeptide receptor activity	1	2	0.164485
GO	calcitonin receptor activity	1	2	0.164485
GO	regulation of transcription factor import into nucleus	1	2	0.164485
GO	proton-dependent oligopeptide transporter activity	1	2	0.164485
GO	thymidine kinase activity	1	2	0.164485
GO	Golgi cis cisterna	1	2	0.164485
GO	sphingomyelin metabolic process	1	2	0.164485
GO	positive regulation of BMP signaling pathway	1	2	0.164485
GO	mitochondrial fission	1	2	0.164485
GO	negative regulation of cytokine biosynthetic process	1	2	0.164485
GO	acetyl-CoA carboxylase activity	1	2	0.164485
GO	biotin carboxylase activity	1	2	0.164485
GO	biotin carboxylase complex	1	2	0.164485
GO	GABA receptor binding	1	2	0.164485
GO	alpha-tubulin binding	1	2	0.164485
GO	D-xylose metabolic process	1	2	0.164485
GO	NADP metabolic process	1	2	0.164485
GO	acetate-CoA ligase activity	1	2	0.164485
GO	ribonuclease III activity	1	2	0.164485
GO	alpha-L-fucosidase activity	1	2	0.164485
GO	dephospho-CoA kinase activity	1	2	0.164485
GO	platelet-derived growth factor receptor binding	1	2	0.164485
GO	type I hypersensitivity	1	2	0.164485
GO	modification-dependent protein catabolic process	1	2	0.164485
GO	negative regulation of MHC class II biosynthetic process	1	2	0.164485
GO	N-acetylglucosamine-6-sulfatase activity	1	2	0.164485
GO	N-terminal protein amino acid modification	1	2	0.164485
GO	peptidyl-methionine modification	1	2	0.164485
GO	ribonucleoside diphosphate catabolic process	1	2	0.164485
GO	uridine-diphosphatase activity	1	2	0.164485
GO	glycoprotein metabolic process	1	2	0.164485
GO	B cell mediated immunity	1	2	0.164485
GO	negative regulation of B cell activation	1	2	0.164485
GO	unfolded protein response, activation of signaling protein activity	1	2	0.164485
GO	folic acid transport	1	2	0.164485
GO	thiamin transporter activity	1	2	0.164485
GO	thiamin transport	1	2	0.164485
GO	ubiquitin cycle	29	280	0.168475
GO	transferase activity	103	1095	0.171544
GO	heat shock protein binding	6	44	0.173019
GO	cell cycle arrest	6	44	0.173019
GO	lamellipodium	6	44	0.173019
GO	cytoskeletal protein binding	6	44	0.173019
GO	cytoplasm	103	1096	0.174058
GO	purine ribonucleotide metabolic process	3	17	0.174933
GO	ribonucleotide metabolic process	3	17	0.174933
GO	circadian rhythm	3	17	0.174933
GO	transmembrane receptor protein tyrosine phosphatase signaling pathway	3	17	0.174933
GO	amino acid-polyamine transporter activity	3	17	0.174933
GO	folic acid binding	2	9	0.177602
GO	embryonic morphogenesis	2	9	0.177602
GO	lytic vacuole	2	9	0.177602
GO	macromolecular complex assembly	2	9	0.177602
GO	membrane-bound vesicle	2	9	0.177602
GO	hemostasis	2	9	0.177602
GO	copper ion transport	2	9	0.177602
GO	proton-transporting ATP synthase complex, catalytic core F(1)	2	9	0.177602
GO	mitochondrion organization and biogenesis	2	9	0.177602
GO	polypeptide N-acetylgalactosaminyltransferase activity	2	9	0.177602
GO	glutathione peroxidase activity	2	9	0.177602
GO	synaptic vesicle membrane	2	9	0.177602
GO	sulfuric ester hydrolase activity	2	9	0.177602
GO	prostaglandin biosynthetic process	2	9	0.177602
GO	lipopolysaccharide-mediated signaling pathway	2	9	0.177602
GO	low-density lipoprotein receptor activity	2	9	0.177602
GO	neuroblast proliferation	2	9	0.177602
GO	cytosolic large ribosomal subunit (sensu Eukaryota)	2	9	0.177602
GO	negative regulation of T cell proliferation	2	9	0.177602
GO	ARF guanyl-nucleotide exchange factor activity	2	9	0.177602
GO	regulation of ARF protein signal transduction	2	9	0.177602
GO	negative regulation of BMP signaling pathway	2	9	0.177602
GO	negative regulation of signal transduction	5	35	0.177977
GO	homeostatic process	4	26	0.180087
GO	metal ion transport	4	26	0.180087
GO	activation of MAPK activity	4	26	0.180087
GO	establishment of localization	13	115	0.187501
GO	sodium ion binding	7	55	0.190486
GO	motor activity	11	95	0.191213
GO	ubiquitin-protein ligase activity	11	95	0.191213
GO	protein serine/threonine kinase activity	37	372	0.195464
GO	cell proliferation	13	116	0.195729
GO	integral to plasma membrane	41	416	0.197169
GO	regulation of Rab GTPase activity	3	18	0.197361
GO	peptidyl-tyrosine phosphorylation	3	18	0.197361
GO	MHC class I protein complex	3	18	0.197361
GO	transporter activity	33	329	0.197544
GO	exocytosis	4	27	0.198044
GO	ATP binding	96	1027	0.199175
GO	cell-matrix adhesion	6	46	0.199704
GO	anterior/posterior pattern formation	6	46	0.199704
GO	lipid biosynthetic process	9	76	0.203421
GO	cation binding	13	117	0.204121
GO	ATP synthesis coupled proton transport	5	37	0.208698
GO	cellular developmental process	5	37	0.208698
GO	nuclear envelope	5	37	0.208698
GO	peroxidase activity	5	37	0.208698
GO	synaptosome	5	37	0.208698
GO	intracellular organelle	16	149	0.209514
GO	RNA metabolic process	2	10	0.209996
GO	activation of JNK activity	2	10	0.209996
GO	cellular component assembly	2	10	0.209996
GO	regulation of biosynthetic process	2	10	0.209996
GO	regulation of cellular biosynthetic process	2	10	0.209996
GO	visual learning	2	10	0.209996
GO	neuromuscular junction development	2	10	0.209996
GO	bone mineralization	2	10	0.209996
GO	positive regulation of epithelial cell proliferation	2	10	0.209996
GO	regulation of neurotransmitter secretion	2	10	0.209996
GO	cortical actin cytoskeleton organization and biogenesis	2	10	0.209996
GO	desmosome	2	10	0.209996
GO	peripheral nervous system development	2	10	0.209996
GO	midbrain development	2	10	0.209996
GO	camera-type eye morphogenesis	2	10	0.209996
GO	embryonic digit morphogenesis	2	10	0.209996
GO	cell-cell adhesion	6	47	0.213581
GO	synaptic vesicle	6	47	0.213581
GO	cysteine-type endopeptidase activity	8	67	0.215316
GO	transmembrane receptor protein tyrosine kinase signaling pathway	8	67	0.215316
GO	odontogenesis (sensu Vertebrata)	4	28	0.216513
GO	nucleoside-triphosphatase activity	14	129	0.217414
GO	carbonate dehydratase activity	3	19	0.220426
GO	negative regulation of cell differentiation	3	19	0.220426
GO	metallopeptidase activity	13	119	0.221372
GO	proton-transporting two-sector ATPase complex	5	38	0.224664
GO	inner ear morphogenesis	5	38	0.224664
GO	heart development	12	109	0.225293
GO	regulation of apoptosis	12	109	0.225293
GO	neuropeptide signaling pathway	8	68	0.227114
GO	membrane-bound organelle	14	131	0.234356
GO	hydrolase activity, hydrolyzing O-glycosyl compounds	4	29	0.235423
GO	amino acid transport	4	29	0.235423
GO	positive regulation of protein catabolic process	1	3	0.236293
GO	ATPase stimulator activity	1	3	0.236293
GO	negative regulation of protein amino acid phosphorylation	1	3	0.236293
GO	release of sequestered calcium ion into cytosol	1	3	0.236293
GO	store-operated calcium channel activity	1	3	0.236293
GO	exopeptidase activity	1	3	0.236293
GO	peptidyl-dipeptidase A activity	1	3	0.236293
GO	pigment biosynthetic process	1	3	0.236293
GO	pigment metabolic process	1	3	0.236293
GO	porphyrin metabolic process	1	3	0.236293
GO	tetrapyrrole metabolic process	1	3	0.236293
GO	nucleolar ribonuclease P complex	1	3	0.236293
GO	envelope	1	3	0.236293
GO	organelle envelope	1	3	0.236293
GO	negative regulation of biosynthetic process	1	3	0.236293
GO	negative regulation of cellular biosynthetic process	1	3	0.236293
GO	axon choice point recognition	1	3	0.236293
GO	mating behavior	1	3	0.236293
GO	musculoskeletal movement	1	3	0.236293
GO	suckling behavior	1	3	0.236293
GO	melanosome localization	1	3	0.236293
GO	melanosome transport	1	3	0.236293
GO	copper chaperone activity	1	3	0.236293
GO	calcium ion transporter activity	1	3	0.236293
GO	nuclear hormone receptor binding	1	3	0.236293
GO	death receptor binding	1	3	0.236293
GO	NAD+ nucleosidase activity	1	3	0.236293
GO	carnitine O-palmitoyltransferase activity	1	3	0.236293
GO	bile acid biosynthetic process	1	3	0.236293
GO	phosphatase binding	1	3	0.236293
GO	stress fiber formation	1	3	0.236293
GO	brush border membrane	1	3	0.236293
GO	epithelial cell proliferation	1	3	0.236293
GO	female gonad development	1	3	0.236293
GO	ferroxidase activity	1	3	0.236293
GO	alpha-glucosidase activity	1	3	0.236293
GO	activated T cell proliferation	1	3	0.236293
GO	structural constituent of myelin sheath	1	3	0.236293
GO	hepatocyte growth factor receptor signaling pathway	1	3	0.236293
GO	response to osmotic stress	1	3	0.236293
GO	cobalamin binding	1	3	0.236293
GO	pancreatic polypeptide receptor activity	1	3	0.236293
GO	regulation of I-kappaB kinase/NF-kappaB cascade	1	3	0.236293
GO	H3/H4 histone acetyltransferase activity	1	3	0.236293
GO	hyperosmotic response	1	3	0.236293
GO	fructose 2,6-bisphosphate metabolic process	1	3	0.236293
GO	fructose-2,6-bisphosphate 2-phosphatase activity	1	3	0.236293
GO	pinocytosis	1	3	0.236293
GO	AMP-activated protein kinase activity	1	3	0.236293
GO	proteasome activator activity	1	3	0.236293
GO	proteasome activator complex	1	3	0.236293
GO	long-term memory	1	3	0.236293
GO	bacterial binding	1	3	0.236293
GO	macrophage chemotaxis	1	3	0.236293
GO	androgen metabolic process	1	3	0.236293
GO	hindgut morphogenesis	1	3	0.236293
GO	intein-mediated protein splicing	1	3	0.236293
GO	prostate gland development	1	3	0.236293
GO	regulation of proteolysis	1	3	0.236293
GO	striated muscle cell differentiation	1	3	0.236293
GO	organic cation transporter activity	1	3	0.236293
GO	alpha-amylase activity	1	3	0.236293
GO	neurotensin receptor activity, G-protein coupled	1	3	0.236293
GO	positive regulation of alpha-beta T cell differentiation	1	3	0.236293
GO	serotonin secretion	1	3	0.236293
GO	microspike biogenesis	1	3	0.236293
GO	phosphate binding	1	3	0.236293
GO	embryonic cranial skeleton morphogenesis	1	3	0.236293
GO	thyroid hormone receptor coactivator activity	1	3	0.236293
GO	transforming growth factor beta binding	1	3	0.236293
GO	defense response to Gram-positive bacterium	1	3	0.236293
GO	cell-matrix junction	1	3	0.236293
GO	postreplication repair	1	3	0.236293
GO	rRNA (adenine-N6,N6-)-dimethyltransferase activity	1	3	0.236293
GO	rRNA methyltransferase activity	1	3	0.236293
GO	rRNA modification	1	3	0.236293
GO	intercellular junction assembly and maintenance	1	3	0.236293
GO	interferon-gamma biosynthetic process	1	3	0.236293
GO	MP kinase activity	1	3	0.236293
GO	JUN kinase activity	1	3	0.236293
GO	electrochemical potential-driven transporter activity	1	3	0.236293
GO	inositol trisphosphate 3-kinase activity	1	3	0.236293
GO	snoRNP binding	1	3	0.236293
GO	protein-L-isoaspartate (D-aspartate) O-methyltransferase activity	1	3	0.236293
GO	negative regulation of JNK cascade	1	3	0.236293
GO	phosphatase regulator activity	1	3	0.236293
GO	lipopolysaccharide biosynthetic process	1	3	0.236293
GO	glycolipid biosynthetic process	1	3	0.236293
GO	bicarbonate transport	1	3	0.236293
GO	coreceptor, soluble ligand activity	1	3	0.236293
GO	positive regulation of smooth muscle cell proliferation	1	3	0.236293
GO	positive regulation of pseudopodium formation	1	3	0.236293
GO	C-terminal protein amino acid methylation	1	3	0.236293
GO	cytoskeletal adaptor activity	1	3	0.236293
GO	vesicle fusion	1	3	0.236293
GO	3-hydroxyisobutyrate dehydrogenase activity	1	3	0.236293
GO	phosphogluconate dehydrogenase (decarboxylating) activity	1	3	0.236293
GO	acetyl-CoA catabolic process	1	3	0.236293
GO	acetyl-CoA hydrolase activity	1	3	0.236293
GO	iron ion transporter activity	1	3	0.236293
GO	arginine-tRNA ligase activity	1	3	0.236293
GO	arginyl-tRNA aminoacylation	1	3	0.236293
GO	glyceraldehyde-3-phosphate dehydrogenase (phosphorylating) activity	1	3	0.236293
GO	acetyl-CoA biosynthetic process	1	3	0.236293
GO	AMP binding	1	3	0.236293
GO	carbon-nitrogen ligase activity, with glutamine as amido-N-donor	1	3	0.236293
GO	nucleotide-excision repair complex	1	3	0.236293
GO	regulation of mitochondrial membrane permeability	1	3	0.236293
GO	sterol carrier activity	1	3	0.236293
GO	dodecenoyl-CoA delta-isomerase activity	1	3	0.236293
GO	ISG15-protein conjugation	1	3	0.236293
GO	ethanolamine kinase activity	1	3	0.236293
GO	shikimate kinase activity	1	3	0.236293
GO	poly(U) binding	1	3	0.236293
GO	polysome	1	3	0.236293
GO	intracellular receptor-mediated signaling pathway	1	3	0.236293
GO	reduced folate carrier activity	1	3	0.236293
GO	negative regulation of progression through cell cycle	8	69	0.239138
GO	hydrogen ion transporting ATP synthase activity, rotational mechanism	5	39	0.240977
GO	extracellular matrix organization and biogenesis	5	39	0.240977
GO	reproductive process	2	11	0.2429
GO	positive regulation of nucleobase, nucleoside, nucleotide and nucleic acid metabolic process	2	11	0.2429
GO	SMAD binding	2	11	0.2429
GO	transforming growth factor beta receptor activity	2	11	0.2429
GO	transmembrane receptor protein serine/threonine kinase activity	2	11	0.2429
GO	regulation of angiogenesis	2	11	0.2429
GO	interleukin-1 receptor binding	2	11	0.2429
GO	cholesterol homeostasis	2	11	0.2429
GO	phospholipid dephosphorylation	2	11	0.2429
GO	endoplasmic reticulum lumen	2	11	0.2429
GO	mitochondrial small ribosomal subunit	2	11	0.2429
GO	calcium-dependent phospholipid binding	3	20	0.243993
GO	purine nucleotide metabolic process	3	20	0.243993
GO	cartilage development	3	20	0.243993
GO	phospholipid biosynthetic process	3	20	0.243993
GO	cellular_component	93	1009	0.246723
GO	nucleobase, nucleoside, nucleotide and nucleic acid metabolic process	9	80	0.247521
GO	intracellular membrane-bound organelle	14	133	0.25181
GO	establishment of protein localization	4	30	0.254704
GO	transforming growth factor beta receptor signaling pathway	4	30	0.254704
GO	transmembrane receptor protein tyrosine kinase activity	4	30	0.254704
GO	protein localization	4	30	0.254704
GO	axon	6	50	0.257018
GO	hydrogen ion transporting ATPase activity, rotational mechanism	5	40	0.257595
GO	cell surface	8	71	0.263798
GO	nuclear part	3	21	0.267931
GO	barbed-end actin filament capping	3	21	0.267931
GO	keratinization	3	21	0.267931
GO	cytoskeleton organization and biogenesis	11	103	0.269683
GO	peptidase activity	39	410	0.27417
GO	regulation of cell shape	5	41	0.274475
GO	morphogenesis of embryonic epithelium	2	12	0.275987
GO	synapse organization and biogenesis	2	12	0.275987
GO	transport vesicle	2	12	0.275987
GO	melanosome	2	12	0.275987
GO	photoreceptor outer segment	2	12	0.275987
GO	positive regulation of cell differentiation	2	12	0.275987
GO	mannose binding	2	12	0.275987
GO	viral capsid	2	12	0.275987
GO	actin filament bundle formation	2	12	0.275987
GO	pancreatic ribonuclease activity	2	12	0.275987
GO	ephrin receptor activity	2	12	0.275987
GO	2 iron, 2 sulfur cluster binding	2	12	0.275987
GO	kinase binding	2	12	0.275987
GO	inward rectifier potassium channel activity	2	12	0.275987
GO	protein amino acid O-linked glycosylation	2	12	0.275987
GO	syntaxin binding	2	12	0.275987
GO	endosome transport	2	12	0.275987
GO	mitochondrial transport	2	12	0.275987
GO	MAP kinase activity	2	12	0.275987
GO	B cell activation	2	12	0.275987
GO	vesicle docking during exocytosis	2	12	0.275987
GO	external side of plasma membrane	10	93	0.276014
GO	protein targeting	10	93	0.276014
GO	integrin-mediated signaling pathway	7	62	0.281976
GO	synapse	9	83	0.282518
GO	organelle	15	148	0.289682
GO	cytoplasmic part	11	105	0.290776
GO	Rab GTPase activator activity	3	22	0.292117
GO	NAD binding	3	22	0.292117
GO	protein heterodimerization activity	9	84	0.29448
GO	1-alkyl-2-acetylglycerophosphocholine esterase activity	1	4	0.301934
GO	cytochrome-b5 reductase activity	1	4	0.301934
GO	biotin binding	1	4	0.301934
GO	phosphotransferase activity, nitrogenous group as acceptor	1	4	0.301934
GO	N-acyltransferase activity	1	4	0.301934
GO	retinal dehydrogenase activity	1	4	0.301934
GO	reproductive developmental process	1	4	0.301934
GO	urogenital system development	1	4	0.301934
GO	oxidoreductase activity, acting on peroxide as acceptor	1	4	0.301934
GO	response to reactive oxygen species	1	4	0.301934
GO	Golgi-associated vesicle	1	4	0.301934
GO	membrane coat adaptor complex	1	4	0.301934
GO	regulation of protein stability	1	4	0.301934
GO	axon cargo transport	1	4	0.301934
GO	multi-organism process	1	4	0.301934
GO	neurite morphogenesis	1	4	0.301934
GO	neuron remodeling	1	4	0.301934
GO	organismal movement	1	4	0.301934
GO	positive regulation of progression through mitotic cell cycle	1	4	0.301934
GO	cell activation	1	4	0.301934
GO	coagulation	1	4	0.301934
GO	leukocyte activation	1	4	0.301934
GO	lymphocyte activation	1	4	0.301934
GO	natural killer cell activation	1	4	0.301934
GO	regulation of catabolic process	1	4	0.301934
GO	positive regulation of ossification	1	4	0.301934
GO	dorsal/ventral axis specification	1	4	0.301934
GO	negative regulation of survival gene product activity	1	4	0.301934
GO	caveola	1	4	0.301934
GO	caveolar membrane	1	4	0.301934
GO	carbonyl reductase (NADPH) activity	1	4	0.301934
GO	chitin binding	1	4	0.301934
GO	negative regulation of insulin receptor signaling pathway	1	4	0.301934
GO	creatine kinase activity	1	4	0.301934
GO	dynein binding	1	4	0.301934
GO	mitotic spindle organization and biogenesis	1	4	0.301934
GO	viral envelope	1	4	0.301934
GO	G1/S transition checkpoint	1	4	0.301934
GO	potassium channel regulator activity	1	4	0.301934
GO	positive regulation of mesenchymal cell proliferation	1	4	0.301934
GO	internal side of plasma membrane	1	4	0.301934
GO	[heparan sulfate]-glucosamine N-sulfotransferase activity	1	4	0.301934
GO	early endosome to late endosome transport	1	4	0.301934
GO	positive regulation of endocytosis	1	4	0.301934
GO	interleukin-1 receptor antagonist activity	1	4	0.301934
GO	Janus kinase activity	1	4	0.301934
GO	G-protein activated inward rectifier potassium channel activity	1	4	0.301934
GO	thyroid hormone metabolic process	1	4	0.301934
GO	cortical cytoskeleton organization and biogenesis	1	4	0.301934
GO	low-density lipoprotein binding	1	4	0.301934
GO	DNA ligase (ATP) activity	1	4	0.301934
GO	phospholipase inhibitor activity	1	4	0.301934
GO	polyamine metabolic process	1	4	0.301934
GO	oxidoreductase activity, acting on the aldehyde or oxo group of donors, disulfide as acceptor	1	4	0.301934
GO	phospholipase D activity	1	4	0.301934
GO	semaphorin receptor activity	1	4	0.301934
GO	brown fat cell differentiation	1	4	0.301934
GO	RNA polymerase II transcription mediator activity	1	4	0.301934
GO	associative learning	1	4	0.301934
GO	grooming behavior	1	4	0.301934
GO	vitamin D binding	1	4	0.301934
GO	transcription termination	1	4	0.301934
GO	induction of apoptosis by oxidative stress	1	4	0.301934
GO	negative regulation of interleukin-2 biosynthetic process	1	4	0.301934
GO	regulation of cytokine production	1	4	0.301934
GO	negative regulation of protein catabolic process	1	4	0.301934
GO	osteoblast development	1	4	0.301934
GO	positive regulation of granule cell precursor proliferation	1	4	0.301934
GO	smoothened signaling pathway in regulation of granule cell precursor cell proliferation	1	4	0.301934
GO	morphogenesis of a branching structure	1	4	0.301934
GO	lysosomal lumen acidification	1	4	0.301934
GO	actin monomer binding	1	4	0.301934
GO	artery morphogenesis	1	4	0.301934
GO	middle ear morphogenesis	1	4	0.301934
GO	embryonic arm morphogenesis	1	4	0.301934
GO	forelimb morphogenesis	1	4	0.301934
GO	methylation	1	4	0.301934
GO	positive regulation of neuron differentiation	1	4	0.301934
GO	positive regulation of NK T cell differentiation	1	4	0.301934
GO	protein-glutamine gamma-glutamyltransferase activity	1	4	0.301934
GO	tumor necrosis factor receptor activity	1	4	0.301934
GO	protease binding	1	4	0.301934
GO	establishment of epithelial cell polarity	1	4	0.301934
GO	response to UV-B	1	4	0.301934
GO	negative regulation of myeloid cell differentiation	1	4	0.301934
GO	DNA damage response, signal transduction	1	4	0.301934
GO	Rab guanyl-nucleotide exchange factor activity	1	4	0.301934
GO	post-Golgi vesicle-mediated transport	1	4	0.301934
GO	inositol metabolic process	1	4	0.301934
GO	exocyst	1	4	0.301934
GO	nitric oxide mediated signal transduction	1	4	0.301934
GO	cotranslational protein targeting to membrane	1	4	0.301934
GO	beta-N-acetylglucosaminylglycopeptide beta-1,4-galactosyltransferase activity	1	4	0.301934
GO	N-acetyllactosamine synthase activity	1	4	0.301934
GO	ATP-dependent proteolysis	1	4	0.301934
GO	valine metabolic process	1	4	0.301934
GO	peptidyl-amino acid modification	1	4	0.301934
GO	integral to mitochondrial outer membrane	1	4	0.301934
GO	integral to peroxisomal membrane	1	4	0.301934
GO	RNA catabolic process	1	4	0.301934
GO	phosphatidylinositol N-acetylglucosaminyltransferase activity	1	4	0.301934
GO	coenzyme A biosynthetic process	1	4	0.301934
GO	nuclear localization sequence binding	1	4	0.301934
GO	response to pH	1	4	0.301934
GO	enoyl-CoA hydratase activity	1	4	0.301934
GO	endoribonuclease activity, producing 5'-phosphomonoesters	1	4	0.301934
GO	nucleotide diphosphatase activity	1	4	0.301934
GO	inner cell mass cell proliferation	1	4	0.301934
GO	endonuclease activity	6	53	0.302549
GO	angiogenesis	9	85	0.306566
GO	nucleoplasm part	2	13	0.308983
GO	transferase activity, transferring nitrogenous groups	2	13	0.308983
GO	mesoderm development	2	13	0.308983
GO	cytoplasmic vesicle part	2	13	0.308983
GO	learning	2	13	0.308983
GO	platelet activation	2	13	0.308983
GO	SH3/SH2 adaptor activity	2	13	0.308983
GO	peroxisome organization and biogenesis	2	13	0.308983
GO	lysosome organization and biogenesis	2	13	0.308983
GO	neutrophil chemotaxis	2	13	0.308983
GO	neuron fate commitment	2	13	0.308983
GO	Rab GTPase binding	2	13	0.308983
GO	NAD+ ADP-ribosyltransferase activity	2	13	0.308983
GO	isomerase activity	10	96	0.309874
GO	intrinsic to membrane	11	107	0.312314
GO	inflammatory response	12	118	0.3141
GO	phosphoric monoester hydrolase activity	8	75	0.315101
GO	myelination	3	23	0.316438
GO	protein C-terminus binding	3	23	0.316438
GO	protein tyrosine/serine/threonine phosphatase activity	3	23	0.316438
GO	defense response	12	119	0.324499
GO	protein amino acid phosphorylation	40	431	0.326806
GO	heparin binding	6	55	0.333674
GO	positive regulation of cell proliferation	11	109	0.334217
GO	biological_process	98	1093	0.339456
GO	N-acetyltransferase activity	3	24	0.340789
GO	gamete generation	2	14	0.341659
GO	smoothened signaling pathway	2	14	0.341659
GO	positive regulation of phagocytosis	2	14	0.341659
GO	negative regulation of neuron differentiation	2	14	0.341659
GO	spermatid development	2	14	0.341659
GO	superoxide metabolic process	2	14	0.341659
GO	JNK cascade	2	14	0.341659
GO	glutathione metabolic process	2	14	0.341659
GO	macromolecule metabolic process	9	88	0.343435
GO	ion binding	11	110	0.345281
GO	copper ion binding	6	56	0.349382
GO	regulation of Rho protein signal transduction	5	46	0.361349
GO	Rho guanyl-nucleotide exchange factor activity	5	46	0.361349
GO	FAD binding	5	46	0.361349
GO	peripheral to membrane of membrane fraction	1	5	0.361939
GO	secondary metabolic process	1	5	0.361939
GO	embryonic eye morphogenesis	1	5	0.361939
GO	oxidoreductase activity, acting on the aldehyde or oxo group of donors, NAD or NADP as acceptor	1	5	0.361939
GO	oxidoreductase activity, acting on the aldehyde or oxo group of donors	1	5	0.361939
GO	reproductive structure development	1	5	0.361939
GO	response to bacterium	1	5	0.361939
GO	clathrin adaptor complex	1	5	0.361939
GO	negative regulation of protein metabolic process	1	5	0.361939
GO	regulation of S phase of mitotic cell cycle	1	5	0.361939
GO	regulation of hydrolase activity	1	5	0.361939
GO	cell recognition	1	5	0.361939
GO	cellular structure morphogenesis	1	5	0.361939
GO	neuron maturation	1	5	0.361939
GO	RNA polyadenylation	1	5	0.361939
GO	localization	1	5	0.361939
GO	negative regulation of heart contraction	1	5	0.361939
GO	energy coupled proton transport, against electrochemical gradient	1	5	0.361939
GO	retinoid X receptor binding	1	5	0.361939
GO	positive regulation of osteoblast differentiation	1	5	0.361939
GO	hindlimb morphogenesis	1	5	0.361939
GO	defense response to virus	1	5	0.361939
GO	F-actin capping protein complex	1	5	0.361939
GO	negative regulation of endothelial cell proliferation	1	5	0.361939
GO	apical protein localization	1	5	0.361939
GO	lateral element	1	5	0.361939
GO	dipeptidyl-peptidase IV activity	1	5	0.361939
GO	prolyl oligopeptidase activity	1	5	0.361939
GO	NF-kappaB binding	1	5	0.361939
GO	aldehyde reductase activity	1	5	0.361939
GO	acetylglucosaminyltransferase activity	1	5	0.361939
GO	hemoglobin complex	1	5	0.361939
GO	somatic stem cell division	1	5	0.361939
GO	cardioblast differentiation	1	5	0.361939
GO	cortical actin cytoskeleton	1	5	0.361939
GO	Golgi cis face	1	5	0.361939
GO	positive regulation of protein amino acid phosphorylation	1	5	0.361939
GO	regulation of lipid metabolic process	1	5	0.361939
GO	cytoskeletal regulatory protein binding	1	5	0.361939
GO	muscle maintenance	1	5	0.361939
GO	post-embryonic development	1	5	0.361939
GO	contractile ring	1	5	0.361939
GO	peptide YY receptor activity	1	5	0.361939
GO	ATP-gated cation channel activity	1	5	0.361939
GO	poly(A) binding	1	5	0.361939
GO	histone acetyltransferase complex	1	5	0.361939
GO	3',5'-cyclic-GMP phosphodiesterase activity	1	5	0.361939
GO	positive regulation of endothelial cell proliferation	1	5	0.361939
GO	sperm capacitation	1	5	0.361939
GO	thermoregulation	1	5	0.361939
GO	myosin phosphatase activity	1	5	0.361939
GO	protein phosphatase type 2C activity	1	5	0.361939
GO	cellular macromolecule catabolic process	1	5	0.361939
GO	antigen processing and presentation of exogenous antigen	1	5	0.361939
GO	non-membrane spanning protein tyrosine phosphatase activity	1	5	0.361939
GO	protein targeting to peroxisome	1	5	0.361939
GO	positive regulation of cell motility	1	5	0.361939
GO	stearoyl-CoA 9-desaturase activity	1	5	0.361939
GO	spinal cord dorsal-ventral patterning	1	5	0.361939
GO	parathyroid gland development	1	5	0.361939
GO	social behavior	1	5	0.361939
GO	cellular response to stimulus	1	5	0.361939
GO	germ cell migration	1	5	0.361939
GO	cell-substrate junction assembly	1	5	0.361939
GO	regulation of epithelial cell differentiation	1	5	0.361939
GO	regulation of mRNA stability	1	5	0.361939
GO	peptide hormone processing	1	5	0.361939
GO	astacin activity	1	5	0.361939
GO	endothelial cell migration	1	5	0.361939
GO	thyroid hormone receptor activity	1	5	0.361939
GO	dimethylaniline monooxygenase (N-oxide-forming) activity	1	5	0.361939
GO	ligand-dependent nuclear receptor binding	1	5	0.361939
GO	positive regulation of transcription factor activity	1	5	0.361939
GO	cholesterol transporter activity	1	5	0.361939
GO	negative regulation of osteoblast differentiation	1	5	0.361939
GO	phosphotransferase activity, phosphate group as acceptor	1	5	0.361939
GO	lysosomal transport	1	5	0.361939
GO	alcohol dehydrogenase activity, zinc-dependent	1	5	0.361939
GO	GDP binding	1	5	0.361939
GO	lamin filament	1	5	0.361939
GO	kinase activator activity	1	5	0.361939
GO	palmitoyltransferase activity	1	5	0.361939
GO	protein palmitoylation	1	5	0.361939
GO	methionyl aminopeptidase activity	1	5	0.361939
GO	nucleotide catabolic process	1	5	0.361939
GO	purine nucleotide biosynthetic process	3	25	0.365072
GO	molecular_function	93	1043	0.365913
GO	regulation of progression through cell cycle	18	190	0.367917
GO	calcium ion transport	8	79	0.368134
GO	cell cycle process	2	15	0.373826
GO	positive regulation of cellular metabolic process	2	15	0.373826
GO	dendrite development	2	15	0.373826
GO	T cell activation	2	15	0.373826
GO	protein kinase C activation	2	15	0.373826
GO	sarcolemma	2	15	0.373826
GO	microtubule-based flagellum	2	15	0.373826
GO	cell fate specification	2	15	0.373826
GO	PDZ domain binding	2	15	0.373826
GO	hemopoiesis	4	36	0.374532
GO	cellular process	31	338	0.378421
GO	dephosphorylation	6	58	0.380948
GO	actin cytoskeleton	7	69	0.381638
GO	carboxypeptidase activity	3	26	0.389201
GO	G1/S transition of mitotic cell cycle	3	26	0.389201
GO	cytosolic ribosome (sensu Eukaryota)	3	26	0.389201
GO	electron carrier activity	11	114	0.39006
GO	metal ion binding	151	1718	0.392174
GO	cell redox homeostasis	4	37	0.394633
GO	phosphotransferase activity, alcohol group as acceptor	4	37	0.394633
GO	calcium ion homeostasis	4	37	0.394633
GO	exonuclease activity	4	37	0.394633
GO	ligase activity	17	182	0.396295
GO	innate immune response	5	48	0.396517
GO	lipid binding	10	104	0.403723
GO	fat cell differentiation	2	16	0.405332
GO	regulation of body size	2	16	0.405332
GO	digestion	2	16	0.405332
GO	peptidoglycan metabolic process	2	16	0.405332
GO	actin filament	2	16	0.405332
GO	sodium channel activity	2	16	0.405332
GO	nucleocytoplasmic transport	2	16	0.405332
GO	nucleotide-excision repair	2	16	0.405332
GO	transcriptional repressor activity	9	93	0.406088
GO	actin filament organization	3	27	0.413095
GO	serine-type peptidase activity	3	27	0.413095
GO	MAPKKK cascade	3	27	0.413095
GO	camera-type eye development	3	27	0.413095
GO	integral to Golgi membrane	3	27	0.413095
GO	positive regulation of apoptosis	5	49	0.414045
GO	GTP binding	25	275	0.414259
GO	rRNA processing	4	38	0.414629
GO	cytokine and chemokine mediated signaling pathway	4	38	0.414629
GO	muscle development	4	38	0.414629
GO	regulation of small GTPase mediated signal transduction	4	38	0.414629
GO	chaperone binding	1	6	0.416789
GO	heme metabolic process	1	6	0.416789
GO	heterocycle metabolic process	1	6	0.416789
GO	3-chloroallyl aldehyde dehydrogenase activity	1	6	0.416789
GO	gonad development	1	6	0.416789
GO	transforming growth factor beta receptor binding	1	6	0.416789
GO	peroxiredoxin activity	1	6	0.416789
GO	histone acetyltransferase binding	1	6	0.416789
GO	positive regulation of progression through cell cycle	1	6	0.416789
GO	regulation of body fluids	1	6	0.416789
GO	positive regulation of anti-apoptosis	1	6	0.416789
GO	calcium- and calmodulin-dependent protein kinase complex	1	6	0.416789
GO	secretion	1	6	0.416789
GO	beta-N-acetylhexosaminidase activity	1	6	0.416789
GO	regulation of protein amino acid phosphorylation	1	6	0.416789
GO	phosphatidylcholine biosynthetic process	1	6	0.416789
GO	excretion	1	6	0.416789
GO	positive regulation of immune response	1	6	0.416789
GO	positive regulation of DNA binding	1	6	0.416789
GO	positive regulation of interleukin-12 biosynthetic process	1	6	0.416789
GO	intra-Golgi vesicle-mediated transport	1	6	0.416789
GO	acyl-CoA binding	1	6	0.416789
GO	organic anion transporter activity	1	6	0.416789
GO	cell glucose homeostasis	1	6	0.416789
GO	cellular respiration	1	6	0.416789
GO	DNA integration	1	6	0.416789
GO	CTD phosphatase activity	1	6	0.416789
GO	protein phosphatase type 2A activity	1	6	0.416789
GO	mannose metabolic process	1	6	0.416789
GO	histone ubiquitination	1	6	0.416789
GO	sex chromatin	1	6	0.416789
GO	apoptotic mitochondrial changes	1	6	0.416789
GO	positive regulation of inflammatory response	1	6	0.416789
GO	trans-Golgi network transport vesicle	1	6	0.416789
GO	response to exogenous dsRNA	1	6	0.416789
GO	chromatin silencing complex	1	6	0.416789
GO	isotype switching	1	6	0.416789
GO	positive regulation of calcium-mediated signaling	1	6	0.416789
GO	MHC class I protein binding	1	6	0.416789
GO	limb morphogenesis	1	6	0.416789
GO	androgen receptor signaling pathway	1	6	0.416789
GO	clathrin binding	1	6	0.416789
GO	eukaryotic translation initiation factor 2B complex	1	6	0.416789
GO	detection of bacterium	1	6	0.416789
GO	nuclear chromosome	1	6	0.416789
GO	mRNA catabolic process	1	6	0.416789
GO	zinc ion homeostasis	1	6	0.416789
GO	Ras GTPase activator activity	1	6	0.416789
GO	hexokinase activity	1	6	0.416789
GO	negative regulation of cell motility	1	6	0.416789
GO	tropomyosin binding	1	6	0.416789
GO	ubiquinone biosynthetic process	1	6	0.416789
GO	UDP-galactose:beta-N-acetylglucosamine beta-1,3-galactosyltransferase activity	1	6	0.416789
GO	Rac GTPase activator activity	1	6	0.416789
GO	acetyl-CoA metabolic process	1	6	0.416789
GO	pentose-phosphate shunt	1	6	0.416789
GO	protein kinase activator activity	1	6	0.416789
GO	pyrimidine nucleotide biosynthetic process	1	6	0.416789
GO	beta-tubulin binding	1	6	0.416789
GO	transcription-coupled nucleotide-excision repair	1	6	0.416789
GO	negative regulation of axon extension	1	6	0.416789
GO	protein N-terminus binding	1	6	0.416789
GO	folic acid transporter activity	1	6	0.416789
GO	manganese ion binding	9	94	0.418678
GO	membrane part	12	128	0.420504
GO	guanyl-nucleotide exchange factor activity	8	83	0.421823
GO	cell communication	14	151	0.424009
GO	carbohydrate metabolic process	14	151	0.424009
GO	Golgi apparatus part	2	17	0.436052
GO	membrane invagination	2	17	0.436052
GO	regulation of balance	2	17	0.436052
GO	negative regulation of neuron apoptosis	2	17	0.436052
GO	cornified envelope	2	17	0.436052
GO	carboxy-lyase activity	2	17	0.436052
GO	sodium ion transport	7	73	0.439445
GO	heme binding	12	130	0.44206
GO	structural molecule activity	23	256	0.443354
GO	positive regulation of transcription	8	85	0.448595
GO	sensory perception of sound	5	51	0.448829
GO	cell part	24	269	0.454838
GO	purine nucleotide binding	6	63	0.459545
GO	lipid transporter activity	3	29	0.459907
GO	cell development	3	29	0.459907
GO	dendrite	3	29	0.459907
GO	nucleotide biosynthetic process	3	29	0.459907
GO	one-carbon compound metabolic process	3	29	0.459907
GO	striated muscle development	3	29	0.459907
GO	neurotransmitter transport	3	29	0.459907
GO	identical protein binding	12	132	0.463558
GO	protein modification	14	155	0.463717
GO	regulation of cell cycle	2	18	0.465889
GO	regulation of growth	2	18	0.465889
GO	tumor necrosis factor receptor binding	2	18	0.465889
GO	anion transport	2	18	0.465889
GO	sialyltransferase activity	2	18	0.465889
GO	hydrolase activity, acting on glycosyl bonds	5	52	0.466025
GO	negative regulation of caspase activity	1	7	0.466928
GO	contractile fiber part	1	7	0.466928
GO	negative regulation of multicellular organismal process	1	7	0.466928
GO	vesicular fraction	1	7	0.466928
GO	estrogen receptor binding	1	7	0.466928
GO	myoblast fusion	1	7	0.466928
GO	macrophage differentiation	1	7	0.466928
GO	chromosome organization and biogenesis	1	7	0.466928
GO	intercellular canaliculus	1	7	0.466928
GO	regulation of long-term neuronal synaptic plasticity	1	7	0.466928
GO	neuromuscular process	1	7	0.466928
GO	receptor clustering	1	7	0.466928
GO	DNA-directed RNA polymerase II, core complex	1	7	0.466928
GO	prenylated protein tyrosine phosphatase activity	1	7	0.466928
GO	regulation of exocytosis	1	7	0.466928
GO	regulation of endocytosis	1	7	0.466928
GO	copper, zinc superoxide dismutase activity	1	7	0.466928
GO	positive regulation of B cell differentiation	1	7	0.466928
GO	skeletal morphogenesis	1	7	0.466928
GO	insulin-like growth factor receptor binding	1	7	0.466928
GO	regulation of MAPKKK cascade	1	7	0.466928
GO	cell-substrate adhesion	1	7	0.466928
GO	mannosyltransferase activity	1	7	0.466928
GO	zinc ion transporter activity	1	7	0.466928
GO	neprilysin activity	1	7	0.466928
GO	protein kinase A binding	1	7	0.466928
GO	response to biotic stimulus	1	7	0.466928
GO	inorganic anion exchanger activity	1	7	0.466928
GO	skin development	1	7	0.466928
GO	Golgi stack	1	7	0.466928
GO	protein amino acid N-linked glycosylation	1	7	0.466928
GO	midbody	1	7	0.466928
GO	oxidoreductase activity, acting on CH-OH group of donors	1	7	0.466928
GO	negative regulation of microtubule depolymerization	1	7	0.466928
GO	regulation of cell redox homeostasis	1	7	0.466928
GO	single-stranded RNA binding	1	7	0.466928
GO	neurexin binding	1	7	0.466928
GO	ubiquitin-specific protease activity	1	7	0.466928
GO	positive regulation of transcription, DNA-dependent	7	75	0.468075
GO	phosphoinositide binding	4	41	0.473551
GO	cellular biosynthetic process	4	41	0.473551
GO	regulation of translation	4	41	0.473551
GO	GTPase activity	12	133	0.474266
GO	cellular component organization and biogenesis	6	64	0.475021
GO	negative regulation of cell proliferation	8	87	0.475162
GO	cellular metabolic process	15	168	0.478015
GO	serine-type endopeptidase inhibitor activity	7	76	0.482262
GO	electron transport	28	319	0.482284
GO	positive regulation of cellular process	3	30	0.482708
GO	protein homodimerization activity	10	111	0.486545
GO	cell motility	4	42	0.492706
GO	plasma membrane part	4	42	0.492706
GO	cholesterol biosynthetic process	2	19	0.494766
GO	sterol biosynthetic process	2	19	0.494766
GO	two-component sensor activity	2	19	0.494766
GO	positive regulation of metabolic process	2	19	0.494766
GO	negative regulation of protein kinase activity	2	19	0.494766
GO	ubiquitin-dependent protein catabolic process	9	101	0.505849
GO	blood coagulation	4	43	0.511563
GO	carboxylesterase activity	1	8	0.51276
GO	retinoic acid metabolic process	1	8	0.51276
GO	ribonuclease P activity	1	8	0.51276
GO	negative regulation of cellular metabolic process	1	8	0.51276
GO	neuromuscular junction	1	8	0.51276
GO	pattern binding	1	8	0.51276
GO	Golgi vesicle transport	1	8	0.51276
GO	immune system process	1	8	0.51276
GO	myosin binding	1	8	0.51276
GO	sodium:potassium-exchanging ATPase activity	1	8	0.51276
GO	chordate embryonic development	1	8	0.51276
GO	induction of apoptosis via death domain receptors	1	8	0.51276
GO	protein oligomerization	1	8	0.51276
GO	cell aging	1	8	0.51276
GO	cytokine binding	1	8	0.51276
GO	negative thymic T cell selection	1	8	0.51276
GO	sarcomere organization	1	8	0.51276
GO	ubiquitin binding	1	8	0.51276
GO	histone acetylation	1	8	0.51276
GO	protein phosphatase type 1 activity	1	8	0.51276
GO	oxidoreductase activity, acting on paired donors, with oxidation of a pair of donors resulting in the reduction of molecular oxygen to two molecules of water	1	8	0.51276
GO	regulation of neuron apoptosis	1	8	0.51276
GO	dipeptidase activity	1	8	0.51276
GO	low-density lipoprotein receptor binding	1	8	0.51276
GO	histone deacetylation	1	8	0.51276
GO	kinesin binding	1	8	0.51276
GO	activation of MAPKK activity	1	8	0.51276
GO	blastocyst development	1	8	0.51276
GO	cGMP biosynthetic process	1	8	0.51276
GO	circulation	1	8	0.51276
GO	guanylate cyclase activity	1	8	0.51276
GO	anion exchanger activity	1	8	0.51276
GO	regulation of cyclin-dependent protein kinase activity	1	8	0.51276
GO	negative regulation of striated muscle development	1	8	0.51276
GO	nucleotide kinase activity	1	8	0.51276
GO	response to X-ray	1	8	0.51276
GO	metalloexopeptidase activity	1	8	0.51276
GO	gastrulation	1	8	0.51276
GO	in utero embryonic development	5	55	0.516512
GO	vacuole	2	20	0.52263
GO	carbohydrate binding	2	20	0.52263
GO	cell maturation	2	20	0.52263
GO	transcription cofactor activity	2	20	0.52263
GO	epithelial cell differentiation	2	20	0.52263
GO	iron ion transport	2	20	0.52263
GO	subtilase activity	2	20	0.52263
GO	central nervous system development	3	33	0.548133
GO	steroid biosynthetic process	4	45	0.548269
GO	response to unfolded protein	4	45	0.548269
GO	axon guidance	5	57	0.549027
GO	gap junction	2	21	0.549441
GO	coenzyme binding	2	21	0.549441
GO	regulation of programmed cell death	2	21	0.549441
GO	neural crest cell migration	2	21	0.549441
GO	tubulin binding	1	9	0.554655
GO	protein histidine kinase activity	1	9	0.554655
GO	clathrin coat of trans-Golgi network vesicle	1	9	0.554655
GO	actin filament-based movement	1	9	0.554655
GO	negative regulation of metabolic process	1	9	0.554655
GO	regulation of caspase activity	1	9	0.554655
GO	glycosaminoglycan binding	1	9	0.554655
GO	mRNA polyadenylation	1	9	0.554655
GO	synaptogenesis	1	9	0.554655
GO	alkali metal ion binding	1	9	0.554655
GO	cardiac inotropy	1	9	0.554655
GO	embryonic development ending in birth or egg hatching	1	9	0.554655
GO	transcription initiation	1	9	0.554655
GO	ferric iron binding	1	9	0.554655
GO	oxygen binding	1	9	0.554655
GO	oxygen transporter activity	1	9	0.554655
GO	positive regulation of B cell proliferation	1	9	0.554655
GO	fatty acid oxidation	1	9	0.554655
GO	ligand-dependent nuclear receptor transcription coactivator activity	1	9	0.554655
GO	DNA damage checkpoint	1	9	0.554655
GO	hair follicle development	1	9	0.554655
GO	T cell receptor complex	1	9	0.554655
GO	actin filament polymerization	1	9	0.554655
GO	blood vessel morphogenesis	1	9	0.554655
GO	thyroid gland development	1	9	0.554655
GO	response to temperature stimulus	1	9	0.554655
GO	protein amino acid prenylation	1	9	0.554655
GO	memory	1	9	0.554655
GO	cholesterol binding	1	9	0.554655
GO	histone-lysine N-methyltransferase activity	1	9	0.554655
GO	NADH dehydrogenase activity	3	34	0.568835
GO	ubiquitin ligase complex	3	34	0.568835
GO	rhythmic process	2	22	0.575173
GO	cytokinesis	2	22	0.575173
GO	cytoplasmic vesicle membrane	1	10	0.59295
GO	negative regulation of growth	1	10	0.59295
GO	feeding behavior	1	10	0.59295
GO	polysaccharide binding	1	10	0.59295
GO	sarcomere	1	10	0.59295
GO	positive regulation of body size	1	10	0.59295
GO	oxygen transport	1	10	0.59295
GO	antigen binding	1	10	0.59295
GO	response to external stimulus	1	10	0.59295
GO	structural constituent of muscle	1	10	0.59295
GO	peroxisomal membrane	1	10	0.59295
GO	response to wounding	1	10	0.59295
GO	chromatin silencing	1	10	0.59295
GO	thymus development	1	10	0.59295
GO	regulation of neuron differentiation	1	10	0.59295
GO	ubiquinol-cytochrome-c reductase activity	1	10	0.59295
GO	liver development	1	10	0.59295
GO	condensed nuclear chromosome	1	10	0.59295
GO	microtubule organizing center	1	10	0.59295
GO	ER-associated protein catabolic process	1	10	0.59295
GO	specific transcriptional repressor activity	1	10	0.59295
GO	embryonic hindlimb morphogenesis	1	10	0.59295
GO	exosome (RNase complex)	1	10	0.59295
GO	DNA topological change	1	10	0.59295
GO	behavior	2	23	0.599814
GO	negative regulation of cell growth	2	23	0.599814
GO	carboxylic ester hydrolase activity	1	11	0.627955
GO	oxidoreductase activity, acting on the CH-CH group of donors	1	11	0.627955
GO	hormone metabolic process	1	11	0.627955
GO	system development	1	11	0.627955
GO	coated vesicle membrane	1	11	0.627955
GO	cytoskeletal part	1	11	0.627955
GO	neurite development	1	11	0.627955
GO	osteoblast differentiation	1	11	0.627955
GO	protein amino acid methylation	1	11	0.627955
GO	N-methyltransferase activity	1	11	0.627955
GO	induction of apoptosis by extracellular signals	1	11	0.627955
GO	insulin secretion	1	11	0.627955
GO	histone acetyltransferase activity	1	11	0.627955
GO	vascular endothelial growth factor receptor activity	1	11	0.627955
GO	nuclear body	1	11	0.627955
GO	hair follicle morphogenesis	1	11	0.627955
GO	blood vessel remodeling	1	11	0.627955
GO	heart morphogenesis	1	11	0.627955
GO	protein processing	1	11	0.627955
GO	zinc ion transport	1	11	0.627955
GO	signalosome complex	1	11	0.627955
GO	inositol or phosphatidylinositol kinase activity	1	11	0.627955
GO	positive regulation of JNK cascade	1	11	0.627955
GO	histone binding	1	11	0.627955
GO	regulation of pH	1	11	0.627955
GO	regulation of G-protein coupled receptor protein signaling pathway	1	11	0.627955
GO	cytokine production	1	11	0.627955
GO	fatty acid beta-oxidation	1	11	0.627955
GO	lipid catabolic process	3	59	0.989
GO	mitochondrion	55	683	0.989
GO	protein folding	12	170	0.989
GO	extracellular space	147	1810	0.989
GO	nucleus	180	2862	0.989
GO	intracellular	90	1196	0.989
GO	iron ion binding	20	244	0.989
GO	monooxygenase activity	5	91	0.989
GO	oxidoreductase activity	43	535	0.989
GO	cell adhesion	28	354	0.989
GO	receptor activity	86	1063	0.989
GO	NADH dehydrogenase (ubiquinone) activity	3	36	0.989
GO	response to toxin	1	15	0.989
GO	serine esterase activity	2	30	0.989
GO	DNA binding	81	1376	0.989
GO	regulation of transcription, DNA-dependent	94	1416	0.989
GO	small GTPase regulator activity	2	27	0.989
GO	potassium ion transport	6	117	0.989
GO	voltage-gated potassium channel activity	2	58	0.989
GO	voltage-gated potassium channel complex	2	48	0.989
GO	negative regulation of transcription from RNA polymerase II promoter	9	105	0.989
GO	negative regulation of transcription	5	79	0.989
GO	nucleic acid binding	57	848	0.989
GO	sequence-specific DNA binding	21	391	0.989
GO	transcription factor activity	44	717	0.989
GO	transcription	77	1068	0.989
GO	zinc ion binding	108	1346	0.989
GO	binding	54	642	0.989
GO	DNA replication	4	93	0.989
GO	DNA-directed DNA polymerase activity	1	24	0.989
GO	nucleotidyltransferase activity	5	76	0.989
GO	calcium channel activity	3	48	0.989
GO	ion channel activity	17	232	0.989
GO	mitochondrial inner membrane	14	205	0.989
GO	soluble fraction	3	54	0.989
GO	diacylglycerol binding	1	39	0.989
GO	receptor signaling protein activity	2	25	0.989
GO	signal transduction	56	761	0.989
GO	intermediate filament	5	75	0.989
GO	structural constituent of cytoskeleton	3	74	0.989
GO	GPI anchor binding	7	90	0.989
GO	RNA binding	27	446	0.989
GO	ribonucleoprotein complex	12	239	0.989
GO	ribosome	8	133	0.989
GO	structural constituent of ribosome	11	151	0.989
GO	translation	13	240	0.989
GO	acyl-CoA dehydrogenase activity	1	14	0.989
GO	adenyl nucleotide binding	4	47	0.989
GO	carboxylic acid metabolic process	2	30	0.989
GO	cellular lipid metabolic process	1	30	0.989
GO	cofactor binding	1	17	0.989
GO	extracellular region part	5	83	0.989
GO	fatty acid metabolic process	5	59	0.989
GO	generation of precursor metabolites and energy	1	28	0.989
GO	monocarboxylic acid metabolic process	1	17	0.989
GO	organic acid metabolic process	1	22	0.989
GO	primary metabolic process	13	156	0.989
GO	cellular macromolecule metabolic process	5	62	0.989
GO	cellular protein metabolic process	5	77	0.989
GO	chloride ion binding	2	42	0.989
GO	protein metabolic process	7	94	0.989
GO	transition metal ion binding	7	84	0.989
GO	hyaluronic acid binding	1	14	0.989
GO	transmembrane receptor activity	5	91	0.989
GO	Wnt receptor signaling pathway	6	92	0.989
GO	cell surface receptor linked signal transduction	10	129	0.989
GO	endopeptidase activity	3	46	0.989
GO	extracellular matrix	2	26	0.989
GO	metalloendopeptidase activity	4	71	0.989
GO	Notch signaling pathway	3	42	0.989
GO	proteinaceous extracellular matrix	13	184	0.989
GO	signal transducer activity	21	496	0.989
GO	biological regulation	9	114	0.989
GO	biopolymer metabolic process	3	35	0.989
GO	cell cycle	26	320	0.989
GO	developmental process	7	82	0.989
GO	intracellular organelle part	6	70	0.989
GO	ligand-dependent nuclear receptor activity	3	46	0.989
GO	organelle part	6	70	0.989
GO	protein complex	9	118	0.989
GO	regulation of biological process	7	105	0.989
GO	regulation of cellular metabolic process	3	50	0.989
GO	regulation of cellular process	5	84	0.989
GO	regulation of metabolic process	4	60	0.989
GO	regulation of nucleobase, nucleoside, nucleotide and nucleic acid metabolic process	3	39	0.989
GO	regulation of transcription	24	424	0.989
GO	response to stimulus	7	148	0.989
GO	transcription factor complex	14	317	0.989
GO	transcription from RNA polymerase II promoter	3	37	0.989
GO	transcription regulator activity	11	198	0.989
GO	transferase activity, transferring phosphorus-containing groups	3	41	0.989
GO	xenobiotic metabolic process	1	13	0.989
GO	transaminase activity	2	27	0.989
GO	organ morphogenesis	8	137	0.989
GO	positive regulation of biological process	3	43	0.989
GO	anatomical structure development	4	55	0.989
GO	growth factor activity	10	125	0.989
GO	organ development	2	28	0.989
GO	receptor binding	6	102	0.989
GO	tissue development	2	25	0.989
GO	ribonuclease activity	1	12	0.989
GO	tRNA processing	1	31	0.989
GO	extracellular region	19	405	0.989
GO	intracellular non-membrane-bound organelle	1	28	0.989
GO	non-membrane-bound organelle	1	28	0.989
GO	antioxidant activity	1	14	0.989
GO	catabolic process	1	16	0.989
GO	response to chemical stimulus	1	13	0.989
GO	clathrin coat	1	12	0.989
GO	membrane coat	1	14	0.989
GO	membrane organization and biogenesis	2	30	0.989
GO	vesicle coat	1	12	0.989
GO	organelle membrane	1	25	0.989
GO	vesicle membrane	1	15	0.989
GO	actin filament-based process	1	14	0.989
GO	enzyme binding	2	29	0.989
GO	negative regulation of biological process	3	42	0.989
GO	negative regulation of cellular process	2	35	0.989
GO	negative regulation of protein biosynthetic process	1	12	0.989
GO	neuron migration	2	48	0.989
GO	organelle organization and biogenesis	2	31	0.989
GO	positive regulation of transcription from RNA polymerase II promoter	9	156	0.989
GO	regulation of cell growth	5	61	0.989
GO	regulation of transcription from RNA polymerase II promoter	6	95	0.989
GO	anti-apoptosis	6	81	0.989
GO	negative regulation of apoptosis	5	66	0.989
GO	negative regulation of programmed cell death	1	15	0.989
GO	regulation of a molecular function	1	17	0.989
GO	regulation of catalytic activity	1	17	0.989
GO	biological adhesion	1	25	0.989
GO	cell fraction	2	25	0.989
GO	cell morphogenesis	1	26	0.989
GO	endopeptidase inhibitor activity	4	66	0.989
GO	enzyme regulator activity	1	25	0.989
GO	locomotory behavior	3	35	0.989
GO	microtubule-based movement	3	63	0.989
GO	microtubule-based process	3	53	0.989
GO	mRNA metabolic process	2	24	0.989
GO	mRNA processing	6	175	0.989
GO	multicellular organismal process	2	53	0.989
GO	protease inhibitor activity	1	12	0.989
GO	RNA processing	4	59	0.989
GO	cytokine activity	12	148	0.989
GO	guanyl nucleotide binding	2	33	0.989
GO	cell differentiation	23	339	0.989
GO	cilium	1	15	0.989
GO	melanocyte differentiation	1	12	0.989
GO	pigmentation	1	20	0.989
GO	secretory granule	2	26	0.989
GO	biopolymer modification	1	27	0.989
GO	post-translational protein modification	1	24	0.989
GO	basolateral plasma membrane	2	28	0.989
GO	potassium ion binding	5	82	0.989
GO	regulation of heart contraction	1	23	0.989
GO	regulation of multicellular organismal process	1	20	0.989
GO	regulation of muscle contraction	1	18	0.989
GO	sarcoplasmic reticulum	1	15	0.989
GO	nucleotide metabolic process	4	49	0.989
GO	brain development	4	59	0.989
GO	chromatin binding	7	92	0.989
GO	transcription coactivator activity	4	64	0.989
GO	transcriptional activator activity	7	126	0.989
GO	neuron differentiation	2	33	0.989
GO	cell fate commitment	2	34	0.989
GO	multicellular organismal development	39	595	0.989
GO	pattern specification process	6	72	0.989
GO	skeletal development	1	59	0.989
GO	dorsal/ventral pattern formation	2	28	0.989
GO	endoderm development	1	14	0.989
GO	mitochondrial envelope	1	20	0.989
GO	sugar binding	9	153	0.989
GO	response to DNA damage stimulus	8	131	0.989
GO	calmodulin binding	6	90	0.989
GO	cysteine-type peptidase activity	7	83	0.989
GO	lamellipodium biogenesis	1	14	0.989
GO	lyase activity	7	99	0.989
GO	chromatin assembly or disassembly	1	21	0.989
GO	chromatin modification	7	85	0.989
GO	chromatin	3	56	0.989
GO	G-protein coupled receptor activity	8	303	0.989
GO	G-protein coupled receptor protein signaling pathway	12	387	0.989
GO	rhodopsin-like receptor activity	4	245	0.989
GO	cyclin-dependent protein kinase regulator activity	1	20	0.989
GO	spermatogenesis	8	110	0.989
GO	protein dimerization activity	4	79	0.989
GO	cell-cell signaling	5	67	0.989
GO	gastrulation (sensu Mammalia)	1	15	0.989
GO	homophilic cell adhesion	4	76	0.989
GO	neural tube closure	1	18	0.989
GO	chromosome, pericentric region	1	32	0.989
GO	chromosome	3	87	0.989
GO	chloride channel activity	1	38	0.989
GO	chloride transport	1	47	0.989
GO	voltage-gated chloride channel activity	1	13	0.989
GO	voltage-gated ion channel activity	6	104	0.989
GO	carboxypeptidase A activity	1	23	0.989
GO	caspase activity	1	13	0.989
GO	cell division	8	168	0.989
GO	chromosome segregation	2	25	0.989
GO	DNA metabolic process	1	34	0.989
GO	DNA repair	7	136	0.989
GO	meiosis	1	34	0.989
GO	microtubule motor activity	3	45	0.989
GO	mitosis	1	106	0.989
GO	spindle pole	1	14	0.989
GO	auditory receptor cell differentiation	1	14	0.989
GO	oxidoreductase activity, acting on paired donors, with incorporation or reduction of molecular oxygen, reduced flavin or flavoprotein as one donor, and incorporation of one atom of oxygen	2	32	0.989
GO	unspecific monooxygenase activity	1	26	0.989
GO	complement activation, classical pathway	1	23	0.989
GO	microtubule	8	135	0.989
GO	postsynaptic membrane	5	70	0.989
GO	serine-type endopeptidase activity	10	136	0.989
GO	translation elongation factor activity	2	28	0.989
GO	extracellular matrix structural constituent	3	45	0.989
GO	protein homooligomerization	1	20	0.989
GO	adult walking behavior	1	15	0.989
GO	nervous system development	12	148	0.989
GO	protein binding, bridging	1	15	0.989
GO	nucleolus	5	90	0.989
GO	purinergic nucleotide receptor activity, G-protein coupled	2	46	0.989
GO	regulation of cell adhesion	1	22	0.989
GO	positive regulation of I-kappaB kinase/NF-kappaB cascade	3	43	0.989
GO	iron-sulfur cluster binding	2	34	0.989
GO	regulation of cell proliferation	5	60	0.989
GO	peptidyl-prolyl cis-trans isomerase activity	2	26	0.989
GO	iron ion homeostasis	1	17	0.989
GO	hormone activity	4	89	0.989
GO	transferase activity, transferring glycosyl groups	11	147	0.989
GO	connexon channel activity	1	17	0.989
GO	connexon complex	1	17	0.989
GO	gap-junction forming channel activity	1	16	0.989
GO	selenium binding	1	28	0.989
GO	glutamate-gated ion channel activity	1	16	0.989
GO	ionotropic glutamate receptor activity	1	16	0.989
GO	synaptic transmission	3	59	0.989
GO	chromosome organization and biogenesis (sensu Eukaryota)	2	41	0.989
GO	nucleosome assembly	2	45	0.989
GO	nucleosome	2	40	0.989
GO	transcription corepressor activity	4	54	0.989
GO	scavenger receptor activity	2	27	0.989
GO	sulfotransferase activity	2	27	0.989
GO	hematopoietin/interferon-class (D200-domain) cytokine receptor activity	2	32	0.989
GO	interleukin receptor activity	1	20	0.989
GO	potassium channel activity	4	72	0.989
GO	kinesin complex	2	27	0.989
GO	microtubule associated complex	2	47	0.989
GO	aminoacyl-tRNA ligase activity	2	44	0.989
GO	tRNA aminoacylation for protein translation	1	35	0.989
GO	heart looping	1	12	0.989
GO	DNA recombination	1	34	0.989
GO	proteasome core complex (sensu Eukaryota)	1	18	0.989
GO	threonine endopeptidase activity	1	19	0.989
GO	microtubule binding	3	39	0.989
GO	microtubule cytoskeleton organization and biogenesis	1	24	0.989
GO	collagen catabolic process	1	16	0.989
GO	neuropeptide Y receptor activity	1	35	0.989
GO	glycolysis	3	38	0.989
GO	RNA splicing	3	138	0.989
GO	spliceosome	2	103	0.989
GO	kinetochore	1	18	0.989
GO	phototransduction	1	18	0.989
GO	visual perception	3	72	0.989
GO	gluconeogenesis	1	15	0.989
GO	mitochondrial membrane	1	15	0.989
GO	protein serine/threonine phosphatase activity	1	19	0.989
GO	cell soma	1	41	0.989
GO	neurotransmitter secretion	1	14	0.989
GO	protein kinase inhibitor activity	1	13	0.989
GO	chymotrypsin activity	2	39	0.989
GO	phosphorylation	2	28	0.989
GO	blood pressure regulation	1	20	0.989
GO	oxidoreductase activity, acting on single donors with incorporation of molecular oxygen, incorporation of two atoms of oxygen	2	39	0.989
GO	regulation of cell migration	2	26	0.989
GO	insulin receptor signaling pathway	2	24	0.989
GO	stress fiber	1	21	0.989
GO	rRNA binding	1	18	0.989
GO	nuclear speck	1	15	0.989
GO	acute-phase response	1	24	0.989
GO	GTPase activator activity	8	112	0.989
GO	caspase activation	1	19	0.989
GO	ribosome biogenesis and assembly	3	46	0.989
GO	cytosolic small ribosomal subunit (sensu Eukaryota)	1	15	0.989
GO	erythrocyte differentiation	1	14	0.989
GO	chemokine activity	3	35	0.989
GO	chemotaxis	4	76	0.989
GO	phosphate transport	5	65	0.989
GO	anatomical structure formation	1	14	0.989
GO	branching morphogenesis of a tube	1	22	0.989
GO	embryonic limb morphogenesis	3	36	0.989
GO	hindbrain development	1	17	0.989
GO	kidney development	1	15	0.989
GO	metanephros development	1	16	0.989
GO	patterning of blood vessels	1	18	0.989
GO	vasculogenesis	2	28	0.989
GO	protein amino acid glycosylation	3	45	0.989
GO	enzyme linked receptor protein signaling pathway	1	13	0.989
GO	leukotriene biosynthetic process	1	12	0.989
GO	blood vessel development	1	28	0.989
GO	determination of left/right symmetry	1	24	0.989
GO	RNA polymerase II transcription factor activity	1	46	0.989
GO	mediator complex	1	20	0.989
GO	steroid hormone receptor activity	3	48	0.989
GO	translation initiation factor activity	3	60	0.989
GO	translational initiation	1	27	0.989
GO	collagen fibril organization	1	12	0.989
GO	negative regulation of angiogenesis	1	15	0.989
GO	enzyme activator activity	1	22	0.989
GO	defense response to bacterium	1	42	0.989
GO	unfolded protein binding	4	62	0.989
GO	small conjugating protein ligase activity	3	36	0.989
GO	ubiquitin thiolesterase activity	3	48	0.989
GO	mitochondrial electron transport chain	1	15	0.989
GO	steroid binding	2	25	0.989
GO	muscle contraction	1	23	0.989
GO	cation channel activity	2	50	0.989
GO	placenta development	1	13	0.989
GO	protein prenyltransferase activity	1	12	0.989
GO	lactation	1	13	0.989
GO	helicase activity	5	93	0.989
GO	heterochromatin	1	12	0.989
GO	damaged DNA binding	1	19	0.989
GO	mRNA binding	1	19	0.989
GO	binding of sperm to zona pellucida	1	12	0.989
GO	mitotic chromosome condensation	1	14	0.989
GO	negative regulation of transcription, DNA-dependent	2	54	0.989
GO	aromatic compound metabolic process	1	19	0.989
GO	protein amino acid ADP-ribosylation	2	24	0.989
GO	tRNA-pseudouridine synthase activity	1	13	0.989
GO	regulation of signal transduction	1	24	0.989
GO	galactosyltransferase activity	1	18	0.989
GO	sensory perception of smell	1	41	0.989
GO	cyclic nucleotide biosynthetic process	1	12	0.989
GO	phosphorus-oxygen lyase activity	1	13	0.989
GO	SH3 domain binding	1	16	0.989
GO	mRNA transport	1	24	0.989
GO	nuclear pore	1	39	0.989
GO	outer membrane	4	55	0.989
GO	porin activity	1	27	0.989
GO	G-protein signaling, adenylate cyclase activating pathway	1	16	0.989
GO	protein domain specific binding	1	15	0.989
GO	disulfide oxidoreductase activity	1	13	0.989
GO	translational elongation	1	13	0.989
GO	B cell differentiation	1	21	0.989
GO	cell growth	1	17	0.989
GO	JAK-STAT cascade	1	12	0.989
GO	amino acid transporter activity	1	17	0.989
GO	neurotransmitter:sodium symporter activity	1	16	0.989
GO	C21-steroid hormone biosynthetic process	1	13	0.989
GO	mesoderm formation	1	17	0.989
GO	mitochondrial outer membrane	1	18	0.989
GO	protein translocase activity	1	13	0.989
GO	protein catabolic process	1	24	0.989
GO	dynein complex	1	15	0.989
GO	GPI anchor biosynthetic process	1	16	0.989
GO	ATP-dependent helicase activity	3	73	0.989
GO	glucose metabolic process	1	35	0.989
GO	microtubule cytoskeleton	1	20	0.989
GO	mitochondrial matrix	1	13	0.989
GO	mitochondrial large ribosomal subunit	1	22	0.989
GO	double-stranded RNA binding	1	27	0.989
GO	keratin filament	1	14	0.989
GO	regulation of GTPase activity	2	27	0.989
GO	response to virus	1	31	0.989
GO	response to UV	1	13	0.989
GO	cytochrome-c oxidase activity	1	22	0.989
GO	protein ubiquitination	1	31	0.989
GO	beta-catenin binding	1	12	0.989
GO	negative regulation of Wnt receptor signaling pathway	1	16	0.989
GO	ER-Golgi intermediate compartment	1	23	0.989
GO	centrosome	1	35	0.989
GO	regulation of immune response	1	17	0.989
GO	unfolded protein response	1	13	0.989
GO	double-stranded DNA binding	1	13	0.989
GO	adherens junction	1	17	0.989
GO	spindle	1	21	0.989
GO	3'-5' exonuclease activity	1	14	0.989
GO	positive regulation of erythrocyte differentiation	1	8	0.51276

## Sheet: Terms with Genes_down_p53_mut
Category	Term	Count in Selected Genes	Count in Total Population	P-value	Gene	Title
GO	membrane	391	3414	9.81436e-12	100434	solute carrier family 44, member 1
GO	membrane	391	3414	9.81436e-12	100561	solute carrier family 15, member 4
GO	membrane	391	3414	9.81436e-12	100972	RAB28, member RAS oncogene family
GO	membrane	391	3414	9.81436e-12	102294	cytochrome P450, family 4, subfamily v, polypeptide 3
GO	membrane	391	3414	9.81436e-12	104009	quiescin Q6
GO	membrane	391	3414	9.81436e-12	104130	NADH dehydrogenase (ubiquinone) 1 beta subcomplex, 11
GO	membrane	391	3414	9.81436e-12	104303	ADP-ribosylation factor-like 1
GO	membrane	391	3414	9.81436e-12	104886	RAB15, member RAS oncogene family
GO	membrane	391	3414	9.81436e-12	105853	mal, T-cell differentiation protein 2
GO	membrane	391	3414	9.81436e-12	106200	Thioredoxin domain containing 11
GO	membrane	391	3414	9.81436e-12	106347	immunoglobulin-like domain containing receptor 1
GO	membrane	391	3414	9.81436e-12	106572	RAB31, member RAS oncogene family
GO	membrane	391	3414	9.81436e-12	106931	potassium channel tetramerisation domain containing 1
GO	membrane	391	3414	9.81436e-12	109305	transmembrane protein 142A
GO	membrane	391	3414	9.81436e-12	109754	cytochrome b5 reductase 3
GO	membrane	391	3414	9.81436e-12	110454	lymphocyte antigen 6 complex, locus A
GO	membrane	391	3414	9.81436e-12	114143	ATPase, H+ transporting, lysosomal V0 subunit B
GO	membrane	391	3414	9.81436e-12	11421	angiotensin I converting enzyme (peptidyl-dipeptidase A) 1
GO	membrane	391	3414	9.81436e-12	114332	extra cellular link domain-containing 1
GO	membrane	391	3414	9.81436e-12	11491	a disintegrin and metallopeptidase domain 17
GO	membrane	391	3414	9.81436e-12	117149	toll-interleukin 1 receptor (TIR) domain-containing adaptor protein
GO	membrane	391	3414	9.81436e-12	11750	annexin A7
GO	membrane	391	3414	9.81436e-12	11766	adaptor protein complex AP-1, gamma 2 subunit
GO	membrane	391	3414	9.81436e-12	11782	adaptor-related protein complex AP-4, sigma 1
GO	membrane	391	3414	9.81436e-12	11820	amyloid beta (A4) precursor protein
GO	membrane	391	3414	9.81436e-12	11839	amphiregulin
GO	membrane	391	3414	9.81436e-12	11840	ADP-ribosylation factor 1
GO	membrane	391	3414	9.81436e-12	11891	RAB27A, member RAS oncogene family
GO	membrane	391	3414	9.81436e-12	11931	ATPase, Na+/K+ transporting, beta 1 polypeptide
GO	membrane	391	3414	9.81436e-12	11938	ATPase, Ca++ transporting, cardiac muscle, slow twitch 2
GO	membrane	391	3414	9.81436e-12	11975	ATPase, H+ transporting, lysosomal V0 subunit A1
GO	membrane	391	3414	9.81436e-12	11980	ATPase, aminophospholipid transporter (APLT), class I, type 8A, member 1
GO	membrane	391	3414	9.81436e-12	11981	ATPase, class II, type 9A
GO	membrane	391	3414	9.81436e-12	12048	Bcl2-like 1
GO	membrane	391	3414	9.81436e-12	12166	bone morphogenetic protein receptor, type 1A
GO	membrane	391	3414	9.81436e-12	12177	BCL2/adenovirus E1B interacting protein 3-like
GO	membrane	391	3414	9.81436e-12	12182	bone marrow stromal cell antigen 1
GO	membrane	391	3414	9.81436e-12	12215	basigin
GO	membrane	391	3414	9.81436e-12	12223	betacellulin, epidermal growth factor family member
GO	membrane	391	3414	9.81436e-12	12351	carbonic anhydrase 4
GO	membrane	391	3414	9.81436e-12	12390	caveolin 2
GO	membrane	391	3414	9.81436e-12	12425	cholecystokinin A receptor
GO	membrane	391	3414	9.81436e-12	12492	scavenger receptor class B, member 2
GO	membrane	391	3414	9.81436e-12	12495	ectonucleoside triphosphate diphosphohydrolase 1
GO	membrane	391	3414	9.81436e-12	12521	CD82 antigen
GO	membrane	391	3414	9.81436e-12	12614	cadherin EGF LAG seven-pass G-type receptor 1
GO	membrane	391	3414	9.81436e-12	12727	chloride channel 4-2
GO	membrane	391	3414	9.81436e-12	12739	claudin 3
GO	membrane	391	3414	9.81436e-12	12740	claudin 4
GO	membrane	391	3414	9.81436e-12	12799	cyclic nucleotide phosphodiesterase 1
GO	membrane	391	3414	9.81436e-12	12874	carboxypeptidase D
GO	membrane	391	3414	9.81436e-12	12896	carnitine palmitoyltransferase 2
GO	membrane	391	3414	9.81436e-12	13026	phosphate cytidylyltransferase 1, choline, alpha isoform
GO	membrane	391	3414	9.81436e-12	13047	cut-like 1 (Drosophila)
GO	membrane	391	3414	9.81436e-12	13056	cytochrome b-561
GO	membrane	391	3414	9.81436e-12	13088	cytochrome P450, family 2, subfamily b, polypeptide 10
GO	membrane	391	3414	9.81436e-12	13107	cytochrome P450, family 2, subfamily f, polypeptide 2
GO	membrane	391	3414	9.81436e-12	13123	cytochrome P450, family 7, subfamily b, polypeptide 1
GO	membrane	391	3414	9.81436e-12	13136	CD55 antigen
GO	membrane	391	3414	9.81436e-12	13383	discs, large homolog 1 (Drosophila)
GO	membrane	391	3414	9.81436e-12	13386	delta-like 1 homolog (Drosophila)
GO	membrane	391	3414	9.81436e-12	13482	dipeptidylpeptidase 4
GO	membrane	391	3414	9.81436e-12	13506	desmocollin 2
GO	membrane	391	3414	9.81436e-12	13511	desmoglein 2
GO	membrane	391	3414	9.81436e-12	13731	epithelial membrane protein 2
GO	membrane	391	3414	9.81436e-12	13821	erythrocyte protein band 4.1-like 1
GO	membrane	391	3414	9.81436e-12	13830	stomatin
GO	membrane	391	3414	9.81436e-12	13835	Eph receptor A1
GO	membrane	391	3414	9.81436e-12	13838	Eph receptor A4
GO	membrane	391	3414	9.81436e-12	13866	v-erb-b2 erythroblastic leukemia viral oncogene homolog 2, neuro/glioblastoma derived oncogene homolog (avian)
GO	membrane	391	3414	9.81436e-12	13867	v-erb-b2 erythroblastic leukemia viral oncogene homolog 3 (avian)
GO	membrane	391	3414	9.81436e-12	14012	epithelial V-like antigen 1
GO	membrane	391	3414	9.81436e-12	140474	mucin 4
GO	membrane	391	3414	9.81436e-12	140494	ATPase, H+ transporting, lysosomal V0 subunit A4
GO	membrane	391	3414	9.81436e-12	14066	coagulation factor III
GO	membrane	391	3414	9.81436e-12	140795	purinergic receptor P2Y, G-protein coupled, 14
GO	membrane	391	3414	9.81436e-12	14103	Fas ligand (TNF superfamily, member 6)
GO	membrane	391	3414	9.81436e-12	14183	fibroblast growth factor receptor 2
GO	membrane	391	3414	9.81436e-12	14184	fibroblast growth factor receptor 3
GO	membrane	391	3414	9.81436e-12	14426	UDP-N-acetyl-alpha-D-galactosamine:polypeptide N-acetylgalactosaminyltransferase 4
GO	membrane	391	3414	9.81436e-12	14470	Rab acceptor 1 (prenylated)
GO	membrane	391	3414	9.81436e-12	14538	glucosaminyl (N-acetyl) transferase 2, I-branching enzyme
GO	membrane	391	3414	9.81436e-12	14623	gap junction membrane channel protein beta 6
GO	membrane	391	3414	9.81436e-12	14766	G protein-coupled receptor 56
GO	membrane	391	3414	9.81436e-12	14812	glutamate receptor, ionotropic, NMDA2B (epsilon 2)
GO	membrane	391	3414	9.81436e-12	14961	histocompatibility 2, class II antigen A, beta 1
GO	membrane	391	3414	9.81436e-12	14964	histocompatibility 2, D region locus 1
GO	membrane	391	3414	9.81436e-12	14972	histocompatibility 2, K1, K region
GO	membrane	391	3414	9.81436e-12	14980	histocompatibility 2, D region
GO	membrane	391	3414	9.81436e-12	14998	histocompatibility 2, class II, locus DMa
GO	membrane	391	3414	9.81436e-12	14999	histocompatibility 2, class II, locus Mb1
GO	membrane	391	3414	9.81436e-12	15204	hect (homologous to the E6-AP (UBE3A) carboxyl terminus) domain and RCC1 (CHC1)-like domain (RLD) 2
GO	membrane	391	3414	9.81436e-12	15451	hepsin
GO	membrane	391	3414	9.81436e-12	15461	Harvey rat sarcoma virus oncogene 1
GO	membrane	391	3414	9.81436e-12	15483	hydroxysteroid 11-beta dehydrogenase 1
GO	membrane	391	3414	9.81436e-12	15531	N-deacetylase/N-sulfotransferase (heparan glucosaminyl) 1
GO	membrane	391	3414	9.81436e-12	15893	islet cell autoantigen 1
GO	membrane	391	3414	9.81436e-12	16019	immunoglobulin heavy chain 6 (heavy chain of IgM)
GO	membrane	391	3414	9.81436e-12	16149	CD74 antigen (invariant polypeptide of major histocompatibility complex, class II antigen-associated)
GO	membrane	391	3414	9.81436e-12	16155	interleukin 10 receptor, beta
GO	membrane	391	3414	9.81436e-12	16164	interleukin 13 receptor, alpha 1
GO	membrane	391	3414	9.81436e-12	16195	interleukin 6 signal transducer
GO	membrane	391	3414	9.81436e-12	16411	integrin alpha X
GO	membrane	391	3414	9.81436e-12	16412	integrin beta 1 (fibronectin receptor beta)
GO	membrane	391	3414	9.81436e-12	16420	integrin beta 6
GO	membrane	391	3414	9.81436e-12	16423	CD47 antigen (Rh-related antigen, integrin-associated signal transducer)
GO	membrane	391	3414	9.81436e-12	16432	integral membrane protein 2B
GO	membrane	391	3414	9.81436e-12	16451	Janus kinase 1
GO	membrane	391	3414	9.81436e-12	16456	F11 receptor
GO	membrane	391	3414	9.81436e-12	16491	potassium voltage-gated channel, shaker-related subfamily, member 3
GO	membrane	391	3414	9.81436e-12	16516	potassium inwardly-rectifying channel, subfamily J, member 15
GO	membrane	391	3414	9.81436e-12	16522	potassium inwardly-rectifying channel, subfamily J, member 6
GO	membrane	391	3414	9.81436e-12	16525	potassium channel, subfamily K, member 1
GO	membrane	391	3414	9.81436e-12	16582	kinesin family member C3
GO	membrane	391	3414	9.81436e-12	16784	lysosomal membrane glycoprotein 2
GO	membrane	391	3414	9.81436e-12	16834	component of oligomeric golgi complex 1
GO	membrane	391	3414	9.81436e-12	16835	low density lipoprotein receptor
GO	membrane	391	3414	9.81436e-12	17067	lymphocyte antigen 6 complex, locus C
GO	membrane	391	3414	9.81436e-12	170706	transmembrane protein 37
GO	membrane	391	3414	9.81436e-12	170737	zinc and ring finger 1
GO	membrane	391	3414	9.81436e-12	170757	EGF, latrophilin seven transmembrane domain containing 1
GO	membrane	391	3414	9.81436e-12	170758	RAS-related C3 botulinum substrate 3
GO	membrane	391	3414	9.81436e-12	17113	mannose-6-phosphate receptor, cation dependent
GO	membrane	391	3414	9.81436e-12	171168	N-acylsphingosine amidohydrolase (alkaline ceramidase) 3
GO	membrane	391	3414	9.81436e-12	171285	hepatitis A virus cellular receptor 2
GO	membrane	391	3414	9.81436e-12	17153	myelin and lymphocyte protein, T-cell differentiation protein
GO	membrane	391	3414	9.81436e-12	17295	met proto-oncogene
GO	membrane	391	3414	9.81436e-12	17388	matrix metallopeptidase 15
GO	membrane	391	3414	9.81436e-12	17829	mucin 1, transmembrane
GO	membrane	391	3414	9.81436e-12	17913	myosin IC
GO	membrane	391	3414	9.81436e-12	18168	neuropeptide Y receptor Y5
GO	membrane	391	3414	9.81436e-12	18222	numb gene homolog (Drosophila)
GO	membrane	391	3414	9.81436e-12	18400	solute carrier family 22 (organic cation transporter), member 18
GO	membrane	391	3414	9.81436e-12	18438	purinergic receptor P2X, ligand-gated ion channel 4
GO	membrane	391	3414	9.81436e-12	18442	purinergic receptor P2Y, G-protein coupled 2
GO	membrane	391	3414	9.81436e-12	18590	platelet derived growth factor, alpha
GO	membrane	391	3414	9.81436e-12	18591	platelet derived growth factor, B polypeptide
GO	membrane	391	3414	9.81436e-12	18595	platelet derived growth factor receptor, alpha polypeptide
GO	membrane	391	3414	9.81436e-12	18607	3-phosphoinositide dependent protein kinase-1
GO	membrane	391	3414	9.81436e-12	18631	peroxisomal biogenesis factor 11a
GO	membrane	391	3414	9.81436e-12	18766	polycystic kidney disease (polycystin) and REJ (sperm receptor for egg jelly, sea urchin homolog)-like
GO	membrane	391	3414	9.81436e-12	18807	phospholipase D family, member 3
GO	membrane	391	3414	9.81436e-12	18844	plexin A1
GO	membrane	391	3414	9.81436e-12	18845	plexin A2
GO	membrane	391	3414	9.81436e-12	18858	peripheral myelin protein
GO	membrane	391	3414	9.81436e-12	19027	synaptophysin-like protein
GO	membrane	391	3414	9.81436e-12	19122	prion protein
GO	membrane	391	3414	9.81436e-12	19143	suppression of tumorigenicity 14 (colon carcinoma)
GO	membrane	391	3414	9.81436e-12	192120	B-box and SPRY domain containing
GO	membrane	391	3414	9.81436e-12	19224	prostaglandin-endoperoxide synthase 1
GO	membrane	391	3414	9.81436e-12	192287	solute carrier family 25, member 36
GO	membrane	391	3414	9.81436e-12	19245	protein tyrosine phosphatase 4a3
GO	membrane	391	3414	9.81436e-12	19285	polymerase I and transcript release factor
GO	membrane	391	3414	9.81436e-12	19298	peroxisome biogenesis factor 19
GO	membrane	391	3414	9.81436e-12	19324	RAB1, member RAS oncogene family
GO	membrane	391	3414	9.81436e-12	19329	RAB17, member RAS oncogene family
GO	membrane	391	3414	9.81436e-12	19340	RAB3D, member RAS oncogene family
GO	membrane	391	3414	9.81436e-12	19344	RAB5B, member RAS oncogene family
GO	membrane	391	3414	9.81436e-12	19679	phosphatidylinositol transfer protein, membrane-associated 2
GO	membrane	391	3414	9.81436e-12	20249	stearoyl-Coenzyme A desaturase 1
GO	membrane	391	3414	9.81436e-12	20257	stathmin-like 2
GO	membrane	391	3414	9.81436e-12	20276	sodium channel, nonvoltage-gated, type I, alpha
GO	membrane	391	3414	9.81436e-12	20278	sodium channel, nonvoltage-gated 1 gamma
GO	membrane	391	3414	9.81436e-12	20312	chemokine (C-X3-C motif) ligand 1
GO	membrane	391	3414	9.81436e-12	20338	Sel1 (suppressor of lin-12) 1 homolog (C. elegans)
GO	membrane	391	3414	9.81436e-12	20351	sema domain, immunoglobulin domain (Ig), transmembrane domain (TM) and short cytoplasmic domain, (semaphorin) 4A
GO	membrane	391	3414	9.81436e-12	20361	sema domain, immunoglobulin domain (Ig), and GPI membrane anchor, (semaphorin) 7A
GO	membrane	391	3414	9.81436e-12	20397	sphingosine phosphate lyase 1
GO	membrane	391	3414	9.81436e-12	20423	sonic hedgehog
GO	membrane	391	3414	9.81436e-12	20443	ST3 beta-galactoside alpha-2,3-sialyltransferase 4
GO	membrane	391	3414	9.81436e-12	20505	solute carrier family 34 (sodium phosphate), member 1
GO	membrane	391	3414	9.81436e-12	20510	solute carrier family 1 (neuronal/epithelial high affinity glutamate transporter, system Xag), member 1
GO	membrane	391	3414	9.81436e-12	20513	solute carrier family 1 (high affinity aspartate/glutamate transporter), member 6
GO	membrane	391	3414	9.81436e-12	20517	solute carrier family 22 (organic cation transporter), member 1
GO	membrane	391	3414	9.81436e-12	20520	solute carrier family 22 (organic cation transporter), member 5
GO	membrane	391	3414	9.81436e-12	20530	solute carrier family 31, member 2
GO	membrane	391	3414	9.81436e-12	20531	solute carrier family 34 (sodium phosphate), member 2
GO	membrane	391	3414	9.81436e-12	20660	sortilin-related receptor, LDLR class A repeats-containing
GO	membrane	391	3414	9.81436e-12	20661	sortilin 1
GO	membrane	391	3414	9.81436e-12	20733	serine protease inhibitor, Kunitz type 2
GO	membrane	391	3414	9.81436e-12	208449	transmembrane protein 23
GO	membrane	391	3414	9.81436e-12	208884	zinc finger, DHHC domain containing 9
GO	membrane	391	3414	9.81436e-12	20908	syntaxin 3
GO	membrane	391	3414	9.81436e-12	20947	SWA-70 protein
GO	membrane	391	3414	9.81436e-12	20969	syndecan 1
GO	membrane	391	3414	9.81436e-12	20970	syndecan 3
GO	membrane	391	3414	9.81436e-12	20972	synaptogyrin 1
GO	membrane	391	3414	9.81436e-12	20973	synaptogyrin 2
GO	membrane	391	3414	9.81436e-12	210992	acyltransferase like 2
GO	membrane	391	3414	9.81436e-12	212706	RIKEN cDNA C330016O10 gene
GO	membrane	391	3414	9.81436e-12	213006	RIKEN cDNA A930031D07 gene
GO	membrane	391	3414	9.81436e-12	213233	TAP binding protein-like
GO	membrane	391	3414	9.81436e-12	21354	transporter 1, ATP-binding cassette, sub-family B (MDR/TAP)
GO	membrane	391	3414	9.81436e-12	21355	transporter 2, ATP-binding cassette, sub-family B (MDR/TAP)
GO	membrane	391	3414	9.81436e-12	21356	TAP binding protein
GO	membrane	391	3414	9.81436e-12	213827	archain 1
GO	membrane	391	3414	9.81436e-12	214345	leucine rich repeat containing 1
GO	membrane	391	3414	9.81436e-12	214359	transmembrane protein 51
GO	membrane	391	3414	9.81436e-12	215449	RAS related protein 1b
GO	membrane	391	3414	9.81436e-12	216867	solute carrier family 16 (monocarboxylic acid transporters), member 11
GO	membrane	391	3414	9.81436e-12	216892	cDNA sequence BC011467
GO	membrane	391	3414	9.81436e-12	217310	RIKEN cDNA C630004H02 gene
GO	membrane	391	3414	9.81436e-12	217353	transmembrane channel-like gene family 6
GO	membrane	391	3414	9.81436e-12	21812	transforming growth factor, beta receptor I
GO	membrane	391	3414	9.81436e-12	218121	membrane bound O-acyltransferase domain containing 1
GO	membrane	391	3414	9.81436e-12	21813	transforming growth factor, beta receptor II
GO	membrane	391	3414	9.81436e-12	21816	transglutaminase 1, K polypeptide
GO	membrane	391	3414	9.81436e-12	21846	tyrosine kinase receptor 1
GO	membrane	391	3414	9.81436e-12	21938	tumor necrosis factor receptor superfamily, member 1b
GO	membrane	391	3414	9.81436e-12	21950	tumor necrosis factor (ligand) superfamily, member 9
GO	membrane	391	3414	9.81436e-12	22134	trans-golgi network protein
GO	membrane	391	3414	9.81436e-12	22272	ubiquinol-cytochrome c reductase, complex III subunit VII
GO	membrane	391	3414	9.81436e-12	22288	utrophin
GO	membrane	391	3414	9.81436e-12	22320	vesicle-associated membrane protein 8
GO	membrane	391	3414	9.81436e-12	22368	transient receptor potential cation channel, subfamily V, member 2
GO	membrane	391	3414	9.81436e-12	223774	asparagine-linked glycosylation 12 homolog (yeast, alpha-1,6-mannosyltransferase)
GO	membrane	391	3414	9.81436e-12	22393	Wolfram syndrome 1 homolog (human)
GO	membrane	391	3414	9.81436e-12	224022	solute carrier family 7 (cationic amino acid transporter, y+ system), member 4
GO	membrane	391	3414	9.81436e-12	224088	ATPase type 13A3
GO	membrane	391	3414	9.81436e-12	224674	solute carrier family 37 (glycerol-3-phosphate transporter), member 1
GO	membrane	391	3414	9.81436e-12	224912	crumbs homolog 3 (Drosophila)
GO	membrane	391	3414	9.81436e-12	225115	Supervillin
GO	membrane	391	3414	9.81436e-12	226352	erythrocyte protein band 4.1-like 5
GO	membrane	391	3414	9.81436e-12	22644	Ring finger protein 103
GO	membrane	391	3414	9.81436e-12	226971	pleckstrin homology domain containing, family B (evectins) member 2
GO	membrane	391	3414	9.81436e-12	22782	solute carrier family 30 (zinc transporter), member 1
GO	membrane	391	3414	9.81436e-12	22788	zona pellucida glycoprotein 3
GO	membrane	391	3414	9.81436e-12	230125	mitochondrial carrier triple repeat 1
GO	membrane	391	3414	9.81436e-12	230379	N-acylsphingosine amidohydrolase 3-like
GO	membrane	391	3414	9.81436e-12	230857	endothelin converting enzyme 1
GO	membrane	391	3414	9.81436e-12	231050	UDP-N-acetyl-alpha-D-galactosamine:polypeptide N-acetylgalactosaminyltransferase 11
GO	membrane	391	3414	9.81436e-12	231440	RIKEN cDNA 9130213B05 gene
GO	membrane	391	3414	9.81436e-12	234683	engulfment and cell motility 3, ced-12 homolog (C. elegans)
GO	membrane	391	3414	9.81436e-12	234852	procollagen (type III) N-endopeptidase
GO	membrane	391	3414	9.81436e-12	236149	cDNA sequence BC014805
GO	membrane	391	3414	9.81436e-12	23802	autocrine motility factor receptor
GO	membrane	391	3414	9.81436e-12	238257	transmembrane protein 30B
GO	membrane	391	3414	9.81436e-12	24044	secretory carrier membrane protein 2
GO	membrane	391	3414	9.81436e-12	24109	ubiquitin-like 3
GO	membrane	391	3414	9.81436e-12	26365	CEA-related cell adhesion molecule 1
GO	membrane	391	3414	9.81436e-12	26379	estrogen related receptor, alpha
GO	membrane	391	3414	9.81436e-12	26422	neurobeachin
GO	membrane	391	3414	9.81436e-12	26943	serine incorporator 3
GO	membrane	391	3414	9.81436e-12	27276	pleckstrin homology domain containing, family B (evectins) member 1
GO	membrane	391	3414	9.81436e-12	27375	tight junction protein 3
GO	membrane	391	3414	9.81436e-12	27376	solute carrier family 25 (mitochondrial carrier, dicarboxylate transporter), member 10
GO	membrane	391	3414	9.81436e-12	27410	ATP-binding cassette, sub-family A (ABC1), member 3
GO	membrane	391	3414	9.81436e-12	27416	ATP-binding cassette, sub-family C (CFTR/MRP), member 5
GO	membrane	391	3414	9.81436e-12	279766	rhomboid domain containing 3
GO	membrane	391	3414	9.81436e-12	29875	IQ motif containing GTPase activating protein 1
GO	membrane	391	3414	9.81436e-12	320405	Ca2+-dependent activator protein for secretion 2
GO	membrane	391	3414	9.81436e-12	320940	Atpase, class VI, type 11C
GO	membrane	391	3414	9.81436e-12	330260	paraoxonase 2
GO	membrane	391	3414	9.81436e-12	330662	Dedicator of cyto-kinesis 1
GO	membrane	391	3414	9.81436e-12	380967	transmembrane protein 106C
GO	membrane	391	3414	9.81436e-12	381356	RIKEN cDNA 5930434B04 gene
GO	membrane	391	3414	9.81436e-12	381629	RIKEN cDNA 0610007C21 gene
GO	membrane	391	3414	9.81436e-12	387524	zinc and ring finger 2
GO	membrane	391	3414	9.81436e-12	432486	N-acetylglucosamine-1-phosphate transferase, alpha and beta subunits
GO	membrane	391	3414	9.81436e-12	50528	transmembrane protease, serine 2
GO	membrane	391	3414	9.81436e-12	50770	ATPase, class VI, type 11A
GO	membrane	391	3414	9.81436e-12	50785	heparan sulfate 6-O-sulfotransferase 1
GO	membrane	391	3414	9.81436e-12	52014	DNA segment, Chr 10, ERATO Doi 438, expressed
GO	membrane	391	3414	9.81436e-12	53313	ATPase, Ca++ transporting, ubiquitous
GO	membrane	391	3414	9.81436e-12	53612	vesicle transport through interaction with t-SNAREs 1B homolog
GO	membrane	391	3414	9.81436e-12	53624	claudin 7
GO	membrane	391	3414	9.81436e-12	53625	UDP-GlcNAc:betaGal beta-1,3-N-acetylglucosaminyltransferase 2
GO	membrane	391	3414	9.81436e-12	53868	RAB25, member RAS oncogene family
GO	membrane	391	3414	9.81436e-12	53897	galactose-3-O-sulfotransferase 1
GO	membrane	391	3414	9.81436e-12	54208	ADP-ribosylation factor-like 6 interacting protein 1
GO	membrane	391	3414	9.81436e-12	54325	elongation of very long chain fatty acids (FEN1/Elo2, SUR4/Elo3, yeast)-like 1
GO	membrane	391	3414	9.81436e-12	54403	solute carrier family 4 (anion exchanger), member 4
GO	membrane	391	3414	9.81436e-12	54409	receptor (calcitonin) activity modifying protein 2
GO	membrane	391	3414	9.81436e-12	54420	claudin 8
GO	membrane	391	3414	9.81436e-12	54447	N-acylsphingosine amidohydrolase 2
GO	membrane	391	3414	9.81436e-12	54563	nucleoporin 210
GO	membrane	391	3414	9.81436e-12	54598	calcitonin receptor-like
GO	membrane	391	3414	9.81436e-12	54613	ST3 beta-galactoside alpha-2,3-sialyltransferase 6
GO	membrane	391	3414	9.81436e-12	55925	synaptotagmin VIII
GO	membrane	391	3414	9.81436e-12	55950	brain protein I3
GO	membrane	391	3414	9.81436e-12	55990	flavin containing monooxygenase 2
GO	membrane	391	3414	9.81436e-12	56041	vesicle docking protein
GO	membrane	391	3414	9.81436e-12	56044	v-ral simian leukemia viral oncogene homolog A (ras related)
GO	membrane	391	3414	9.81436e-12	56173	claudin 14
GO	membrane	391	3414	9.81436e-12	56334	transmembrane emp24 domain trafficking protein 2
GO	membrane	391	3414	9.81436e-12	56356	glycolipid transfer protein
GO	membrane	391	3414	9.81436e-12	56384	leucine zipper-EF-hand containing transmembrane protein 1
GO	membrane	391	3414	9.81436e-12	56453	membrane-bound transcription factor peptidase, site 1
GO	membrane	391	3414	9.81436e-12	56492	claudin 18
GO	membrane	391	3414	9.81436e-12	56494	golgi SNAP receptor complex member 2
GO	membrane	391	3414	9.81436e-12	56517	solute carrier family 22 (organic cation transporter), member 21
GO	membrane	391	3414	9.81436e-12	56615	microsomal glutathione S-transferase 1
GO	membrane	391	3414	9.81436e-12	56643	solute carrier family 15 (oligopeptide transporter), member 1
GO	membrane	391	3414	9.81436e-12	56774	solute carrier family 6 (neurotransmitter transporter), member 14
GO	membrane	391	3414	9.81436e-12	56786	TMEM9 domain family, member B
GO	membrane	391	3414	9.81436e-12	56812	DnaJ (Hsp40) homolog, subfamily B, member 10
GO	membrane	391	3414	9.81436e-12	56873	limb region 1
GO	membrane	391	3414	9.81436e-12	57170	dolichyl pyrophosphate phosphatase 1
GO	membrane	391	3414	9.81436e-12	57276	V-set and immunoglobulin domain containing 2
GO	membrane	391	3414	9.81436e-12	57295	isoprenylcysteine carboxyl methyltransferase
GO	membrane	391	3414	9.81436e-12	57370	UDP-Gal:betaGlcNAc beta 1,4-galactosyltransferase, polypeptide 3
GO	membrane	391	3414	9.81436e-12	58194	SH3-domain kinase binding protein 1
GO	membrane	391	3414	9.81436e-12	58220	par-6 (partitioning defective 6) homolog beta (C. elegans)
GO	membrane	391	3414	9.81436e-12	58244	syntaxin 6
GO	membrane	391	3414	9.81436e-12	58994	sphingomyelin phosphodiesterase 3, neutral
GO	membrane	391	3414	9.81436e-12	59045	START domain containing 3
GO	membrane	391	3414	9.81436e-12	59290	glycoprotein A33 (transmembrane)
GO	membrane	391	3414	9.81436e-12	60455	transmembrane protein 8 (five membrane-spanning domains)
GO	membrane	391	3414	9.81436e-12	64209	homocysteine-inducible, endoplasmic reticulum stress-inducible, ubiquitin-like domain member 1
GO	membrane	391	3414	9.81436e-12	64381	membrane-spanning 4-domains, subfamily A, member 8A
GO	membrane	391	3414	9.81436e-12	65107	low-density lipoprotein receptor-related protein 10
GO	membrane	391	3414	9.81436e-12	65945	calsyntenin 1
GO	membrane	391	3414	9.81436e-12	65973	aspartate-beta-hydroxylase
GO	membrane	391	3414	9.81436e-12	66109	tetraspanin 13
GO	membrane	391	3414	9.81436e-12	66114	Williams-Beuren syndrome chromosome region 18 homolog (human)
GO	membrane	391	3414	9.81436e-12	66147	NECAP endocytosis associated 2
GO	membrane	391	3414	9.81436e-12	66169	translocase of outer mitochondrial membrane 7 homolog (yeast)
GO	membrane	391	3414	9.81436e-12	66253	androgen-induced 1
GO	membrane	391	3414	9.81436e-12	66260	transmembrane protein 54
GO	membrane	391	3414	9.81436e-12	66437	fission 1 (mitochondrial outer membrane) homolog (yeast)
GO	membrane	391	3414	9.81436e-12	66451	RIKEN cDNA 2610528J11 gene
GO	membrane	391	3414	9.81436e-12	66569	glycerophosphodiester phosphodiesterase domain containing 1
GO	membrane	391	3414	9.81436e-12	66631	hippocampus abundant transcript-like 1
GO	membrane	391	3414	9.81436e-12	66700	vacuolar protein sorting 24 (yeast)
GO	membrane	391	3414	9.81436e-12	66825	ring finger protein 186
GO	membrane	391	3414	9.81436e-12	66889	ring finger protein 128
GO	membrane	391	3414	9.81436e-12	66950	RIKEN cDNA 2310028N02 gene
GO	membrane	391	3414	9.81436e-12	67023	RIKEN cDNA 2010315L10 gene
GO	membrane	391	3414	9.81436e-12	67166	ADP-ribosylation factor-like 8B
GO	membrane	391	3414	9.81436e-12	67182	PDZK1 interacting protein 1
GO	membrane	391	3414	9.81436e-12	67213	CKLF-like MARVEL transmembrane domain containing 6
GO	membrane	391	3414	9.81436e-12	67247	MOCO sulphurase C-terminal domain containing 2
GO	membrane	391	3414	9.81436e-12	67292	phosphatidylinositol glycan anchor biosynthesis, class C
GO	membrane	391	3414	9.81436e-12	67420	male sterility domain containing 2
GO	membrane	391	3414	9.81436e-12	67474	synaptosomal-associated protein
GO	membrane	391	3414	9.81436e-12	67547	solute carrier family 39 (metal ion transporter), member 8
GO	membrane	391	3414	9.81436e-12	67623	transmembrane 7 superfamily member 3
GO	membrane	391	3414	9.81436e-12	67712	solute carrier family 25, member 37
GO	membrane	391	3414	9.81436e-12	67727	syntaxin 17
GO	membrane	391	3414	9.81436e-12	67801	plasma membrane proteolipid
GO	membrane	391	3414	9.81436e-12	67880	dicarbonyl L-xylulose reductase
GO	membrane	391	3414	9.81436e-12	68059	transmembrane 9 superfamily member 2
GO	membrane	391	3414	9.81436e-12	68159	syntaxin 19
GO	membrane	391	3414	9.81436e-12	68212	transmembrane BAX inhibitor motif containing 4
GO	membrane	391	3414	9.81436e-12	68421	LMBR1 domain containing 1
GO	membrane	391	3414	9.81436e-12	68552	RIKEN cDNA 1110003E01 gene
GO	membrane	391	3414	9.81436e-12	68581	transmembrane emp24-like trafficking protein 10 (yeast)
GO	membrane	391	3414	9.81436e-12	68682	solute carrier family 44, member 2
GO	membrane	391	3414	9.81436e-12	68839	ankyrin repeat domain 46
GO	membrane	391	3414	9.81436e-12	69035	zinc finger, DHHC domain containing 3
GO	membrane	391	3414	9.81436e-12	69581	ras homolog gene family, member U
GO	membrane	391	3414	9.81436e-12	69601	disabled homolog 2 (Drosophila) interacting protein
GO	membrane	391	3414	9.81436e-12	69660	transmembrane BAX inhibitor motif containing 1
GO	membrane	391	3414	9.81436e-12	69903	Ras interacting protein 1
GO	membrane	391	3414	9.81436e-12	69981	transmembrane protein 30A
GO	membrane	391	3414	9.81436e-12	70129	solute carrier family 44, member 4
GO	membrane	391	3414	9.81436e-12	70510	ring finger protein 167
GO	membrane	391	3414	9.81436e-12	70747	tetraspanin 2
GO	membrane	391	3414	9.81436e-12	71116	syntaxin 18
GO	membrane	391	3414	9.81436e-12	71584	glycerophosphodiester phosphodiesterase domain containing 2
GO	membrane	391	3414	9.81436e-12	71785	platelet-derived growth factor, D polypeptide
GO	membrane	391	3414	9.81436e-12	71881	RIKEN cDNA 2310001A20 gene
GO	membrane	391	3414	9.81436e-12	71893	NADPH oxidase organizer 1
GO	membrane	391	3414	9.81436e-12	71927	integrin alpha FG-GAP repeat containing 1
GO	membrane	391	3414	9.81436e-12	72058	junction adhesion molecule 4
GO	membrane	391	3414	9.81436e-12	72324	plexin domain containing 1
GO	membrane	391	3414	9.81436e-12	72881	zinc finger, DHHC domain containing 4
GO	membrane	391	3414	9.81436e-12	74096	hydrogen voltage-gated channel 1
GO	membrane	391	3414	9.81436e-12	74150	solute carrier family 35, member F5
GO	membrane	391	3414	9.81436e-12	74498	golgi reassembly stacking protein 1
GO	membrane	391	3414	9.81436e-12	75965	zinc finger, DHHC domain containing 20
GO	membrane	391	3414	9.81436e-12	76025	calcium activated nucleotidase 1
GO	membrane	391	3414	9.81436e-12	76072	ring finger protein 183
GO	membrane	391	3414	9.81436e-12	76560	protease, serine, 8 (prostasin)
GO	membrane	391	3414	9.81436e-12	76740	RIKEN cDNA C920006C10 gene
GO	membrane	391	3414	9.81436e-12	77018	procollagen, type XXV, alpha 1
GO	membrane	391	3414	9.81436e-12	77799	Src-like-adaptor 2
GO	membrane	391	3414	9.81436e-12	78943	endoplasmic reticulum (ER) to nucleus signalling 1
GO	membrane	391	3414	9.81436e-12	80718	RAB27b, member RAS oncogene family
GO	membrane	391	3414	9.81436e-12	80721	solute carrier family 19 (sodium/hydrogen exchanger), member 3
GO	membrane	391	3414	9.81436e-12	80749	leucine rich repeat and fibronectin type III domain containing 1
GO	membrane	391	3414	9.81436e-12	81840	sortilin-related VPS10 domain containing receptor 2
GO	membrane	391	3414	9.81436e-12	83704	solute carrier family 12 (potassium/chloride transporters), member 9
GO	membrane	391	3414	9.81436e-12	83813	tyrosine kinase, non-receptor, 1
GO	membrane	391	3414	9.81436e-12	83965	ectonucleotide pyrophosphatase/phosphodiesterase 5
GO	membrane	391	3414	9.81436e-12	93695	glycoprotein (transmembrane) nmb
GO	membrane	391	3414	9.81436e-12	93742	par-3 (partitioning defective 3) homolog (C. elegans)
GO	membrane	391	3414	9.81436e-12	93790	non imprinted in Prader-Willi/Angelman syndrome 2 homolog (human)
GO	membrane	391	3414	9.81436e-12	94178	mucolipin 1
GO	membrane	391	3414	9.81436e-12	96935	sushi domain containing 4
GO	membrane	391	3414	9.81436e-12	98366	stromal membrane-associated protein 1
GO	integral to membrane	333	2950	5.08556e-09	100434	solute carrier family 44, member 1
GO	integral to membrane	333	2950	5.08556e-09	100561	solute carrier family 15, member 4
GO	integral to membrane	333	2950	5.08556e-09	101118	transmembrane protein 168
GO	integral to membrane	333	2950	5.08556e-09	102294	cytochrome P450, family 4, subfamily v, polypeptide 3
GO	integral to membrane	333	2950	5.08556e-09	103655	SEC14-like 4 (S. cerevisiae)
GO	integral to membrane	333	2950	5.08556e-09	104009	quiescin Q6
GO	integral to membrane	333	2950	5.08556e-09	104099	integrin alpha 9
GO	integral to membrane	333	2950	5.08556e-09	104130	NADH dehydrogenase (ubiquinone) 1 beta subcomplex, 11
GO	integral to membrane	333	2950	5.08556e-09	105853	mal, T-cell differentiation protein 2
GO	integral to membrane	333	2950	5.08556e-09	106200	Thioredoxin domain containing 11
GO	integral to membrane	333	2950	5.08556e-09	106347	immunoglobulin-like domain containing receptor 1
GO	integral to membrane	333	2950	5.08556e-09	109305	transmembrane protein 142A
GO	integral to membrane	333	2950	5.08556e-09	114143	ATPase, H+ transporting, lysosomal V0 subunit B
GO	integral to membrane	333	2950	5.08556e-09	11421	angiotensin I converting enzyme (peptidyl-dipeptidase A) 1
GO	integral to membrane	333	2950	5.08556e-09	114332	extra cellular link domain-containing 1
GO	integral to membrane	333	2950	5.08556e-09	11491	a disintegrin and metallopeptidase domain 17
GO	integral to membrane	333	2950	5.08556e-09	117167	STEAP family member 4
GO	integral to membrane	333	2950	5.08556e-09	11820	amyloid beta (A4) precursor protein
GO	integral to membrane	333	2950	5.08556e-09	11839	amphiregulin
GO	integral to membrane	333	2950	5.08556e-09	11931	ATPase, Na+/K+ transporting, beta 1 polypeptide
GO	integral to membrane	333	2950	5.08556e-09	11938	ATPase, Ca++ transporting, cardiac muscle, slow twitch 2
GO	integral to membrane	333	2950	5.08556e-09	11964	ATPase, H+ transporting, lysosomal V1 subunit A
GO	integral to membrane	333	2950	5.08556e-09	11966	ATPase, H+ transporting, lysosomal V1 subunit B2
GO	integral to membrane	333	2950	5.08556e-09	11972	ATPase, H+ transporting, lysosomal V0 subunit D1
GO	integral to membrane	333	2950	5.08556e-09	11975	ATPase, H+ transporting, lysosomal V0 subunit A1
GO	integral to membrane	333	2950	5.08556e-09	11980	ATPase, aminophospholipid transporter (APLT), class I, type 8A, member 1
GO	integral to membrane	333	2950	5.08556e-09	11981	ATPase, class II, type 9A
GO	integral to membrane	333	2950	5.08556e-09	12048	Bcl2-like 1
GO	integral to membrane	333	2950	5.08556e-09	12166	bone morphogenetic protein receptor, type 1A
GO	integral to membrane	333	2950	5.08556e-09	12177	BCL2/adenovirus E1B interacting protein 3-like
GO	integral to membrane	333	2950	5.08556e-09	12215	basigin
GO	integral to membrane	333	2950	5.08556e-09	12223	betacellulin, epidermal growth factor family member
GO	integral to membrane	333	2950	5.08556e-09	12390	caveolin 2
GO	integral to membrane	333	2950	5.08556e-09	12425	cholecystokinin A receptor
GO	integral to membrane	333	2950	5.08556e-09	12492	scavenger receptor class B, member 2
GO	integral to membrane	333	2950	5.08556e-09	12495	ectonucleoside triphosphate diphosphohydrolase 1
GO	integral to membrane	333	2950	5.08556e-09	12521	CD82 antigen
GO	integral to membrane	333	2950	5.08556e-09	12614	cadherin EGF LAG seven-pass G-type receptor 1
GO	integral to membrane	333	2950	5.08556e-09	12727	chloride channel 4-2
GO	integral to membrane	333	2950	5.08556e-09	12739	claudin 3
GO	integral to membrane	333	2950	5.08556e-09	12740	claudin 4
GO	integral to membrane	333	2950	5.08556e-09	12874	carboxypeptidase D
GO	integral to membrane	333	2950	5.08556e-09	13047	cut-like 1 (Drosophila)
GO	integral to membrane	333	2950	5.08556e-09	13056	cytochrome b-561
GO	integral to membrane	333	2950	5.08556e-09	13123	cytochrome P450, family 7, subfamily b, polypeptide 1
GO	integral to membrane	333	2950	5.08556e-09	13136	CD55 antigen
GO	integral to membrane	333	2950	5.08556e-09	13386	delta-like 1 homolog (Drosophila)
GO	integral to membrane	333	2950	5.08556e-09	13482	dipeptidylpeptidase 4
GO	integral to membrane	333	2950	5.08556e-09	13506	desmocollin 2
GO	integral to membrane	333	2950	5.08556e-09	13511	desmoglein 2
GO	integral to membrane	333	2950	5.08556e-09	13663	etoposide induced 2.4 mRNA
GO	integral to membrane	333	2950	5.08556e-09	13731	epithelial membrane protein 2
GO	integral to membrane	333	2950	5.08556e-09	13830	stomatin
GO	integral to membrane	333	2950	5.08556e-09	13835	Eph receptor A1
GO	integral to membrane	333	2950	5.08556e-09	13838	Eph receptor A4
GO	integral to membrane	333	2950	5.08556e-09	13866	v-erb-b2 erythroblastic leukemia viral oncogene homolog 2, neuro/glioblastoma derived oncogene homolog (avian)
GO	integral to membrane	333	2950	5.08556e-09	13867	v-erb-b2 erythroblastic leukemia viral oncogene homolog 3 (avian)
GO	integral to membrane	333	2950	5.08556e-09	14012	epithelial V-like antigen 1
GO	integral to membrane	333	2950	5.08556e-09	140474	mucin 4
GO	integral to membrane	333	2950	5.08556e-09	140494	ATPase, H+ transporting, lysosomal V0 subunit A4
GO	integral to membrane	333	2950	5.08556e-09	14066	coagulation factor III
GO	integral to membrane	333	2950	5.08556e-09	140795	purinergic receptor P2Y, G-protein coupled, 14
GO	integral to membrane	333	2950	5.08556e-09	14103	Fas ligand (TNF superfamily, member 6)
GO	integral to membrane	333	2950	5.08556e-09	14183	fibroblast growth factor receptor 2
GO	integral to membrane	333	2950	5.08556e-09	14184	fibroblast growth factor receptor 3
GO	integral to membrane	333	2950	5.08556e-09	14426	UDP-N-acetyl-alpha-D-galactosamine:polypeptide N-acetylgalactosaminyltransferase 4
GO	integral to membrane	333	2950	5.08556e-09	14470	Rab acceptor 1 (prenylated)
GO	integral to membrane	333	2950	5.08556e-09	14538	glucosaminyl (N-acetyl) transferase 2, I-branching enzyme
GO	integral to membrane	333	2950	5.08556e-09	14623	gap junction membrane channel protein beta 6
GO	integral to membrane	333	2950	5.08556e-09	14766	G protein-coupled receptor 56
GO	integral to membrane	333	2950	5.08556e-09	14812	glutamate receptor, ionotropic, NMDA2B (epsilon 2)
GO	integral to membrane	333	2950	5.08556e-09	14961	histocompatibility 2, class II antigen A, beta 1
GO	integral to membrane	333	2950	5.08556e-09	14964	histocompatibility 2, D region locus 1
GO	integral to membrane	333	2950	5.08556e-09	14972	histocompatibility 2, K1, K region
GO	integral to membrane	333	2950	5.08556e-09	14980	histocompatibility 2, D region
GO	integral to membrane	333	2950	5.08556e-09	14998	histocompatibility 2, class II, locus DMa
GO	integral to membrane	333	2950	5.08556e-09	14999	histocompatibility 2, class II, locus Mb1
GO	integral to membrane	333	2950	5.08556e-09	15369	heme oxygenase (decycling) 2
GO	integral to membrane	333	2950	5.08556e-09	15451	hepsin
GO	integral to membrane	333	2950	5.08556e-09	15483	hydroxysteroid 11-beta dehydrogenase 1
GO	integral to membrane	333	2950	5.08556e-09	15531	N-deacetylase/N-sulfotransferase (heparan glucosaminyl) 1
GO	integral to membrane	333	2950	5.08556e-09	15931	iduronate 2-sulfatase
GO	integral to membrane	333	2950	5.08556e-09	16019	immunoglobulin heavy chain 6 (heavy chain of IgM)
GO	integral to membrane	333	2950	5.08556e-09	16149	CD74 antigen (invariant polypeptide of major histocompatibility complex, class II antigen-associated)
GO	integral to membrane	333	2950	5.08556e-09	16155	interleukin 10 receptor, beta
GO	integral to membrane	333	2950	5.08556e-09	16164	interleukin 13 receptor, alpha 1
GO	integral to membrane	333	2950	5.08556e-09	16195	interleukin 6 signal transducer
GO	integral to membrane	333	2950	5.08556e-09	16330	inositol polyphosphate-5-phosphatase B
GO	integral to membrane	333	2950	5.08556e-09	16411	integrin alpha X
GO	integral to membrane	333	2950	5.08556e-09	16412	integrin beta 1 (fibronectin receptor beta)
GO	integral to membrane	333	2950	5.08556e-09	16420	integrin beta 6
GO	integral to membrane	333	2950	5.08556e-09	16423	CD47 antigen (Rh-related antigen, integrin-associated signal transducer)
GO	integral to membrane	333	2950	5.08556e-09	16432	integral membrane protein 2B
GO	integral to membrane	333	2950	5.08556e-09	16451	Janus kinase 1
GO	integral to membrane	333	2950	5.08556e-09	16456	F11 receptor
GO	integral to membrane	333	2950	5.08556e-09	16491	potassium voltage-gated channel, shaker-related subfamily, member 3
GO	integral to membrane	333	2950	5.08556e-09	16516	potassium inwardly-rectifying channel, subfamily J, member 15
GO	integral to membrane	333	2950	5.08556e-09	16522	potassium inwardly-rectifying channel, subfamily J, member 6
GO	integral to membrane	333	2950	5.08556e-09	16525	potassium channel, subfamily K, member 1
GO	integral to membrane	333	2950	5.08556e-09	16784	lysosomal membrane glycoprotein 2
GO	integral to membrane	333	2950	5.08556e-09	16835	low density lipoprotein receptor
GO	integral to membrane	333	2950	5.08556e-09	170706	transmembrane protein 37
GO	integral to membrane	333	2950	5.08556e-09	17075	tumor-associated calcium signal transducer 1
GO	integral to membrane	333	2950	5.08556e-09	170757	EGF, latrophilin seven transmembrane domain containing 1
GO	integral to membrane	333	2950	5.08556e-09	170760	acyl-Coenzyme A binding domain containing 3
GO	integral to membrane	333	2950	5.08556e-09	17113	mannose-6-phosphate receptor, cation dependent
GO	integral to membrane	333	2950	5.08556e-09	171168	N-acylsphingosine amidohydrolase (alkaline ceramidase) 3
GO	integral to membrane	333	2950	5.08556e-09	171285	hepatitis A virus cellular receptor 2
GO	integral to membrane	333	2950	5.08556e-09	17153	myelin and lymphocyte protein, T-cell differentiation protein
GO	integral to membrane	333	2950	5.08556e-09	17281	FYVE and coiled-coil domain containing 1
GO	integral to membrane	333	2950	5.08556e-09	17295	met proto-oncogene
GO	integral to membrane	333	2950	5.08556e-09	17388	matrix metallopeptidase 15
GO	integral to membrane	333	2950	5.08556e-09	17829	mucin 1, transmembrane
GO	integral to membrane	333	2950	5.08556e-09	18168	neuropeptide Y receptor Y5
GO	integral to membrane	333	2950	5.08556e-09	18400	solute carrier family 22 (organic cation transporter), member 18
GO	integral to membrane	333	2950	5.08556e-09	18438	purinergic receptor P2X, ligand-gated ion channel 4
GO	integral to membrane	333	2950	5.08556e-09	18442	purinergic receptor P2Y, G-protein coupled 2
GO	integral to membrane	333	2950	5.08556e-09	18595	platelet derived growth factor receptor, alpha polypeptide
GO	integral to membrane	333	2950	5.08556e-09	18631	peroxisomal biogenesis factor 11a
GO	integral to membrane	333	2950	5.08556e-09	18738	phosphatidylinositol transfer protein, alpha
GO	integral to membrane	333	2950	5.08556e-09	18766	polycystic kidney disease (polycystin) and REJ (sperm receptor for egg jelly, sea urchin homolog)-like
GO	integral to membrane	333	2950	5.08556e-09	18807	phospholipase D family, member 3
GO	integral to membrane	333	2950	5.08556e-09	18844	plexin A1
GO	integral to membrane	333	2950	5.08556e-09	18845	plexin A2
GO	integral to membrane	333	2950	5.08556e-09	18858	peripheral myelin protein
GO	integral to membrane	333	2950	5.08556e-09	19027	synaptophysin-like protein
GO	integral to membrane	333	2950	5.08556e-09	19143	suppression of tumorigenicity 14 (colon carcinoma)
GO	integral to membrane	333	2950	5.08556e-09	192287	solute carrier family 25, member 36
GO	integral to membrane	333	2950	5.08556e-09	19246	protein tyrosine phosphatase, non-receptor type 1
GO	integral to membrane	333	2950	5.08556e-09	19283	protein tyrosine phosphatase, receptor type Z, polypeptide 1
GO	integral to membrane	333	2950	5.08556e-09	20249	stearoyl-Coenzyme A desaturase 1
GO	integral to membrane	333	2950	5.08556e-09	20276	sodium channel, nonvoltage-gated, type I, alpha
GO	integral to membrane	333	2950	5.08556e-09	20278	sodium channel, nonvoltage-gated 1 gamma
GO	integral to membrane	333	2950	5.08556e-09	20312	chemokine (C-X3-C motif) ligand 1
GO	integral to membrane	333	2950	5.08556e-09	20338	Sel1 (suppressor of lin-12) 1 homolog (C. elegans)
GO	integral to membrane	333	2950	5.08556e-09	20351	sema domain, immunoglobulin domain (Ig), transmembrane domain (TM) and short cytoplasmic domain, (semaphorin) 4A
GO	integral to membrane	333	2950	5.08556e-09	20361	sema domain, immunoglobulin domain (Ig), and GPI membrane anchor, (semaphorin) 7A
GO	integral to membrane	333	2950	5.08556e-09	20389	surfactant associated protein C
GO	integral to membrane	333	2950	5.08556e-09	20397	sphingosine phosphate lyase 1
GO	integral to membrane	333	2950	5.08556e-09	20443	ST3 beta-galactoside alpha-2,3-sialyltransferase 4
GO	integral to membrane	333	2950	5.08556e-09	20505	solute carrier family 34 (sodium phosphate), member 1
GO	integral to membrane	333	2950	5.08556e-09	20510	solute carrier family 1 (neuronal/epithelial high affinity glutamate transporter, system Xag), member 1
GO	integral to membrane	333	2950	5.08556e-09	20513	solute carrier family 1 (high affinity aspartate/glutamate transporter), member 6
GO	integral to membrane	333	2950	5.08556e-09	20517	solute carrier family 22 (organic cation transporter), member 1
GO	integral to membrane	333	2950	5.08556e-09	20520	solute carrier family 22 (organic cation transporter), member 5
GO	integral to membrane	333	2950	5.08556e-09	20530	solute carrier family 31, member 2
GO	integral to membrane	333	2950	5.08556e-09	20531	solute carrier family 34 (sodium phosphate), member 2
GO	integral to membrane	333	2950	5.08556e-09	20532	solute carrier family 3, member 1
GO	integral to membrane	333	2950	5.08556e-09	20660	sortilin-related receptor, LDLR class A repeats-containing
GO	integral to membrane	333	2950	5.08556e-09	20661	sortilin 1
GO	integral to membrane	333	2950	5.08556e-09	20732	serine protease inhibitor, Kunitz type 1
GO	integral to membrane	333	2950	5.08556e-09	20733	serine protease inhibitor, Kunitz type 2
GO	integral to membrane	333	2950	5.08556e-09	208449	transmembrane protein 23
GO	integral to membrane	333	2950	5.08556e-09	208884	zinc finger, DHHC domain containing 9
GO	integral to membrane	333	2950	5.08556e-09	20908	syntaxin 3
GO	integral to membrane	333	2950	5.08556e-09	20969	syndecan 1
GO	integral to membrane	333	2950	5.08556e-09	20970	syndecan 3
GO	integral to membrane	333	2950	5.08556e-09	20972	synaptogyrin 1
GO	integral to membrane	333	2950	5.08556e-09	20973	synaptogyrin 2
GO	integral to membrane	333	2950	5.08556e-09	210992	acyltransferase like 2
GO	integral to membrane	333	2950	5.08556e-09	211286	ceroid-lipofuscinosis, neuronal 5
GO	integral to membrane	333	2950	5.08556e-09	213006	RIKEN cDNA A930031D07 gene
GO	integral to membrane	333	2950	5.08556e-09	213233	TAP binding protein-like
GO	integral to membrane	333	2950	5.08556e-09	21354	transporter 1, ATP-binding cassette, sub-family B (MDR/TAP)
GO	integral to membrane	333	2950	5.08556e-09	21355	transporter 2, ATP-binding cassette, sub-family B (MDR/TAP)
GO	integral to membrane	333	2950	5.08556e-09	21356	TAP binding protein
GO	integral to membrane	333	2950	5.08556e-09	214359	transmembrane protein 51
GO	integral to membrane	333	2950	5.08556e-09	216867	solute carrier family 16 (monocarboxylic acid transporters), member 11
GO	integral to membrane	333	2950	5.08556e-09	216892	cDNA sequence BC011467
GO	integral to membrane	333	2950	5.08556e-09	217310	RIKEN cDNA C630004H02 gene
GO	integral to membrane	333	2950	5.08556e-09	217353	transmembrane channel-like gene family 6
GO	integral to membrane	333	2950	5.08556e-09	217684	RIKEN cDNA 4933426M11 gene
GO	integral to membrane	333	2950	5.08556e-09	21812	transforming growth factor, beta receptor I
GO	integral to membrane	333	2950	5.08556e-09	218121	membrane bound O-acyltransferase domain containing 1
GO	integral to membrane	333	2950	5.08556e-09	21813	transforming growth factor, beta receptor II
GO	integral to membrane	333	2950	5.08556e-09	21846	tyrosine kinase receptor 1
GO	integral to membrane	333	2950	5.08556e-09	21938	tumor necrosis factor receptor superfamily, member 1b
GO	integral to membrane	333	2950	5.08556e-09	21950	tumor necrosis factor (ligand) superfamily, member 9
GO	integral to membrane	333	2950	5.08556e-09	22134	trans-golgi network protein
GO	integral to membrane	333	2950	5.08556e-09	22320	vesicle-associated membrane protein 8
GO	integral to membrane	333	2950	5.08556e-09	22368	transient receptor potential cation channel, subfamily V, member 2
GO	integral to membrane	333	2950	5.08556e-09	223774	asparagine-linked glycosylation 12 homolog (yeast, alpha-1,6-mannosyltransferase)
GO	integral to membrane	333	2950	5.08556e-09	22393	Wolfram syndrome 1 homolog (human)
GO	integral to membrane	333	2950	5.08556e-09	224088	ATPase type 13A3
GO	integral to membrane	333	2950	5.08556e-09	224674	solute carrier family 37 (glycerol-3-phosphate transporter), member 1
GO	integral to membrane	333	2950	5.08556e-09	224912	crumbs homolog 3 (Drosophila)
GO	integral to membrane	333	2950	5.08556e-09	22644	Ring finger protein 103
GO	integral to membrane	333	2950	5.08556e-09	22782	solute carrier family 30 (zinc transporter), member 1
GO	integral to membrane	333	2950	5.08556e-09	22788	zona pellucida glycoprotein 3
GO	integral to membrane	333	2950	5.08556e-09	230125	mitochondrial carrier triple repeat 1
GO	integral to membrane	333	2950	5.08556e-09	230379	N-acylsphingosine amidohydrolase 3-like
GO	integral to membrane	333	2950	5.08556e-09	230857	endothelin converting enzyme 1
GO	integral to membrane	333	2950	5.08556e-09	231050	UDP-N-acetyl-alpha-D-galactosamine:polypeptide N-acetylgalactosaminyltransferase 11
GO	integral to membrane	333	2950	5.08556e-09	231293	RIKEN cDNA C130090K23 gene
GO	integral to membrane	333	2950	5.08556e-09	231440	RIKEN cDNA 9130213B05 gene
GO	integral to membrane	333	2950	5.08556e-09	236149	cDNA sequence BC014805
GO	integral to membrane	333	2950	5.08556e-09	23802	autocrine motility factor receptor
GO	integral to membrane	333	2950	5.08556e-09	238257	transmembrane protein 30B
GO	integral to membrane	333	2950	5.08556e-09	24044	secretory carrier membrane protein 2
GO	integral to membrane	333	2950	5.08556e-09	241226	integrin alpha 8
GO	integral to membrane	333	2950	5.08556e-09	244962	sorting nexin 14
GO	integral to membrane	333	2950	5.08556e-09	26365	CEA-related cell adhesion molecule 1
GO	integral to membrane	333	2950	5.08556e-09	26943	serine incorporator 3
GO	integral to membrane	333	2950	5.08556e-09	269831	tetraspanin 12
GO	integral to membrane	333	2950	5.08556e-09	27276	pleckstrin homology domain containing, family B (evectins) member 1
GO	integral to membrane	333	2950	5.08556e-09	27376	solute carrier family 25 (mitochondrial carrier, dicarboxylate transporter), member 10
GO	integral to membrane	333	2950	5.08556e-09	27410	ATP-binding cassette, sub-family A (ABC1), member 3
GO	integral to membrane	333	2950	5.08556e-09	27416	ATP-binding cassette, sub-family C (CFTR/MRP), member 5
GO	integral to membrane	333	2950	5.08556e-09	279766	rhomboid domain containing 3
GO	integral to membrane	333	2950	5.08556e-09	320940	Atpase, class VI, type 11C
GO	integral to membrane	333	2950	5.08556e-09	353499	transmembrane channel-like gene family 4
GO	integral to membrane	333	2950	5.08556e-09	380967	transmembrane protein 106C
GO	integral to membrane	333	2950	5.08556e-09	381356	RIKEN cDNA 5930434B04 gene
GO	integral to membrane	333	2950	5.08556e-09	381629	RIKEN cDNA 0610007C21 gene
GO	integral to membrane	333	2950	5.08556e-09	432486	N-acetylglucosamine-1-phosphate transferase, alpha and beta subunits
GO	integral to membrane	333	2950	5.08556e-09	50528	transmembrane protease, serine 2
GO	integral to membrane	333	2950	5.08556e-09	50770	ATPase, class VI, type 11A
GO	integral to membrane	333	2950	5.08556e-09	50785	heparan sulfate 6-O-sulfotransferase 1
GO	integral to membrane	333	2950	5.08556e-09	51875	transmembrane protein 141
GO	integral to membrane	333	2950	5.08556e-09	52014	DNA segment, Chr 10, ERATO Doi 438, expressed
GO	integral to membrane	333	2950	5.08556e-09	52024	ankyrin repeat domain 22
GO	integral to membrane	333	2950	5.08556e-09	53313	ATPase, Ca++ transporting, ubiquitous
GO	integral to membrane	333	2950	5.08556e-09	53612	vesicle transport through interaction with t-SNAREs 1B homolog
GO	integral to membrane	333	2950	5.08556e-09	53624	claudin 7
GO	integral to membrane	333	2950	5.08556e-09	53625	UDP-GlcNAc:betaGal beta-1,3-N-acetylglucosaminyltransferase 2
GO	integral to membrane	333	2950	5.08556e-09	53897	galactose-3-O-sulfotransferase 1
GO	integral to membrane	333	2950	5.08556e-09	54208	ADP-ribosylation factor-like 6 interacting protein 1
GO	integral to membrane	333	2950	5.08556e-09	54325	elongation of very long chain fatty acids (FEN1/Elo2, SUR4/Elo3, yeast)-like 1
GO	integral to membrane	333	2950	5.08556e-09	54403	solute carrier family 4 (anion exchanger), member 4
GO	integral to membrane	333	2950	5.08556e-09	54409	receptor (calcitonin) activity modifying protein 2
GO	integral to membrane	333	2950	5.08556e-09	54420	claudin 8
GO	integral to membrane	333	2950	5.08556e-09	54447	N-acylsphingosine amidohydrolase 2
GO	integral to membrane	333	2950	5.08556e-09	54563	nucleoporin 210
GO	integral to membrane	333	2950	5.08556e-09	54598	calcitonin receptor-like
GO	integral to membrane	333	2950	5.08556e-09	54613	ST3 beta-galactoside alpha-2,3-sialyltransferase 6
GO	integral to membrane	333	2950	5.08556e-09	55925	synaptotagmin VIII
GO	integral to membrane	333	2950	5.08556e-09	55950	brain protein I3
GO	integral to membrane	333	2950	5.08556e-09	55990	flavin containing monooxygenase 2
GO	integral to membrane	333	2950	5.08556e-09	56173	claudin 14
GO	integral to membrane	333	2950	5.08556e-09	56334	transmembrane emp24 domain trafficking protein 2
GO	integral to membrane	333	2950	5.08556e-09	56384	leucine zipper-EF-hand containing transmembrane protein 1
GO	integral to membrane	333	2950	5.08556e-09	56453	membrane-bound transcription factor peptidase, site 1
GO	integral to membrane	333	2950	5.08556e-09	56492	claudin 18
GO	integral to membrane	333	2950	5.08556e-09	56494	golgi SNAP receptor complex member 2
GO	integral to membrane	333	2950	5.08556e-09	56517	solute carrier family 22 (organic cation transporter), member 21
GO	integral to membrane	333	2950	5.08556e-09	56643	solute carrier family 15 (oligopeptide transporter), member 1
GO	integral to membrane	333	2950	5.08556e-09	56753	tumor-associated calcium signal transducer 2
GO	integral to membrane	333	2950	5.08556e-09	56774	solute carrier family 6 (neurotransmitter transporter), member 14
GO	integral to membrane	333	2950	5.08556e-09	56786	TMEM9 domain family, member B
GO	integral to membrane	333	2950	5.08556e-09	56812	DnaJ (Hsp40) homolog, subfamily B, member 10
GO	integral to membrane	333	2950	5.08556e-09	56873	limb region 1
GO	integral to membrane	333	2950	5.08556e-09	57170	dolichyl pyrophosphate phosphatase 1
GO	integral to membrane	333	2950	5.08556e-09	57276	V-set and immunoglobulin domain containing 2
GO	integral to membrane	333	2950	5.08556e-09	57295	isoprenylcysteine carboxyl methyltransferase
GO	integral to membrane	333	2950	5.08556e-09	57370	UDP-Gal:betaGlcNAc beta 1,4-galactosyltransferase, polypeptide 3
GO	integral to membrane	333	2950	5.08556e-09	57874	protein tyrosine phosphatase-like A domain containing 1
GO	integral to membrane	333	2950	5.08556e-09	58244	syntaxin 6
GO	integral to membrane	333	2950	5.08556e-09	58994	sphingomyelin phosphodiesterase 3, neutral
GO	integral to membrane	333	2950	5.08556e-09	59045	START domain containing 3
GO	integral to membrane	333	2950	5.08556e-09	59048	C1GALT1-specific chaperone 1
GO	integral to membrane	333	2950	5.08556e-09	59290	glycoprotein A33 (transmembrane)
GO	integral to membrane	333	2950	5.08556e-09	60455	transmembrane protein 8 (five membrane-spanning domains)
GO	integral to membrane	333	2950	5.08556e-09	64209	homocysteine-inducible, endoplasmic reticulum stress-inducible, ubiquitin-like domain member 1
GO	integral to membrane	333	2950	5.08556e-09	64381	membrane-spanning 4-domains, subfamily A, member 8A
GO	integral to membrane	333	2950	5.08556e-09	65107	low-density lipoprotein receptor-related protein 10
GO	integral to membrane	333	2950	5.08556e-09	65945	calsyntenin 1
GO	integral to membrane	333	2950	5.08556e-09	65973	aspartate-beta-hydroxylase
GO	integral to membrane	333	2950	5.08556e-09	66109	tetraspanin 13
GO	integral to membrane	333	2950	5.08556e-09	66114	Williams-Beuren syndrome chromosome region 18 homolog (human)
GO	integral to membrane	333	2950	5.08556e-09	66169	translocase of outer mitochondrial membrane 7 homolog (yeast)
GO	integral to membrane	333	2950	5.08556e-09	66253	androgen-induced 1
GO	integral to membrane	333	2950	5.08556e-09	66260	transmembrane protein 54
GO	integral to membrane	333	2950	5.08556e-09	66437	fission 1 (mitochondrial outer membrane) homolog (yeast)
GO	integral to membrane	333	2950	5.08556e-09	66451	RIKEN cDNA 2610528J11 gene
GO	integral to membrane	333	2950	5.08556e-09	66569	glycerophosphodiester phosphodiesterase domain containing 1
GO	integral to membrane	333	2950	5.08556e-09	66631	hippocampus abundant transcript-like 1
GO	integral to membrane	333	2950	5.08556e-09	66825	ring finger protein 186
GO	integral to membrane	333	2950	5.08556e-09	66889	ring finger protein 128
GO	integral to membrane	333	2950	5.08556e-09	66940	scotin gene
GO	integral to membrane	333	2950	5.08556e-09	66950	RIKEN cDNA 2310028N02 gene
GO	integral to membrane	333	2950	5.08556e-09	67023	RIKEN cDNA 2010315L10 gene
GO	integral to membrane	333	2950	5.08556e-09	67182	PDZK1 interacting protein 1
GO	integral to membrane	333	2950	5.08556e-09	67213	CKLF-like MARVEL transmembrane domain containing 6
GO	integral to membrane	333	2950	5.08556e-09	67247	MOCO sulphurase C-terminal domain containing 2
GO	integral to membrane	333	2950	5.08556e-09	67292	phosphatidylinositol glycan anchor biosynthesis, class C
GO	integral to membrane	333	2950	5.08556e-09	67387	unc-50 homolog (C. elegans)
GO	integral to membrane	333	2950	5.08556e-09	67420	male sterility domain containing 2
GO	integral to membrane	333	2950	5.08556e-09	67547	solute carrier family 39 (metal ion transporter), member 8
GO	integral to membrane	333	2950	5.08556e-09	67623	transmembrane 7 superfamily member 3
GO	integral to membrane	333	2950	5.08556e-09	67712	solute carrier family 25, member 37
GO	integral to membrane	333	2950	5.08556e-09	67727	syntaxin 17
GO	integral to membrane	333	2950	5.08556e-09	67801	plasma membrane proteolipid
GO	integral to membrane	333	2950	5.08556e-09	67874	reprimo, TP53 dependent G2 arrest mediator candidate
GO	integral to membrane	333	2950	5.08556e-09	68059	transmembrane 9 superfamily member 2
GO	integral to membrane	333	2950	5.08556e-09	68212	transmembrane BAX inhibitor motif containing 4
GO	integral to membrane	333	2950	5.08556e-09	68421	LMBR1 domain containing 1
GO	integral to membrane	333	2950	5.08556e-09	68552	RIKEN cDNA 1110003E01 gene
GO	integral to membrane	333	2950	5.08556e-09	68581	transmembrane emp24-like trafficking protein 10 (yeast)
GO	integral to membrane	333	2950	5.08556e-09	68682	solute carrier family 44, member 2
GO	integral to membrane	333	2950	5.08556e-09	68777	transmembrane protein 53
GO	integral to membrane	333	2950	5.08556e-09	68801	ELOVL family member 5, elongation of long chain fatty acids (yeast)
GO	integral to membrane	333	2950	5.08556e-09	68839	ankyrin repeat domain 46
GO	integral to membrane	333	2950	5.08556e-09	69035	zinc finger, DHHC domain containing 3
GO	integral to membrane	333	2950	5.08556e-09	69660	transmembrane BAX inhibitor motif containing 1
GO	integral to membrane	333	2950	5.08556e-09	69981	transmembrane protein 30A
GO	integral to membrane	333	2950	5.08556e-09	70129	solute carrier family 44, member 4
GO	integral to membrane	333	2950	5.08556e-09	70510	ring finger protein 167
GO	integral to membrane	333	2950	5.08556e-09	70747	tetraspanin 2
GO	integral to membrane	333	2950	5.08556e-09	71116	syntaxin 18
GO	integral to membrane	333	2950	5.08556e-09	71584	glycerophosphodiester phosphodiesterase domain containing 2
GO	integral to membrane	333	2950	5.08556e-09	71881	RIKEN cDNA 2310001A20 gene
GO	integral to membrane	333	2950	5.08556e-09	71927	integrin alpha FG-GAP repeat containing 1
GO	integral to membrane	333	2950	5.08556e-09	72058	junction adhesion molecule 4
GO	integral to membrane	333	2950	5.08556e-09	72324	plexin domain containing 1
GO	integral to membrane	333	2950	5.08556e-09	72881	zinc finger, DHHC domain containing 4
GO	integral to membrane	333	2950	5.08556e-09	74096	hydrogen voltage-gated channel 1
GO	integral to membrane	333	2950	5.08556e-09	75965	zinc finger, DHHC domain containing 20
GO	integral to membrane	333	2950	5.08556e-09	76025	calcium activated nucleotidase 1
GO	integral to membrane	333	2950	5.08556e-09	76072	ring finger protein 183
GO	integral to membrane	333	2950	5.08556e-09	76560	protease, serine, 8 (prostasin)
GO	integral to membrane	333	2950	5.08556e-09	77018	procollagen, type XXV, alpha 1
GO	integral to membrane	333	2950	5.08556e-09	78943	endoplasmic reticulum (ER) to nucleus signalling 1
GO	integral to membrane	333	2950	5.08556e-09	80721	solute carrier family 19 (sodium/hydrogen exchanger), member 3
GO	integral to membrane	333	2950	5.08556e-09	80749	leucine rich repeat and fibronectin type III domain containing 1
GO	integral to membrane	333	2950	5.08556e-09	81840	sortilin-related VPS10 domain containing receptor 2
GO	integral to membrane	333	2950	5.08556e-09	83493	SAC1 (suppressor of actin mutations 1, homolog)-like (S. cerevisiae)
GO	integral to membrane	333	2950	5.08556e-09	83704	solute carrier family 12 (potassium/chloride transporters), member 9
GO	integral to membrane	333	2950	5.08556e-09	83965	ectonucleotide pyrophosphatase/phosphodiesterase 5
GO	integral to membrane	333	2950	5.08556e-09	93695	glycoprotein (transmembrane) nmb
GO	integral to membrane	333	2950	5.08556e-09	93790	non imprinted in Prader-Willi/Angelman syndrome 2 homolog (human)
GO	integral to membrane	333	2950	5.08556e-09	94178	mucolipin 1
GO	integral to membrane	333	2950	5.08556e-09	94346	transmembrane protein 40
GO	integral to membrane	333	2950	5.08556e-09	96935	sushi domain containing 4
GO	lysosome	24	108	1.1669e-05	11758	peroxiredoxin 6
GO	lysosome	24	108	1.1669e-05	12492	scavenger receptor class B, member 2
GO	lysosome	24	108	1.1669e-05	13033	cathepsin D
GO	lysosome	24	108	1.1669e-05	13036	cathepsin H
GO	lysosome	24	108	1.1669e-05	14184	fibroblast growth factor receptor 3
GO	lysosome	24	108	1.1669e-05	14387	glucosidase, alpha, acid
GO	lysosome	24	108	1.1669e-05	14420	galactosylceramidase
GO	lysosome	24	108	1.1669e-05	14998	histocompatibility 2, class II, locus DMa
GO	lysosome	24	108	1.1669e-05	15931	iduronate 2-sulfatase
GO	lysosome	24	108	1.1669e-05	16149	CD74 antigen (invariant polypeptide of major histocompatibility complex, class II antigen-associated)
GO	lysosome	24	108	1.1669e-05	16784	lysosomal membrane glycoprotein 2
GO	lysosome	24	108	1.1669e-05	17113	mannose-6-phosphate receptor, cation dependent
GO	lysosome	24	108	1.1669e-05	19063	palmitoyl-protein thioesterase 1
GO	lysosome	24	108	1.1669e-05	19156	prosaposin
GO	lysosome	24	108	1.1669e-05	20390	surfactant associated protein D
GO	lysosome	24	108	1.1669e-05	20597	sphingomyelin phosphodiesterase 1, acid lysosomal
GO	lysosome	24	108	1.1669e-05	20661	sortilin 1
GO	lysosome	24	108	1.1669e-05	211286	ceroid-lipofuscinosis, neuronal 5
GO	lysosome	24	108	1.1669e-05	67023	RIKEN cDNA 2010315L10 gene
GO	lysosome	24	108	1.1669e-05	71665	fucosidase, alpha-L- 1, tissue
GO	lysosome	24	108	1.1669e-05	72287	pleckstrin homology domain containing, family F (with FYVE domain) member 1
GO	lysosome	24	108	1.1669e-05	72461	prolylcarboxypeptidase (angiotensinase C)
GO	lysosome	24	108	1.1669e-05	75612	glucosamine (N-acetyl)-6-sulfatase
GO	lysosome	24	108	1.1669e-05	94178	mucolipin 1
GO	Golgi apparatus	29	161	0.000100225	104009	quiescin Q6
GO	Golgi apparatus	29	161	0.000100225	104303	ADP-ribosylation factor-like 1
GO	Golgi apparatus	29	161	0.000100225	11820	amyloid beta (A4) precursor protein
GO	Golgi apparatus	29	161	0.000100225	11840	ADP-ribosylation factor 1
GO	Golgi apparatus	29	161	0.000100225	11891	RAB27A, member RAS oncogene family
GO	Golgi apparatus	29	161	0.000100225	14470	Rab acceptor 1 (prenylated)
GO	Golgi apparatus	29	161	0.000100225	14961	histocompatibility 2, class II antigen A, beta 1
GO	Golgi apparatus	29	161	0.000100225	16149	CD74 antigen (invariant polypeptide of major histocompatibility complex, class II antigen-associated)
GO	Golgi apparatus	29	161	0.000100225	16582	kinesin family member C3
GO	Golgi apparatus	29	161	0.000100225	19122	prion protein
GO	Golgi apparatus	29	161	0.000100225	19324	RAB1, member RAS oncogene family
GO	Golgi apparatus	29	161	0.000100225	210992	acyltransferase like 2
GO	Golgi apparatus	29	161	0.000100225	211286	ceroid-lipofuscinosis, neuronal 5
GO	Golgi apparatus	29	161	0.000100225	215615	Arginyl aminopeptidase (aminopeptidase B)
GO	Golgi apparatus	29	161	0.000100225	216705	clathrin interactor 1
GO	Golgi apparatus	29	161	0.000100225	230857	endothelin converting enzyme 1
GO	Golgi apparatus	29	161	0.000100225	26943	serine incorporator 3
GO	Golgi apparatus	29	161	0.000100225	53612	vesicle transport through interaction with t-SNAREs 1B homolog
GO	Golgi apparatus	29	161	0.000100225	53897	galactose-3-O-sulfotransferase 1
GO	Golgi apparatus	29	161	0.000100225	58244	syntaxin 6
GO	Golgi apparatus	29	161	0.000100225	58994	sphingomyelin phosphodiesterase 3, neutral
GO	Golgi apparatus	29	161	0.000100225	66352	basic leucine zipper nuclear factor 1
GO	Golgi apparatus	29	161	0.000100225	66889	ring finger protein 128
GO	Golgi apparatus	29	161	0.000100225	67387	unc-50 homolog (C. elegans)
GO	Golgi apparatus	29	161	0.000100225	69035	zinc finger, DHHC domain containing 3
GO	Golgi apparatus	29	161	0.000100225	69903	Ras interacting protein 1
GO	Golgi apparatus	29	161	0.000100225	71116	syntaxin 18
GO	Golgi apparatus	29	161	0.000100225	74498	golgi reassembly stacking protein 1
GO	Golgi apparatus	29	161	0.000100225	80718	RAB27b, member RAS oncogene family
GO	transport	146	1280	0.000161696	100434	solute carrier family 44, member 1
GO	transport	146	1280	0.000161696	100561	solute carrier family 15, member 4
GO	transport	146	1280	0.000161696	103655	SEC14-like 4 (S. cerevisiae)
GO	transport	146	1280	0.000161696	104886	RAB15, member RAS oncogene family
GO	transport	146	1280	0.000161696	108664	ATPase, H+ transporting, lysosomal V1 subunit H
GO	transport	146	1280	0.000161696	109305	transmembrane protein 142A
GO	transport	146	1280	0.000161696	110611	high density lipoprotein (HDL) binding protein
GO	transport	146	1280	0.000161696	114143	ATPase, H+ transporting, lysosomal V0 subunit B
GO	transport	146	1280	0.000161696	114332	extra cellular link domain-containing 1
GO	transport	146	1280	0.000161696	11766	adaptor protein complex AP-1, gamma 2 subunit
GO	transport	146	1280	0.000161696	11782	adaptor-related protein complex AP-4, sigma 1
GO	transport	146	1280	0.000161696	11785	amyloid beta (A4) precursor protein-binding, family B, member 1
GO	transport	146	1280	0.000161696	11820	amyloid beta (A4) precursor protein
GO	transport	146	1280	0.000161696	11840	ADP-ribosylation factor 1
GO	transport	146	1280	0.000161696	11891	RAB27A, member RAS oncogene family
GO	transport	146	1280	0.000161696	11927	ATX1 (antioxidant protein 1) homolog 1 (yeast)
GO	transport	146	1280	0.000161696	11931	ATPase, Na+/K+ transporting, beta 1 polypeptide
GO	transport	146	1280	0.000161696	11938	ATPase, Ca++ transporting, cardiac muscle, slow twitch 2
GO	transport	146	1280	0.000161696	11964	ATPase, H+ transporting, lysosomal V1 subunit A
GO	transport	146	1280	0.000161696	11966	ATPase, H+ transporting, lysosomal V1 subunit B2
GO	transport	146	1280	0.000161696	11972	ATPase, H+ transporting, lysosomal V0 subunit D1
GO	transport	146	1280	0.000161696	11975	ATPase, H+ transporting, lysosomal V0 subunit A1
GO	transport	146	1280	0.000161696	11980	ATPase, aminophospholipid transporter (APLT), class I, type 8A, member 1
GO	transport	146	1280	0.000161696	11981	ATPase, class II, type 9A
GO	transport	146	1280	0.000161696	12727	chloride channel 4-2
GO	transport	146	1280	0.000161696	12896	carnitine palmitoyltransferase 2
GO	transport	146	1280	0.000161696	13047	cut-like 1 (Drosophila)
GO	transport	146	1280	0.000161696	13056	cytochrome b-561
GO	transport	146	1280	0.000161696	13835	Eph receptor A1
GO	transport	146	1280	0.000161696	140494	ATPase, H+ transporting, lysosomal V0 subunit A4
GO	transport	146	1280	0.000161696	14148	ferredoxin 1
GO	transport	146	1280	0.000161696	14812	glutamate receptor, ionotropic, NMDA2B (epsilon 2)
GO	transport	146	1280	0.000161696	14923	guanylate kinase 1
GO	transport	146	1280	0.000161696	15126	hemoglobin X, alpha-like embryonic chain in Hba complex
GO	transport	146	1280	0.000161696	15893	islet cell autoantigen 1
GO	transport	146	1280	0.000161696	16491	potassium voltage-gated channel, shaker-related subfamily, member 3
GO	transport	146	1280	0.000161696	16516	potassium inwardly-rectifying channel, subfamily J, member 15
GO	transport	146	1280	0.000161696	16522	potassium inwardly-rectifying channel, subfamily J, member 6
GO	transport	146	1280	0.000161696	16525	potassium channel, subfamily K, member 1
GO	transport	146	1280	0.000161696	16796	LIM and SH3 protein 1
GO	transport	146	1280	0.000161696	16819	lipocalin 2
GO	transport	146	1280	0.000161696	16834	component of oligomeric golgi complex 1
GO	transport	146	1280	0.000161696	16835	low density lipoprotein receptor
GO	transport	146	1280	0.000161696	170706	transmembrane protein 37
GO	transport	146	1280	0.000161696	170760	acyl-Coenzyme A binding domain containing 3
GO	transport	146	1280	0.000161696	17113	mannose-6-phosphate receptor, cation dependent
GO	transport	146	1280	0.000161696	17281	FYVE and coiled-coil domain containing 1
GO	transport	146	1280	0.000161696	17913	myosin IC
GO	transport	146	1280	0.000161696	18195	N-ethylmaleimide sensitive fusion protein
GO	transport	146	1280	0.000161696	18400	solute carrier family 22 (organic cation transporter), member 18
GO	transport	146	1280	0.000161696	18438	purinergic receptor P2X, ligand-gated ion channel 4
GO	transport	146	1280	0.000161696	18738	phosphatidylinositol transfer protein, alpha
GO	transport	146	1280	0.000161696	18766	polycystic kidney disease (polycystin) and REJ (sperm receptor for egg jelly, sea urchin homolog)-like
GO	transport	146	1280	0.000161696	19027	synaptophysin-like protein
GO	transport	146	1280	0.000161696	192120	B-box and SPRY domain containing
GO	transport	146	1280	0.000161696	192287	solute carrier family 25, member 36
GO	transport	146	1280	0.000161696	19324	RAB1, member RAS oncogene family
GO	transport	146	1280	0.000161696	19329	RAB17, member RAS oncogene family
GO	transport	146	1280	0.000161696	19340	RAB3D, member RAS oncogene family
GO	transport	146	1280	0.000161696	19344	RAB5B, member RAS oncogene family
GO	transport	146	1280	0.000161696	19679	phosphatidylinositol transfer protein, membrane-associated 2
GO	transport	146	1280	0.000161696	20276	sodium channel, nonvoltage-gated, type I, alpha
GO	transport	146	1280	0.000161696	20278	sodium channel, nonvoltage-gated 1 gamma
GO	transport	146	1280	0.000161696	20505	solute carrier family 34 (sodium phosphate), member 1
GO	transport	146	1280	0.000161696	20510	solute carrier family 1 (neuronal/epithelial high affinity glutamate transporter, system Xag), member 1
GO	transport	146	1280	0.000161696	20513	solute carrier family 1 (high affinity aspartate/glutamate transporter), member 6
GO	transport	146	1280	0.000161696	20520	solute carrier family 22 (organic cation transporter), member 5
GO	transport	146	1280	0.000161696	20530	solute carrier family 31, member 2
GO	transport	146	1280	0.000161696	20531	solute carrier family 34 (sodium phosphate), member 2
GO	transport	146	1280	0.000161696	20532	solute carrier family 3, member 1
GO	transport	146	1280	0.000161696	20660	sortilin-related receptor, LDLR class A repeats-containing
GO	transport	146	1280	0.000161696	20661	sortilin 1
GO	transport	146	1280	0.000161696	20908	syntaxin 3
GO	transport	146	1280	0.000161696	213006	RIKEN cDNA A930031D07 gene
GO	transport	146	1280	0.000161696	21354	transporter 1, ATP-binding cassette, sub-family B (MDR/TAP)
GO	transport	146	1280	0.000161696	21355	transporter 2, ATP-binding cassette, sub-family B (MDR/TAP)
GO	transport	146	1280	0.000161696	213827	archain 1
GO	transport	146	1280	0.000161696	216549	aftiphilin
GO	transport	146	1280	0.000161696	216867	solute carrier family 16 (monocarboxylic acid transporters), member 11
GO	transport	146	1280	0.000161696	216892	cDNA sequence BC011467
GO	transport	146	1280	0.000161696	217353	transmembrane channel-like gene family 6
GO	transport	146	1280	0.000161696	22272	ubiquinol-cytochrome c reductase, complex III subunit VII
GO	transport	146	1280	0.000161696	22368	transient receptor potential cation channel, subfamily V, member 2
GO	transport	146	1280	0.000161696	224022	solute carrier family 7 (cationic amino acid transporter, y+ system), member 4
GO	transport	146	1280	0.000161696	224088	ATPase type 13A3
GO	transport	146	1280	0.000161696	224674	solute carrier family 37 (glycerol-3-phosphate transporter), member 1
GO	transport	146	1280	0.000161696	22782	solute carrier family 30 (zinc transporter), member 1
GO	transport	146	1280	0.000161696	230125	mitochondrial carrier triple repeat 1
GO	transport	146	1280	0.000161696	234852	procollagen (type III) N-endopeptidase
GO	transport	146	1280	0.000161696	236149	cDNA sequence BC014805
GO	transport	146	1280	0.000161696	24044	secretory carrier membrane protein 2
GO	transport	146	1280	0.000161696	244962	sorting nexin 14
GO	transport	146	1280	0.000161696	26379	estrogen related receptor, alpha
GO	transport	146	1280	0.000161696	27376	solute carrier family 25 (mitochondrial carrier, dicarboxylate transporter), member 10
GO	transport	146	1280	0.000161696	27410	ATP-binding cassette, sub-family A (ABC1), member 3
GO	transport	146	1280	0.000161696	27416	ATP-binding cassette, sub-family C (CFTR/MRP), member 5
GO	transport	146	1280	0.000161696	28084	vacuolar protein sorting 25 (yeast)
GO	transport	146	1280	0.000161696	320405	Ca2+-dependent activator protein for secretion 2
GO	transport	146	1280	0.000161696	320940	Atpase, class VI, type 11C
GO	transport	146	1280	0.000161696	50770	ATPase, class VI, type 11A
GO	transport	146	1280	0.000161696	50927	nuclear autoantigenic sperm protein (histone-binding)
GO	transport	146	1280	0.000161696	53313	ATPase, Ca++ transporting, ubiquitous
GO	transport	146	1280	0.000161696	53413	exocyst complex component 7
GO	transport	146	1280	0.000161696	53612	vesicle transport through interaction with t-SNAREs 1B homolog
GO	transport	146	1280	0.000161696	53868	RAB25, member RAS oncogene family
GO	transport	146	1280	0.000161696	54403	solute carrier family 4 (anion exchanger), member 4
GO	transport	146	1280	0.000161696	54409	receptor (calcitonin) activity modifying protein 2
GO	transport	146	1280	0.000161696	54563	nucleoporin 210
GO	transport	146	1280	0.000161696	55925	synaptotagmin VIII
GO	transport	146	1280	0.000161696	56041	vesicle docking protein
GO	transport	146	1280	0.000161696	56334	transmembrane emp24 domain trafficking protein 2
GO	transport	146	1280	0.000161696	56356	glycolipid transfer protein
GO	transport	146	1280	0.000161696	56494	golgi SNAP receptor complex member 2
GO	transport	146	1280	0.000161696	56517	solute carrier family 22 (organic cation transporter), member 21
GO	transport	146	1280	0.000161696	56643	solute carrier family 15 (oligopeptide transporter), member 1
GO	transport	146	1280	0.000161696	56715	RAB guanine nucleotide exchange factor (GEF) 1
GO	transport	146	1280	0.000161696	56774	solute carrier family 6 (neurotransmitter transporter), member 14
GO	transport	146	1280	0.000161696	58244	syntaxin 6
GO	transport	146	1280	0.000161696	59045	START domain containing 3
GO	transport	146	1280	0.000161696	64656	mitochondrial ribosomal protein S23
GO	transport	146	1280	0.000161696	66147	NECAP endocytosis associated 2
GO	transport	146	1280	0.000161696	66169	translocase of outer mitochondrial membrane 7 homolog (yeast)
GO	transport	146	1280	0.000161696	66352	basic leucine zipper nuclear factor 1
GO	transport	146	1280	0.000161696	66371	RIKEN cDNA 2310010I16 gene
GO	transport	146	1280	0.000161696	66616	sorting nexin 9
GO	transport	146	1280	0.000161696	66631	hippocampus abundant transcript-like 1
GO	transport	146	1280	0.000161696	66700	vacuolar protein sorting 24 (yeast)
GO	transport	146	1280	0.000161696	66939	RIKEN cDNA 2310007F21 gene
GO	transport	146	1280	0.000161696	67023	RIKEN cDNA 2010315L10 gene
GO	transport	146	1280	0.000161696	67091	trafficking protein particle complex 6A
GO	transport	146	1280	0.000161696	67474	synaptosomal-associated protein
GO	transport	146	1280	0.000161696	67712	solute carrier family 25, member 37
GO	transport	146	1280	0.000161696	67727	syntaxin 17
GO	transport	146	1280	0.000161696	67801	plasma membrane proteolipid
GO	transport	146	1280	0.000161696	68059	transmembrane 9 superfamily member 2
GO	transport	146	1280	0.000161696	68581	transmembrane emp24-like trafficking protein 10 (yeast)
GO	transport	146	1280	0.000161696	68682	solute carrier family 44, member 2
GO	transport	146	1280	0.000161696	71116	syntaxin 18
GO	transport	146	1280	0.000161696	74096	hydrogen voltage-gated channel 1
GO	transport	146	1280	0.000161696	74136	SEC14-like 1 (S. cerevisiae)
GO	transport	146	1280	0.000161696	74498	golgi reassembly stacking protein 1
GO	transport	146	1280	0.000161696	75608	chromatin modifying protein 4B
GO	transport	146	1280	0.000161696	80721	solute carrier family 19 (sodium/hydrogen exchanger), member 3
GO	transport	146	1280	0.000161696	83704	solute carrier family 12 (potassium/chloride transporters), member 9
GO	transport	146	1280	0.000161696	94178	mucolipin 1
GO	transport	146	1280	0.000161696	99031	oxysterol binding protein-like 6
GO	endocytosis	19	89	0.000163334	108664	ATPase, H+ transporting, lysosomal V1 subunit H
GO	endocytosis	19	89	0.000163334	11766	adaptor protein complex AP-1, gamma 2 subunit
GO	endocytosis	19	89	0.000163334	11820	amyloid beta (A4) precursor protein
GO	endocytosis	19	89	0.000163334	12390	caveolin 2
GO	endocytosis	19	89	0.000163334	13169	drebrin-like
GO	endocytosis	19	89	0.000163334	13430	dynamin 2
GO	endocytosis	19	89	0.000163334	13855	epsin 2
GO	endocytosis	19	89	0.000163334	15461	Harvey rat sarcoma virus oncogene 1
GO	endocytosis	19	89	0.000163334	16835	low density lipoprotein receptor
GO	endocytosis	19	89	0.000163334	20403	intersectin 2
GO	endocytosis	19	89	0.000163334	20660	sortilin-related receptor, LDLR class A repeats-containing
GO	endocytosis	19	89	0.000163334	20661	sortilin 1
GO	endocytosis	19	89	0.000163334	216705	clathrin interactor 1
GO	endocytosis	19	89	0.000163334	56715	RAB guanine nucleotide exchange factor (GEF) 1
GO	endocytosis	19	89	0.000163334	57784	bridging integrator 3
GO	endocytosis	19	89	0.000163334	58194	SH3-domain kinase binding protein 1
GO	endocytosis	19	89	0.000163334	65107	low-density lipoprotein receptor-related protein 10
GO	endocytosis	19	89	0.000163334	66147	NECAP endocytosis associated 2
GO	endocytosis	19	89	0.000163334	74030	Ras and Rab interactor 2
GO	cytoskeleton	44	301	0.000331848	11735	ankyrin 3, epithelial
GO	cytoskeleton	44	301	0.000331848	12345	capping protein (actin filament) muscle Z-line, beta
GO	cytoskeleton	44	301	0.000331848	13169	drebrin-like
GO	cytoskeleton	44	301	0.000331848	13506	desmocollin 2
GO	cytoskeleton	44	301	0.000331848	13511	desmoglein 2
GO	cytoskeleton	44	301	0.000331848	13821	erythrocyte protein band 4.1-like 1
GO	cytoskeleton	44	301	0.000331848	13830	stomatin
GO	cytoskeleton	44	301	0.000331848	14027	Envoplakin
GO	cytoskeleton	44	301	0.000331848	14248	flightless I homolog (Drosophila)
GO	cytoskeleton	44	301	0.000331848	14453	growth arrest specific 2
GO	cytoskeleton	44	301	0.000331848	16451	Janus kinase 1
GO	cytoskeleton	44	301	0.000331848	16796	LIM and SH3 protein 1
GO	cytoskeleton	44	301	0.000331848	170833	hook homolog 2 (Drosophila)
GO	cytoskeleton	44	301	0.000331848	17829	mucin 1, transmembrane
GO	cytoskeleton	44	301	0.000331848	17904	myosin, light polypeptide 6, alkali, smooth muscle and non-muscle
GO	cytoskeleton	44	301	0.000331848	17909	myosin X
GO	cytoskeleton	44	301	0.000331848	17910	myosin XV
GO	cytoskeleton	44	301	0.000331848	19041	periplakin
GO	cytoskeleton	44	301	0.000331848	19241	thymosin, beta 4, X chromosome
GO	cytoskeleton	44	301	0.000331848	211401	metastasis suppressor 1
GO	cytoskeleton	44	301	0.000331848	211945	pleckstrin homology domain containing, family H (with MyTH4 domain) member 1
GO	cytoskeleton	44	301	0.000331848	213019	PDZ and LIM domain 2
GO	cytoskeleton	44	301	0.000331848	22288	utrophin
GO	cytoskeleton	44	301	0.000331848	22388	WD repeat domain 1
GO	cytoskeleton	44	301	0.000331848	225115	Supervillin
GO	cytoskeleton	44	301	0.000331848	226352	erythrocyte protein band 4.1-like 5
GO	cytoskeleton	44	301	0.000331848	226778	MAP/microtubule affinity-regulating kinase 1
GO	cytoskeleton	44	301	0.000331848	227937	plakophilin 4
GO	cytoskeleton	44	301	0.000331848	234683	engulfment and cell motility 3, ced-12 homolog (C. elegans)
GO	cytoskeleton	44	301	0.000331848	23790	coronin, actin binding protein 1C
GO	cytoskeleton	44	301	0.000331848	260409	CDC42 effector protein (Rho GTPase binding) 3
GO	cytoskeleton	44	301	0.000331848	26936	expressed sequence AA536749
GO	cytoskeleton	44	301	0.000331848	29816	huntingtin interacting protein 1 related
GO	cytoskeleton	44	301	0.000331848	330662	Dedicator of cyto-kinesis 1
GO	cytoskeleton	44	301	0.000331848	338367	Myosin ID
GO	cytoskeleton	44	301	0.000331848	50875	tropomodulin 3
GO	cytoskeleton	44	301	0.000331848	56378	actin related protein 2/3 complex, subunit 3
GO	cytoskeleton	44	301	0.000331848	56460	plakophilin 3
GO	cytoskeleton	44	301	0.000331848	56699	CDC42 effector protein (Rho GTPase binding) 4
GO	cytoskeleton	44	301	0.000331848	57784	bridging integrator 3
GO	cytoskeleton	44	301	0.000331848	64099	parvin, gamma
GO	cytoskeleton	44	301	0.000331848	74117	ARP3 actin-related protein 3 homolog (yeast)
GO	cytoskeleton	44	301	0.000331848	75646	retinoic acid induced 14
GO	cytoskeleton	44	301	0.000331848	76709	actin related protein 2/3 complex, subunit 2
GO	late endosome	8	24	0.000610801	14998	histocompatibility 2, class II, locus DMa
GO	late endosome	8	24	0.000610801	16149	CD74 antigen (invariant polypeptide of major histocompatibility complex, class II antigen-associated)
GO	late endosome	8	24	0.000610801	16784	lysosomal membrane glycoprotein 2
GO	late endosome	8	24	0.000610801	17113	mannose-6-phosphate receptor, cation dependent
GO	late endosome	8	24	0.000610801	59045	START domain containing 3
GO	late endosome	8	24	0.000610801	66889	ring finger protein 128
GO	late endosome	8	24	0.000610801	77799	Src-like-adaptor 2
GO	late endosome	8	24	0.000610801	94178	mucolipin 1
GO	tight junction	13	55	0.000619469	12739	claudin 3
GO	tight junction	13	55	0.000619469	12740	claudin 4
GO	tight junction	13	55	0.000619469	16456	F11 receptor
GO	tight junction	13	55	0.000619469	170706	transmembrane protein 37
GO	tight junction	13	55	0.000619469	224912	crumbs homolog 3 (Drosophila)
GO	tight junction	13	55	0.000619469	27375	tight junction protein 3
GO	tight junction	13	55	0.000619469	53624	claudin 7
GO	tight junction	13	55	0.000619469	54420	claudin 8
GO	tight junction	13	55	0.000619469	56173	claudin 14
GO	tight junction	13	55	0.000619469	56492	claudin 18
GO	tight junction	13	55	0.000619469	58220	par-6 (partitioning defective 6) homolog beta (C. elegans)
GO	tight junction	13	55	0.000619469	72058	junction adhesion molecule 4
GO	tight junction	13	55	0.000619469	93742	par-3 (partitioning defective 3) homolog (C. elegans)
GO	ATPase activity, coupled to transmembrane movement of ions, phosphorylative mechanism	10	36	0.000673654	11931	ATPase, Na+/K+ transporting, beta 1 polypeptide
GO	ATPase activity, coupled to transmembrane movement of ions, phosphorylative mechanism	10	36	0.000673654	11938	ATPase, Ca++ transporting, cardiac muscle, slow twitch 2
GO	ATPase activity, coupled to transmembrane movement of ions, phosphorylative mechanism	10	36	0.000673654	11966	ATPase, H+ transporting, lysosomal V1 subunit B2
GO	ATPase activity, coupled to transmembrane movement of ions, phosphorylative mechanism	10	36	0.000673654	11972	ATPase, H+ transporting, lysosomal V0 subunit D1
GO	ATPase activity, coupled to transmembrane movement of ions, phosphorylative mechanism	10	36	0.000673654	11980	ATPase, aminophospholipid transporter (APLT), class I, type 8A, member 1
GO	ATPase activity, coupled to transmembrane movement of ions, phosphorylative mechanism	10	36	0.000673654	11981	ATPase, class II, type 9A
GO	ATPase activity, coupled to transmembrane movement of ions, phosphorylative mechanism	10	36	0.000673654	224088	ATPase type 13A3
GO	ATPase activity, coupled to transmembrane movement of ions, phosphorylative mechanism	10	36	0.000673654	320940	Atpase, class VI, type 11C
GO	ATPase activity, coupled to transmembrane movement of ions, phosphorylative mechanism	10	36	0.000673654	50770	ATPase, class VI, type 11A
GO	ATPase activity, coupled to transmembrane movement of ions, phosphorylative mechanism	10	36	0.000673654	53313	ATPase, Ca++ transporting, ubiquitous
GO	protein amino acid autophosphorylation	10	36	0.000673654	12323	calcium/calmodulin-dependent protein kinase II, beta
GO	protein amino acid autophosphorylation	10	36	0.000673654	12747	CDC-like kinase 1
GO	protein amino acid autophosphorylation	10	36	0.000673654	17295	met proto-oncogene
GO	protein amino acid autophosphorylation	10	36	0.000673654	20963	spleen tyrosine kinase
GO	protein amino acid autophosphorylation	10	36	0.000673654	26406	mitogen activated protein kinase kinase kinase 3
GO	protein amino acid autophosphorylation	10	36	0.000673654	330177	TAO kinase 3
GO	protein amino acid autophosphorylation	10	36	0.000673654	53415	HIV-1 tat interactive protein 2, homolog (human)
GO	protein amino acid autophosphorylation	10	36	0.000673654	68473	MOB1, Mps One Binder kinase activator-like 1A (yeast)
GO	protein amino acid autophosphorylation	10	36	0.000673654	78943	endoplasmic reticulum (ER) to nucleus signalling 1
GO	protein amino acid autophosphorylation	10	36	0.000673654	83813	tyrosine kinase, non-receptor, 1
GO	antigen processing and presentation of endogenous peptide antigen via MHC class I	4	6	0.00070637	14972	histocompatibility 2, K1, K region
GO	antigen processing and presentation of endogenous peptide antigen via MHC class I	4	6	0.00070637	213233	TAP binding protein-like
GO	antigen processing and presentation of endogenous peptide antigen via MHC class I	4	6	0.00070637	21355	transporter 2, ATP-binding cassette, sub-family B (MDR/TAP)
GO	antigen processing and presentation of endogenous peptide antigen via MHC class I	4	6	0.00070637	21356	TAP binding protein
GO	antigen processing and presentation	9	32	0.00112837	14961	histocompatibility 2, class II antigen A, beta 1
GO	antigen processing and presentation	9	32	0.00112837	14964	histocompatibility 2, D region locus 1
GO	antigen processing and presentation	9	32	0.00112837	14972	histocompatibility 2, K1, K region
GO	antigen processing and presentation	9	32	0.00112837	14980	histocompatibility 2, D region
GO	antigen processing and presentation	9	32	0.00112837	14998	histocompatibility 2, class II, locus DMa
GO	antigen processing and presentation	9	32	0.00112837	14999	histocompatibility 2, class II, locus Mb1
GO	antigen processing and presentation	9	32	0.00112837	16019	immunoglobulin heavy chain 6 (heavy chain of IgM)
GO	antigen processing and presentation	9	32	0.00112837	16149	CD74 antigen (invariant polypeptide of major histocompatibility complex, class II antigen-associated)
GO	antigen processing and presentation	9	32	0.00112837	16913	proteosome (prosome, macropain) subunit, beta type 8 (large multifunctional peptidase 7)
GO	ion transporter activity	11	47	0.0017397	11927	ATX1 (antioxidant protein 1) homolog 1 (yeast)
GO	ion transporter activity	11	47	0.0017397	11931	ATPase, Na+/K+ transporting, beta 1 polypeptide
GO	ion transporter activity	11	47	0.0017397	11938	ATPase, Ca++ transporting, cardiac muscle, slow twitch 2
GO	ion transporter activity	11	47	0.0017397	11964	ATPase, H+ transporting, lysosomal V1 subunit A
GO	ion transporter activity	11	47	0.0017397	11966	ATPase, H+ transporting, lysosomal V1 subunit B2
GO	ion transporter activity	11	47	0.0017397	11972	ATPase, H+ transporting, lysosomal V0 subunit D1
GO	ion transporter activity	11	47	0.0017397	11975	ATPase, H+ transporting, lysosomal V0 subunit A1
GO	ion transporter activity	11	47	0.0017397	16796	LIM and SH3 protein 1
GO	ion transporter activity	11	47	0.0017397	20517	solute carrier family 22 (organic cation transporter), member 1
GO	ion transporter activity	11	47	0.0017397	20520	solute carrier family 22 (organic cation transporter), member 5
GO	ion transporter activity	11	47	0.0017397	56517	solute carrier family 22 (organic cation transporter), member 21
GO	hydrolase activity	124	1127	0.00201995	100163	platelet-activating factor acetylhydrolase 2
GO	hydrolase activity	124	1127	0.00201995	104158	carboxylesterase 3
GO	hydrolase activity	124	1127	0.00201995	106861	abhydrolase domain containing 3
GO	hydrolase activity	124	1127	0.00201995	108664	ATPase, H+ transporting, lysosomal V1 subunit H
GO	hydrolase activity	124	1127	0.00201995	114143	ATPase, H+ transporting, lysosomal V0 subunit B
GO	hydrolase activity	124	1127	0.00201995	11421	angiotensin I converting enzyme (peptidyl-dipeptidase A) 1
GO	hydrolase activity	124	1127	0.00201995	114874	DDHD domain containing 1
GO	hydrolase activity	124	1127	0.00201995	11491	a disintegrin and metallopeptidase domain 17
GO	hydrolase activity	124	1127	0.00201995	117109	processing of precursor 5, ribonuclease P/MRP family (S. cerevisiae)
GO	hydrolase activity	124	1127	0.00201995	11758	peroxiredoxin 6
GO	hydrolase activity	124	1127	0.00201995	11840	ADP-ribosylation factor 1
GO	hydrolase activity	124	1127	0.00201995	11891	RAB27A, member RAS oncogene family
GO	hydrolase activity	124	1127	0.00201995	11931	ATPase, Na+/K+ transporting, beta 1 polypeptide
GO	hydrolase activity	124	1127	0.00201995	11938	ATPase, Ca++ transporting, cardiac muscle, slow twitch 2
GO	hydrolase activity	124	1127	0.00201995	11964	ATPase, H+ transporting, lysosomal V1 subunit A
GO	hydrolase activity	124	1127	0.00201995	11966	ATPase, H+ transporting, lysosomal V1 subunit B2
GO	hydrolase activity	124	1127	0.00201995	11972	ATPase, H+ transporting, lysosomal V0 subunit D1
GO	hydrolase activity	124	1127	0.00201995	11980	ATPase, aminophospholipid transporter (APLT), class I, type 8A, member 1
GO	hydrolase activity	124	1127	0.00201995	11981	ATPase, class II, type 9A
GO	hydrolase activity	124	1127	0.00201995	12182	bone marrow stromal cell antigen 1
GO	hydrolase activity	124	1127	0.00201995	12334	calpain 2
GO	hydrolase activity	124	1127	0.00201995	12337	calpain 5
GO	hydrolase activity	124	1127	0.00201995	12495	ectonucleoside triphosphate diphosphohydrolase 1
GO	hydrolase activity	124	1127	0.00201995	12799	cyclic nucleotide phosphodiesterase 1
GO	hydrolase activity	124	1127	0.00201995	12874	carboxypeptidase D
GO	hydrolase activity	124	1127	0.00201995	13033	cathepsin D
GO	hydrolase activity	124	1127	0.00201995	13034	cathepsin E
GO	hydrolase activity	124	1127	0.00201995	13036	cathepsin H
GO	hydrolase activity	124	1127	0.00201995	13041	cathepsin W
GO	hydrolase activity	124	1127	0.00201995	13430	dynamin 2
GO	hydrolase activity	124	1127	0.00201995	13482	dipeptidylpeptidase 4
GO	hydrolase activity	124	1127	0.00201995	13586	eosinophil-associated, ribonuclease A family, member 1
GO	hydrolase activity	124	1127	0.00201995	13929	EST X83328
GO	hydrolase activity	124	1127	0.00201995	14049	eyes absent 2 homolog (Drosophila)
GO	hydrolase activity	124	1127	0.00201995	14387	glucosidase, alpha, acid
GO	hydrolase activity	124	1127	0.00201995	14420	galactosylceramidase
GO	hydrolase activity	124	1127	0.00201995	15451	hepsin
GO	hydrolase activity	124	1127	0.00201995	15531	N-deacetylase/N-sulfotransferase (heparan glucosaminyl) 1
GO	hydrolase activity	124	1127	0.00201995	15931	iduronate 2-sulfatase
GO	hydrolase activity	124	1127	0.00201995	16541	napsin A aspartic peptidase
GO	hydrolase activity	124	1127	0.00201995	16913	proteosome (prosome, macropain) subunit, beta type 8 (large multifunctional peptidase 7)
GO	hydrolase activity	124	1127	0.00201995	171168	N-acylsphingosine amidohydrolase (alkaline ceramidase) 3
GO	hydrolase activity	124	1127	0.00201995	17384	matrix metallopeptidase 10
GO	hydrolase activity	124	1127	0.00201995	17388	matrix metallopeptidase 15
GO	hydrolase activity	124	1127	0.00201995	17772	X-linked myotubular myopathy gene 1
GO	hydrolase activity	124	1127	0.00201995	18195	N-ethylmaleimide sensitive fusion protein
GO	hydrolase activity	124	1127	0.00201995	18575	phosphodiesterase 1C
GO	hydrolase activity	124	1127	0.00201995	18582	phosphodiesterase 6D, cGMP-specific, rod, delta
GO	hydrolase activity	124	1127	0.00201995	18583	phosphodiesterase 7A
GO	hydrolase activity	124	1127	0.00201995	18640	6-phosphofructo-2-kinase/fructose-2,6-biphosphatase 2
GO	hydrolase activity	124	1127	0.00201995	19053	protein phosphatase 2 (formerly 2A), catalytic subunit, beta isoform
GO	hydrolase activity	124	1127	0.00201995	19062	putative phosphatase
GO	hydrolase activity	124	1127	0.00201995	19063	palmitoyl-protein thioesterase 1
GO	hydrolase activity	124	1127	0.00201995	19143	suppression of tumorigenicity 14 (colon carcinoma)
GO	hydrolase activity	124	1127	0.00201995	19245	protein tyrosine phosphatase 4a3
GO	hydrolase activity	124	1127	0.00201995	19246	protein tyrosine phosphatase, non-receptor type 1
GO	hydrolase activity	124	1127	0.00201995	19247	protein tyrosine phosphatase, non-receptor type 11
GO	hydrolase activity	124	1127	0.00201995	19263	protein tyrosine phosphatase, receptor type, B
[truncated: 2,093 more rows]
